# Supplementary material for: Comprehensive mendelian randomization reveals atrial fibrillation-breast cancer relationship and explores common druggable targets
Source: Front Pharmacol. 2024 Aug 7;15:1435545. doi: 10.3389/fphar.2024.1435545 (PMC11335625; doi:10.3389/fphar.2024.1435545)
Supplement: Supplementary file 1 [file Table1.xlsx]

## Sheet: Catalog
Supplementary material for this study
TableS1 GWAS data ,eQTL data and dataset information for this study.
TableS2 24 Breast cancer therapeutic drugs and target Genes.
TableS3 Results of two-sample MR analysis of BC(total) and AF.
TableS4 Results of two-sample MR analysis of BC(+) and AF.
TableS5 Results of two-sample MR analysis of BC(-) and AF.
TableS6 Results of two-sample MR analysis of data from the GTEx (blood) and AF GWAS datasets.
TableS7 Results of two-sample MR analysis of data from the GTEx (atrial appendage tissue) and AF GWAS datasets.
TableS8 Results of two-sample MR analysis of data from the eQTLGen and AF GWAS datasets.
TableS9 Colocalization analysis of positive MR results.
TableS10 Connectivity score for drug effects on positive breast cancer drug targets
TableS11 Results of two-sample MR analysis of data from the GTEx/eQTLGen and BC(total) GWAS datasets.
TableS12 Results of two-sample MR analysis of data from the GTEx/eQTLGen and BC(+) GWAS datasets.
TableS13 Results of two-sample MR analysis of data from the GTEx/eQTLGen and BC(-) GWAS datasets.
TableS14 Results of two-sample MR analysis of positive results and AF GWAS datasets.
TableS15 Colocalization analysis of MR co-positive results of BC and AF.
TableS16 Connectivity score for drug effects on XBP1.
TableS17 Phenotype-wide MR analysis of XBP1 with 783 phenotypes.

## Sheet: S1
Table S1:GWAS data ,eQTL data and dataset information for this study
Traits			Data resources/PMID						Cases	Control/Sample size			Population	Links
Atrial fibrillation			PMID：29892015						55114	482295			European	https://cvd.hugeamp.org/
Breast cancer			Breast Cancer Association Coalition (BCAC)						122977（69,501 ER+ and 21,468 ER-）	105974			European	https://bcac.ccge.medschl.cam.ac.uk/files/oncoarray_bcac_public_release_oct17.txt.gz
783 disease phenotypes			UK Biobank							408961			European	https://www.leelabsg.org/resources
eQTL
Blood cis-eQTL			Genotype-Tissue Expression project (GTEx) Version 8							838			85% from European populations	https://www.gtexportal.org/home%5B33
			The eQTLGen Consortium							31684			Mostly European	https://eqtlgen.org/
Atrial appendage tissue cis-eQTL			Genotype-Tissue Expression project (GTEx) Version 8							838			85% from European populations	https://www.gtexportal.org/home%5B33
Dataset information
Drug-Gene Interaction Database (DGIdb V.5.0.4)			PMID:37953380											https://www.dgidb.org/
Connectivity Map			PMID:17008526											https://clue.io/

## Sheet: S2
Table S2:24 Breast cancer therapeutic drugs and target Genes
Drugs		Gene dataset
Chemotherapeutic drugs		GeneCards (V.5.19)
Doxorubicin		PMID
Epirubicin		27322403
Carboplatin		Links
Cisplatin		https://www.genecards.org/
Capecitabine		Gene types
Gemcitabine		7568
Vinorelbine
Cyclophosphamide
Docetaxel
Paclitaxel
Endocrine therapeutics, immunotherapeutics, and targeted therapeutics
Elacestrant
Fulvestrant
Anastrozole
Letrozole
Exemestane
Toremifene
Tamoxifen
Pyrotinib
Abemaciclib
Palbociclib
Ribociclib
Neratinib
Trastuzumab
Pertuzumab

## Sheet: S3
Table S3:Results of two-sample MR analysis of BC(total) and AF
Exposure	Outcoome	Method	No.of SNPs	Beta	Se	Pval	OR	OR_lci95	OR_uci95	Q	Q-pval	Egger_intercept	Pleiotropy_pval	MR-PRESSO outliers
BC(total)	AF	Inverse variance weighted	182	-0.00773927	0.0138678	0.576793	0.992291	0.965683	1.01963	347.519	1.34118e-12	0.00316887	0.128196	rs5997389 rs7650602 rs7895676
		MR Egger	182	-0.0482176	0.0298733	0.108264	0.952926	0.898733	1.01039	343.068	2.85478e-12	NA	NA
		Weighted median	182	-0.0289562	0.0183501	0.114569	0.971459	0.93714	1.00703	NA	NA	NA	NA
		Weighted mode	182	-0.0813878	0.0509203	0.111712	0.921836	0.834275	1.01859	NA	NA	NA	NA

## Sheet: S4
Table S4:Results of two-sample MR analysis of BC(+) and AF
Exposure	Outcoome	Method	No.of SNPs	Beta	Se	pval	OR	OR_lci95	OR_uci95	Q	Q-pval	Egger_intercept	Pleiotropy_pval	MR-PRESSO outliers
BC(+)	AF	Inverse variance weighted	134	0.0108707	0.0135431	0.422163	1.01093	0.984448	1.03812	233.285	1.75702e-07	4.42532e-05	0.985266	rs5997389
		MR Egger	134	0.0103713	0.0302234	0.732029	1.01043	0.952308	1.07209	233.285	1.30732e-07	NA	NA
		Weighted median	134	0.0323557	0.0175326	0.0649705	1.03288	0.997994	1.069	NA	NA	NA	NA
		Weighted mode	134	0.0344279	0.0296629	0.247869	1.03503	0.976567	1.09699	NA	NA	NA	NA

## Sheet: S5
Table S5:Results of two-sample MR analysis of BC(-) and AF
Exposure	Outcoome	Method	No.of SNPs	Beta	Se	pval	OR	OR_lci95	OR_uci95	Q	Q-pval	Egger_intercept	Pleiotropy_pval	MR-PRESSO outliers
BC(-)	AF	Inverse variance weighted	34	-0.0125661	0.0255304	0.622577	0.987512	0.939314	1.03818	92.3459	1.58969e-07	0.00345687	0.635265	rs1432679 rs2169137
		MR Egger	34	-0.0448077	0.0721104	0.538754	0.956181	0.830154	1.10134	91.6887	1.14474e-07	NA	NA
		Weighted median	34	-0.0349574	0.0276554	0.206217	0.965647	0.914697	1.01943	NA	NA	NA	NA
		Weighted mode	34	-0.0520645	0.0575873	0.372497	0.949268	0.847948	1.06269	NA	NA	NA	NA

## Sheet: S6
Table S6:Results of two-sample MR analysis of data from the GTEx (blood) and AF GWAS datasets
Outcome	eQTL dataset	Gene	Method	No.of SNPs	Beta	Se	Pval	OR	OR_lci95	OR_uci95	Pfdr	Q	Q-pval	Egger_intercept	Pleiotropy_pval
AF	GTEx (blood)	ABAT	Inverse variance weighted	2	0.013218	0.0342266	0.699355	1.01331	0.947559	1.08361	0.966934	1.43471	0.230998	NA	NA
		ABCA2	Wald ratio	1	-0.0248423	0.0370529	0.502568	0.975464	0.907133	1.04894	0.86119	NA	NA	NA	NA
		ABCA7	Wald ratio	1	0.0415753	0.0165063	0.0117772	1.04245	1.00927	1.07673	0.239729	NA	NA	NA	NA
		ABCB8	Wald ratio	1	0.124131	0.0585389	0.0339654	1.13216	1.00944	1.26981	0.370032	NA	NA	NA	NA
		ABCC3	Inverse variance weighted	2	-0.00619073	0.0249473	0.804016	0.993828	0.946402	1.04363	0.980113	2.37423	0.123353	NA	NA
		ABCC4	Wald ratio	1	-0.00263353	0.029345	0.928491	0.99737	0.941623	1.05642	0.9845	NA	NA	NA	NA
		ABCC5	Wald ratio	1	0.0372682	0.0195337	0.0564048	1.03797	0.998983	1.07848	0.421537	NA	NA	NA	NA
		ABCF2	Wald ratio	1	-0.0222774	0.0405945	0.583156	0.977969	0.903172	1.05896	0.879688	NA	NA	NA	NA
		ABCG2	Wald ratio	1	-0.031205	0.0462297	0.499676	0.969277	0.885312	1.06121	0.859843	NA	NA	NA	NA
		ABRACL	Inverse variance weighted	2	-0.0137168	0.0165936	0.408444	0.986377	0.954813	1.01898	0.914685	0.102885	0.748394	NA	NA
		ABT1	Wald ratio	1	0.0450707	0.0505395	0.372505	1.0461	0.947445	1.15503	0.797408	NA	NA	NA	NA
		ACADM	Wald ratio	1	0.146854	0.0614801	0.0169106	1.15819	1.0267	1.3065	0.282829	NA	NA	NA	NA
		ACAT1	Wald ratio	1	0.00816958	0.0544639	0.880765	1.0082	0.906124	1.12178	0.976596	NA	NA	NA	NA
		ACOX1	Wald ratio	1	0.0394802	0.0380702	0.299719	1.04027	0.965473	1.12086	0.739497	NA	NA	NA	NA
		ACOX3	Wald ratio	1	0.0400429	0.0461563	0.385641	1.04086	0.950827	1.13941	0.80612	NA	NA	NA	NA
		ACP5	Wald ratio	1	0.0306517	0.015615	0.0496505	1.03113	1.00005	1.06317	0.400373	NA	NA	NA	NA
		ACP6	Wald ratio	1	-0.125438	0.0471101	0.00775279	0.882111	0.804308	0.96744	0.198558	NA	NA	NA	NA
		ACTA2	Wald ratio	1	0.0278853	0.0156984	0.0756809	1.02828	0.997121	1.06041	0.483795	NA	NA	NA	NA
		ACTR10	Wald ratio	1	-0.0217058	0.0943369	0.818023	0.978528	0.81334	1.17727	0.964392	NA	NA	NA	NA
		ACTR1B	Wald ratio	1	0.0304411	0.0372972	0.414399	1.03091	0.958236	1.10909	0.817698	NA	NA	NA	NA
		ACTR3	Wald ratio	1	-0.00694135	0.143785	0.961496	0.993083	0.749192	1.31637	0.989712	NA	NA	NA	NA
		ACVR2A	Wald ratio	1	-0.0139112	0.0229178	0.543848	0.986185	0.942867	1.03149	0.874487	NA	NA	NA	NA
		ACYP2	Wald ratio	1	-0.0388909	0.0238363	0.102768	0.961856	0.917952	1.00786	0.537801	NA	NA	NA	NA
		ADA	Wald ratio	1	0.0324835	0.0664778	0.625099	1.03302	0.906818	1.17678	0.893679	NA	NA	NA	NA
		ADAM10	Wald ratio	1	-0.13223	0.0790153	0.0942349	0.87614	0.750437	1.0229	0.524197	NA	NA	NA	NA
		ADAM12	Wald ratio	1	0.00598444	0.0333869	0.857745	1.006	0.942279	1.07404	0.976181	NA	NA	NA	NA
		ADAM28	Wald ratio	1	0.0864515	0.0456151	0.0580609	1.0903	0.99705	1.19227	0.429762	NA	NA	NA	NA
		ADAM9	Wald ratio	1	-0.0317219	0.0610646	0.603426	0.968776	0.859497	1.09195	0.884834	NA	NA	NA	NA
		ADAMTS13	Wald ratio	1	0.0332096	0.0354803	0.349273	1.03377	0.96432	1.10822	0.769811	NA	NA	NA	NA
		ADARB2	Wald ratio	1	-0.0039009	0.00743892	0.600007	0.996107	0.981689	1.01074	0.884834	NA	NA	NA	NA
		ADAT1	Wald ratio	1	0.0132273	0.026132	0.612735	1.01332	0.962721	1.06657	0.886365	NA	NA	NA	NA
		ADCK1	Inverse variance weighted	2	-0.0159749	0.0198482	0.420905	0.984152	0.946601	1.02319	0.915531	2.49826	0.113972	NA	NA
		ADD1	Wald ratio	1	0.0310706	0.0593166	0.600411	1.03156	0.918338	1.15874	0.884834	NA	NA	NA	NA
		ADD3	Wald ratio	1	0.0776581	0.0776581	0.317311	1.08075	0.928159	1.25843	0.747153	NA	NA	NA	NA
		ADH5	Wald ratio	1	0.00492299	0.0318101	0.877009	1.00494	0.944193	1.06959	0.976596	NA	NA	NA	NA
		ADI1	Inverse variance weighted	2	-0.00325211	0.0303146	0.914568	0.996753	0.939255	1.05777	0.982542	0.971271	0.324364	NA	NA
		ADK	Wald ratio	1	-0.00353393	0.0105088	0.736657	0.996472	0.976158	1.01721	0.934106	NA	NA	NA	NA
		ADORA1	Wald ratio	1	0.0418043	0.0147224	0.00451834	1.04269	1.01303	1.07322	0.148497	NA	NA	NA	NA
		ADORA2A	Wald ratio	1	0.00458749	0.0504624	0.927565	1.0046	0.909993	1.10904	0.9845	NA	NA	NA	NA
		ADORA3	Inverse variance weighted	2	0.00899536	0.0252902	0.722076	1.00904	0.960239	1.06031	0.976425	1.21613	0.270122	NA	NA
		ADPRH	Wald ratio	1	0.0312608	0.0318987	0.327086	1.03175	0.969223	1.09832	0.75461	NA	NA	NA	NA
		ADRB1	Wald ratio	1	0.0780267	0.0277018	0.00485249	1.08115	1.02402	1.14148	0.148497	NA	NA	NA	NA
		AGAP3	Wald ratio	1	0.00952118	0.0409411	0.816105	1.00957	0.93172	1.09392	0.964392	NA	NA	NA	NA
		AGER	Wald ratio	1	0.108377	0.0624198	0.0825172	1.11447	0.986131	1.25951	0.506349	NA	NA	NA	NA
		AGPAT2	Wald ratio	1	-0.217871	0.0927709	0.01885	0.804229	0.67052	0.964602	0.300628	NA	NA	NA	NA
		AHCTF1	Wald ratio	1	-0.0845441	0.039171	0.0309019	0.918931	0.85102	0.992261	0.359301	NA	NA	NA	NA
		AHR	Wald ratio	1	-0.0024075	0.04494	0.957277	0.997595	0.913484	1.08945	0.989712	NA	NA	NA	NA
		AIF1	Wald ratio	1	0.188582	0.0742211	0.0110594	1.20754	1.04405	1.39662	0.231201	NA	NA	NA	NA
		AK5	Wald ratio	1	0.0107084	0.0193502	0.579991	1.01077	0.973149	1.04984	0.878406	NA	NA	NA	NA
		AK9	Wald ratio	1	0.110608	0.0340673	0.0011673	1.11696	1.04481	1.19408	0.0902903	NA	NA	NA	NA
		AKAP10	Wald ratio	1	-0.0015746	0.0222412	0.94356	0.998427	0.955837	1.04291	0.9845	NA	NA	NA	NA
		AKAP13	Inverse variance weighted	2	-0.0114762	0.0381457	0.763527	0.988589	0.917372	1.06533	0.976425	1.04535	0.30658	NA	NA
		AKR1B1	Wald ratio	1	0.110965	0.0548794	0.0431786	1.11736	1.00341	1.24424	0.387863	NA	NA	NA	NA
		AKR1C1	Wald ratio	1	-0.00932213	0.0126739	0.462012	0.990721	0.966414	1.01564	0.840536	NA	NA	NA	NA
		AKR1C2	Wald ratio	1	-0.0149816	0.0266584	0.574127	0.98513	0.934978	1.03797	0.876105	NA	NA	NA	NA
		AKT1	Wald ratio	1	-0.0154079	0.0480728	0.74858	0.98471	0.896165	1.082	0.936714	NA	NA	NA	NA
		AKTIP	Wald ratio	1	0.113984	0.0682242	0.0947747	1.12073	0.980458	1.28108	0.524197	NA	NA	NA	NA
		ALCAM	Wald ratio	1	0.0324554	0.0444595	0.46539	1.03299	0.946783	1.12704	0.841217	NA	NA	NA	NA
		ALDH1A1	Inverse variance weighted	2	0.00343139	0.0204964	0.867044	1.00344	0.963925	1.04457	0.980113	0.120933	0.728025	NA	NA
		ALDH1A2	Wald ratio	1	-0.0708321	0.0407895	0.0824707	0.931618	0.860037	1.00916	0.506349	NA	NA	NA	NA
		ALDH2	Wald ratio	1	-0.110116	0.0475238	0.0204997	0.89573	0.816064	0.983174	0.301669	NA	NA	NA	NA
		ALDH3A2	Wald ratio	1	-0.0244141	0.0424805	0.565486	0.975882	0.897919	1.06061	0.874894	NA	NA	NA	NA
		ALDH4A1	Wald ratio	1	0.0364098	0.0425463	0.392125	1.03708	0.954106	1.12727	0.812318	NA	NA	NA	NA
		ALDH5A1	Wald ratio	1	-0.027074	0.0357875	0.449336	0.973289	0.907359	1.04401	0.833819	NA	NA	NA	NA
		ALKBH5	Wald ratio	1	-0.0329783	0.0470246	0.483117	0.96756	0.882368	1.06098	0.850263	NA	NA	NA	NA
		ALMS1	Wald ratio	1	0.0756936	0.0380762	0.046817	1.07863	1.00106	1.16221	0.387863	NA	NA	NA	NA
		ALOX15	Wald ratio	1	0.0841852	0.0313493	0.00724445	1.08783	1.023	1.15677	0.192802	NA	NA	NA	NA
		AMH	Wald ratio	1	0.0234453	0.0150529	0.119347	1.02372	0.99396	1.05438	0.547694	NA	NA	NA	NA
		AMIGO2	Wald ratio	1	-0.0115354	0.0461414	0.802587	0.988531	0.903054	1.0821	0.956551	NA	NA	NA	NA
		AMOTL1	Wald ratio	1	0.027539	0.0384455	0.473799	1.02792	0.953311	1.10837	0.84249	NA	NA	NA	NA
		AMPD3	Wald ratio	1	-0.0385205	0.0735784	0.600606	0.962212	0.83299	1.11148	0.884834	NA	NA	NA	NA
		ANAPC4	Wald ratio	1	0.0591716	0.042829	0.167101	1.06096	0.975531	1.15386	0.603984	NA	NA	NA	NA
		ANAPC5	Wald ratio	1	-0.0192406	0.0551565	0.727212	0.980943	0.880428	1.09293	0.930957	NA	NA	NA	NA
		ANG	Wald ratio	1	0.0177001	0.0433939	0.683351	1.01786	0.934866	1.10822	0.916864	NA	NA	NA	NA
		ANGPT1	Wald ratio	1	0.0949805	0.0317978	0.00281718	1.09964	1.0332	1.17035	0.13214	NA	NA	NA	NA
		ANK3	Wald ratio	1	0.0124496	0.0284562	0.661749	1.01253	0.957601	1.0706	0.907347	NA	NA	NA	NA
		ANKLE1	Inverse variance weighted	2	-0.0396847	0.045487	0.382968	0.961092	0.879115	1.05071	0.8845	1.76677	0.183782	NA	NA
		ANKLE2	Wald ratio	1	0.00442728	0.012175	0.71613	1.00444	0.980752	1.02869	0.927073	NA	NA	NA	NA
		ANKRD28	Wald ratio	1	-0.0311641	0.0298565	0.29658	0.969317	0.914221	1.02773	0.739497	NA	NA	NA	NA
		ANO10	Wald ratio	1	-0.0294114	0.0532205	0.580516	0.971017	0.874832	1.07778	0.878406	NA	NA	NA	NA
		ANO9	Wald ratio	1	-0.00318931	0.0629889	0.959618	0.996816	0.881044	1.1278	0.989712	NA	NA	NA	NA
		ANPEP	Wald ratio	1	-0.0208688	0.0196412	0.288009	0.979347	0.942362	1.01778	0.730409	NA	NA	NA	NA
		ANXA11	Wald ratio	1	-0.0419159	0.11474	0.714877	0.95895	0.765822	1.20078	0.927073	NA	NA	NA	NA
		ANXA5	Wald ratio	1	0.0771223	0.0204654	0.000164283	1.08017	1.0377	1.12438	0.0334772	NA	NA	NA	NA
		ANXA6	Wald ratio	1	-0.000482397	0.0434158	0.991135	0.999518	0.917982	1.0883	0.993158	NA	NA	NA	NA
		AP2M1	Wald ratio	1	0.030749	0.0819973	0.70766	1.03123	0.878126	1.21102	0.924208	NA	NA	NA	NA
		AP3B1	Wald ratio	1	-0.202411	0.052803	0.000126418	0.816759	0.736456	0.905817	0.0334772	NA	NA	NA	NA
		API5	Wald ratio	1	-0.0946681	0.0775473	0.22217	0.909675	0.781406	1.059	0.672347	NA	NA	NA	NA
		APIP	Wald ratio	1	-0.00996422	0.0227485	0.661374	0.990085	0.94691	1.03523	0.907347	NA	NA	NA	NA
		APOBEC3A	Wald ratio	1	0.0054523	0.0313002	0.861713	1.00547	0.945637	1.06908	0.976596	NA	NA	NA	NA
		APOBEC3B	Wald ratio	1	0.00875396	0.00764909	0.252439	1.00879	0.993781	1.02403	0.697364	NA	NA	NA	NA
		APP	Wald ratio	1	0.0664814	0.0409885	0.104814	1.06874	0.986239	1.15814	0.539009	NA	NA	NA	NA
		ARAP2	Wald ratio	1	0.0083945	0.0493794	0.86501	1.00843	0.915405	1.11091	0.976596	NA	NA	NA	NA
		ARCN1	Wald ratio	1	0.0913209	0.0818989	0.264831	1.09562	0.933139	1.28639	0.716905	NA	NA	NA	NA
		ARF3	Wald ratio	1	-0.0115357	0.0572513	0.840313	0.988531	0.883602	1.10592	0.974548	NA	NA	NA	NA
		ARG1	Wald ratio	1	-0.0402817	0.0244567	0.099546	0.960519	0.915562	1.00768	0.535423	NA	NA	NA	NA
		ARGLU1	Wald ratio	1	-0.0832307	0.0485513	0.0864763	0.920139	0.836615	1.012	0.508662	NA	NA	NA	NA
		ARHGAP15	Wald ratio	1	-0.0322534	0.118024	0.784638	0.968261	0.768296	1.22027	0.946906	NA	NA	NA	NA
		ARHGEF10	Wald ratio	1	0.0425047	0.0349296	0.223655	1.04342	0.974377	1.11736	0.672347	NA	NA	NA	NA
		ARID5A	Wald ratio	1	-0.159487	0.0912853	0.0806154	0.852581	0.712906	1.01962	0.504907	NA	NA	NA	NA
		ARL6IP1	Wald ratio	1	-0.0670865	0.0289102	0.0203132	0.935114	0.8836	0.989632	0.301669	NA	NA	NA	NA
		ARPC3	Wald ratio	1	0.0245766	0.127798	0.847501	1.02488	0.797791	1.31661	0.974548	NA	NA	NA	NA
		ARPC5	Wald ratio	1	-0.0857477	0.037453	0.0220518	0.917826	0.852864	0.987736	0.312974	NA	NA	NA	NA
		ARPP19	Wald ratio	1	-0.0534889	0.0617179	0.386125	0.947916	0.839914	1.06981	0.80612	NA	NA	NA	NA
		ARRB2	Wald ratio	1	-0.09235	0.0432587	0.0327748	0.911786	0.837665	0.992466	0.364767	NA	NA	NA	NA
		ARSA	Wald ratio	1	-0.0056865	0.014724	0.699343	0.99433	0.966044	1.02344	0.92274	NA	NA	NA	NA
		ASAH1	Wald ratio	1	-0.0809915	0.0214472	0.000159165	0.922201	0.884239	0.961794	0.0334772	NA	NA	NA	NA
		ASB1	Wald ratio	1	-0.012262	0.0274091	0.654609	0.987813	0.936146	1.04233	0.907347	NA	NA	NA	NA
		ASB13	Wald ratio	1	0.0114118	0.0665686	0.863887	1.01148	0.887752	1.15245	0.976596	NA	NA	NA	NA
		ASB16	Wald ratio	1	-0.0611282	0.0541239	0.258724	0.940703	0.846021	1.04598	0.707839	NA	NA	NA	NA
		ASCC1	Wald ratio	1	-0.00288135	0.0421912	0.945553	0.997123	0.917983	1.08309	0.9845	NA	NA	NA	NA
		ASCC3	Wald ratio	1	-0.151423	0.0947617	0.110057	0.859484	0.713797	1.0349	0.541087	NA	NA	NA	NA
		ASCL2	Wald ratio	1	-0.0466022	0.0383497	0.224294	0.954467	0.885354	1.02898	0.672347	NA	NA	NA	NA
		ASF1A	Wald ratio	1	-0.0636899	0.0389004	0.101577	0.938296	0.869415	1.01263	0.536936	NA	NA	NA	NA
		ASGR2	Inverse variance weighted	2	-0.0259407	0.0648752	0.689263	0.974393	0.858047	1.10651	0.966934	5.07429	0.0242832	NA	NA
		ASPH	Wald ratio	1	0.101855	0.0710074	0.151451	1.10722	0.963368	1.27256	0.577831	NA	NA	NA	NA
		ATE1	Wald ratio	1	0.0663359	0.042831	0.121434	1.06859	0.982541	1.16217	0.547694	NA	NA	NA	NA
		ATF1	Wald ratio	1	-0.034662	0.0256062	0.175845	0.965932	0.91865	1.01565	0.623928	NA	NA	NA	NA
		ATF4	Wald ratio	1	0.0258389	0.0572646	0.651831	1.02618	0.917228	1.14806	0.907347	NA	NA	NA	NA
		ATF6	Wald ratio	1	-0.120682	0.0921984	0.190554	0.886315	0.739788	1.06186	0.64084	NA	NA	NA	NA
		ATG12	Wald ratio	1	0.0903092	0.0554655	0.103481	1.09451	0.981765	1.22021	0.537801	NA	NA	NA	NA
		ATG4B	Wald ratio	1	0.00763073	0.0663874	0.908491	1.00766	0.884716	1.14769	0.982822	NA	NA	NA	NA
		ATG7	Wald ratio	1	0.149292	0.0760678	0.0496907	1.16101	1.0002	1.34768	0.400373	NA	NA	NA	NA
		ATIC	Wald ratio	1	-0.0592289	0.0744849	0.426508	0.942491	0.814469	1.09064	0.823062	NA	NA	NA	NA
		ATL2	Wald ratio	1	0.0777651	0.050859	0.126256	1.08087	0.97832	1.19417	0.553344	NA	NA	NA	NA
		ATM	Wald ratio	1	-0.0701516	0.0444294	0.114348	0.932252	0.854505	1.01707	0.543632	NA	NA	NA	NA
		ATOH8	Wald ratio	1	0.0177112	0.016433	0.281133	1.01787	0.985607	1.05119	0.72705	NA	NA	NA	NA
		ATP1B1	Wald ratio	1	-0.0520494	0.0351925	0.139143	0.949282	0.88601	1.01707	0.566457	NA	NA	NA	NA
		ATP2A3	Wald ratio	1	0.0193815	0.0595802	0.744953	1.01957	0.907197	1.14586	0.936714	NA	NA	NA	NA
		ATP6V0A2	Wald ratio	1	0.00158768	0.0305628	0.95857	1.00159	0.943352	1.06342	0.989712	NA	NA	NA	NA
		ATP6V1C1	Wald ratio	1	-0.00217924	0.032961	0.947286	0.997823	0.935398	1.06441	0.9845	NA	NA	NA	NA
		ATP7B	Wald ratio	1	-0.00090312	0.0264163	0.972727	0.999097	0.948684	1.05219	0.990269	NA	NA	NA	NA
		ATRIP	Wald ratio	1	0.0275081	0.0370595	0.457925	1.02789	0.955875	1.10533	0.837364	NA	NA	NA	NA
		ATXN10	Wald ratio	1	-0.00769013	0.0408791	0.850784	0.992339	0.915932	1.07512	0.974548	NA	NA	NA	NA
		ATXN2L	Wald ratio	1	-0.0715587	0.0715587	0.317311	0.930942	0.809115	1.07111	0.747153	NA	NA	NA	NA
		ATXN3	Wald ratio	1	-0.0415092	0.0287887	0.149342	0.95934	0.906708	1.01503	0.577831	NA	NA	NA	NA
		AXIN2	Wald ratio	1	-0.0165835	0.0388404	0.669404	0.983553	0.911457	1.06135	0.907347	NA	NA	NA	NA
		B2M	Wald ratio	1	-0.0957763	0.119551	0.423053	0.908667	0.718855	1.1486	0.823062	NA	NA	NA	NA
		B3GAT1	Wald ratio	1	0.040625	0.0439705	0.355532	1.04146	0.955465	1.1352	0.777945	NA	NA	NA	NA
		B4GALT4	Wald ratio	1	-0.0202954	0.0438196	0.643251	0.979909	0.899261	1.06779	0.900748	NA	NA	NA	NA
		B4GALT5	Wald ratio	1	0.0308594	0.081006	0.703239	1.03134	0.87993	1.2088	0.92274	NA	NA	NA	NA
		BACE1	Wald ratio	1	-0.0325113	0.0242241	0.179562	0.968012	0.923125	1.01508	0.630622	NA	NA	NA	NA
		BAG5	Wald ratio	1	-0.00292564	0.0607071	0.961563	0.997079	0.885227	1.12306	0.989712	NA	NA	NA	NA
		BAIAP2L1	Wald ratio	1	0.0381957	0.038705	0.32372	1.03893	0.963034	1.12082	0.751016	NA	NA	NA	NA
		BAK1	Wald ratio	1	0.0167054	0.0136238	0.220127	1.01685	0.990053	1.04436	0.672347	NA	NA	NA	NA
		BANF1	Wald ratio	1	-0.0619554	0.0779439	0.426688	0.939925	0.806763	1.09507	0.823062	NA	NA	NA	NA
		BARD1	Inverse variance weighted	2	0.0588589	0.0177197	0.000894791	1.06063	1.02442	1.09811	0.0711359	0.933281	0.334012	NA	NA
		BAX	Wald ratio	1	-0.0642038	0.0694095	0.354966	0.937814	0.818529	1.07448	0.777945	NA	NA	NA	NA
		BAZ2B	Wald ratio	1	0.0465872	0.106115	0.660644	1.04769	0.850953	1.28991	0.907347	NA	NA	NA	NA
		BCAR1	Wald ratio	1	-0.0291427	0.0445919	0.513406	0.971278	0.889992	1.05999	0.866312	NA	NA	NA	NA
		BCAS2	Wald ratio	1	-0.0214217	0.0502072	0.669622	0.978806	0.887073	1.08003	0.907347	NA	NA	NA	NA
		BCAS3	Wald ratio	1	-0.00703477	0.0541136	0.896566	0.99299	0.893064	1.1041	0.978011	NA	NA	NA	NA
		BCAT1	Wald ratio	1	-0.0326439	0.0604715	0.589319	0.967883	0.859703	1.08968	0.882913	NA	NA	NA	NA
		BCKDK	Wald ratio	1	-0.0943178	0.0668799	0.158464	0.909994	0.798195	1.03745	0.592896	NA	NA	NA	NA
		BCL2L13	Wald ratio	1	0.0652703	0.0309757	0.0351052	1.06745	1.00457	1.13426	0.370306	NA	NA	NA	NA
		BCL2L15	Wald ratio	1	-0.037831	0.0349209	0.27866	0.962876	0.899176	1.03109	0.723078	NA	NA	NA	NA
		BDP1	Wald ratio	1	-0.1298	0.100837	0.198013	0.878271	0.720767	1.07019	0.641274	NA	NA	NA	NA
		BEAN1	Wald ratio	1	-0.0033519	0.0379882	0.92969	0.996654	0.925141	1.07369	0.9845	NA	NA	NA	NA
		BIN1	Wald ratio	1	-0.0572948	0.0363333	0.114813	0.944316	0.879406	1.01402	0.543632	NA	NA	NA	NA
		BIN3	Wald ratio	1	-0.0380352	0.0520482	0.46492	0.962679	0.869315	1.06607	0.841217	NA	NA	NA	NA
		BIRC3	Wald ratio	1	0.0708838	0.0708838	0.317311	1.07346	0.934215	1.23345	0.747153	NA	NA	NA	NA
		BIRC7	Wald ratio	1	-0.00325014	0.0158444	0.837472	0.996755	0.966276	1.0282	0.974112	NA	NA	NA	NA
		BLK	Wald ratio	1	0.0525534	0.0364149	0.148969	1.05396	0.981356	1.13193	0.577831	NA	NA	NA	NA
		BLM	Wald ratio	1	0.015406	0.0162619	0.343451	1.01553	0.983668	1.04841	0.76258	NA	NA	NA	NA
		BLVRA	Wald ratio	1	-0.0233476	0.0259418	0.36812	0.976923	0.928492	1.02788	0.794257	NA	NA	NA	NA
		BMP1	Wald ratio	1	-0.0122361	0.0318881	0.701185	0.987838	0.927988	1.05155	0.92274	NA	NA	NA	NA
		BOD1L1	Wald ratio	1	-0.0278177	0.0654875	0.670998	0.972566	0.855411	1.10577	0.907347	NA	NA	NA	NA
		BOK	Wald ratio	1	0.00888487	0.0175631	0.612939	1.00892	0.974785	1.04426	0.886365	NA	NA	NA	NA
		BPI	Inverse variance weighted	3	-0.048162	0.0341091	0.15795	0.952979	0.891352	1.01887	0.791993	2.27912	0.319959	0.0198681	0.508081
		BPI	MR Egger	3	-0.138859	0.0992345	0.395012	0.87035	0.716513	1.05722	0.852616	1.16849	0.279712	NA	NA
		BPI	Weighted median	3	-0.0459962	0.0366526	0.209507	0.955046	0.888842	1.02618	0.644176	NA	NA	NA	NA
		BPI	Weighted mode	3	-0.0468816	0.0485237	0.435897	0.9542	0.867632	1.04941	0.871795	NA	NA	NA	NA
		BRD7	Wald ratio	1	0.006436	0.0147313	0.662189	1.00646	0.977813	1.03594	0.907347	NA	NA	NA	NA
		BRI3	Wald ratio	1	0.0854913	0.0866312	0.32372	1.08925	0.91915	1.29083	0.751016	NA	NA	NA	NA
		BSG	Wald ratio	1	-0.0199711	0.0317042	0.528746	0.980227	0.921169	1.04307	0.868647	NA	NA	NA	NA
		BTBD10	Wald ratio	1	0.0358121	0.0798311	0.653722	1.03646	0.886338	1.21201	0.907347	NA	NA	NA	NA
		BTBD3	Wald ratio	1	0.00319535	0.0356054	0.928491	1.0032	0.935578	1.07571	0.9845	NA	NA	NA	NA
		BTBD7	Wald ratio	1	0.286424	0.0762715	0.000173121	1.33166	1.14675	1.54638	0.0334772	NA	NA	NA	NA
		BTG2	Wald ratio	1	-0.059446	0.0475568	0.2113	0.942286	0.858424	1.03434	0.664391	NA	NA	NA	NA
		BUD13	Wald ratio	1	-0.0589161	0.0371848	0.113099	0.942786	0.876518	1.01406	0.543632	NA	NA	NA	NA
		C11orf68	Wald ratio	1	0.232063	0.104895	0.026944	1.2612	1.02682	1.54907	0.350271	NA	NA	NA	NA
		C12orf43	Wald ratio	1	-0.0385331	0.0296224	0.193322	0.9622	0.907926	1.01972	0.641274	NA	NA	NA	NA
		C1GALT1	Inverse variance weighted	2	0.00762736	0.0252174	0.762298	1.00766	0.959063	1.05871	0.976425	0.0437454	0.834328	NA	NA
		C1orf74	Wald ratio	1	0.0113367	0.033138	0.732272	1.0114	0.947798	1.07927	0.930957	NA	NA	NA	NA
		C1QA	Wald ratio	1	0.01318	0.0475175	0.781494	1.01327	0.923159	1.11217	0.946906	NA	NA	NA	NA
		C4A	Wald ratio	1	-0.0205245	0.0167187	0.219581	0.979685	0.948102	1.01232	0.672347	NA	NA	NA	NA
		C4BPA	Wald ratio	1	0.000525123	0.0111776	0.962529	1.00053	0.978844	1.02269	0.989974	NA	NA	NA	NA
		C8B	Wald ratio	1	-0.012855	0.0134091	0.337721	0.987227	0.961619	1.01352	0.757181	NA	NA	NA	NA
		CA8	Wald ratio	1	-0.0160943	0.0295062	0.585441	0.984035	0.92874	1.04262	0.881009	NA	NA	NA	NA
		CABIN1	Wald ratio	1	0.00583195	0.0691502	0.932788	1.00585	0.878357	1.15185	0.9845	NA	NA	NA	NA
		CACYBP	Wald ratio	1	-0.00507717	0.052041	0.922281	0.994936	0.898456	1.10178	0.9845	NA	NA	NA	NA
		CAD	Wald ratio	1	0.0832151	0.0715569	0.244861	1.08678	0.94456	1.2504	0.696219	NA	NA	NA	NA
		CALCOCO2	Wald ratio	1	0.0412983	0.0537375	0.442179	1.04216	0.937979	1.15792	0.829153	NA	NA	NA	NA
		CALCRL	Wald ratio	1	0.0471523	0.0421597	0.263387	1.04828	0.965141	1.13858	0.714842	NA	NA	NA	NA
		CAMKK1	Wald ratio	1	-0.0809898	0.0536619	0.131233	0.922203	0.830135	1.02448	0.555649	NA	NA	NA	NA
		CAMKMT	Wald ratio	1	0.0250899	0.030412	0.409372	1.02541	0.966071	1.08839	0.817698	NA	NA	NA	NA
		CAPG	Inverse variance weighted	2	0.00344461	0.0444866	0.938281	1.00345	0.919662	1.09487	0.985004	1.16486	0.280461	NA	NA
		CAPN1	Wald ratio	1	-0.0620538	0.0481352	0.197344	0.939832	0.855218	1.03282	0.641274	NA	NA	NA	NA
		CAPN2	Wald ratio	1	-0.106218	0.0861366	0.217528	0.899229	0.759538	1.06461	0.672347	NA	NA	NA	NA
		CAPRIN1	Wald ratio	1	-0.0847703	0.0697477	0.224219	0.918723	0.801335	1.05331	0.672347	NA	NA	NA	NA
		CARD8	Wald ratio	1	0.0193857	0.105152	0.853733	1.01957	0.829682	1.25293	0.974548	NA	NA	NA	NA
		CARS2	Wald ratio	1	0.000668005	0.0581164	0.990829	1.00067	0.892936	1.1214	0.993158	NA	NA	NA	NA
		CASP2	Wald ratio	1	-0.0052831	0.0400742	0.895117	0.994731	0.919589	1.07601	0.978011	NA	NA	NA	NA
		CASP3	Wald ratio	1	0.0525827	0.0549513	0.338619	1.05399	0.94637	1.17385	0.758096	NA	NA	NA	NA
		CASP7	Inverse variance weighted	2	-0.00671658	0.0253767	0.79126	0.993306	0.945109	1.04396	0.980113	1.92922	0.164844	NA	NA
		CASP8	Wald ratio	1	-0.0346206	0.0751202	0.644892	0.965972	0.833721	1.1192	0.900748	NA	NA	NA	NA
		CAST	Wald ratio	1	0.00225659	0.0156457	0.885318	1.00226	0.971991	1.03347	0.976596	NA	NA	NA	NA
		CAT	Wald ratio	1	0.00240946	0.0144568	0.867632	1.00241	0.974407	1.03122	0.976596	NA	NA	NA	NA
		CBR1	Wald ratio	1	-0.0619648	0.0316487	0.0502424	0.939916	0.883383	1.00007	0.40272	NA	NA	NA	NA
		CBR3	Wald ratio	1	-0.0159851	0.0207806	0.441756	0.984142	0.944863	1.02505	0.829153	NA	NA	NA	NA
		CBR4	Wald ratio	1	-0.0284866	0.072997	0.696356	0.971915	0.842349	1.12141	0.922633	NA	NA	NA	NA
		CBX1	Wald ratio	1	0.0503058	0.0602621	0.40384	1.05159	0.93444	1.18343	0.817698	NA	NA	NA	NA
		CCAR2	Wald ratio	1	-0.0744969	0.0692995	0.282375	0.92821	0.810322	1.06325	0.728056	NA	NA	NA	NA
		CCDC134	Wald ratio	1	0.0430603	0.0208531	0.0389291	1.044	1.00219	1.08756	0.385537	NA	NA	NA	NA
		CCDC137	Wald ratio	1	-0.0375319	0.0409647	0.359561	0.963164	0.888854	1.04369	0.782807	NA	NA	NA	NA
		CCDC146	Wald ratio	1	-0.0262473	0.0210805	0.213096	0.974094	0.934667	1.01518	0.667712	NA	NA	NA	NA
		CCDC167	Wald ratio	1	-0.00842658	0.0457443	0.853848	0.991609	0.906572	1.08462	0.974548	NA	NA	NA	NA
		CCDC170	Wald ratio	1	0.0416583	0.0284612	0.143279	1.04254	0.985974	1.10235	0.573247	NA	NA	NA	NA
		CCDC6	Wald ratio	1	0.0066552	0.0432588	0.877731	1.00668	0.924842	1.09575	0.976596	NA	NA	NA	NA
		CCDC66	Wald ratio	1	-0.016906	0.0292428	0.56318	0.983236	0.928466	1.04124	0.874894	NA	NA	NA	NA
		CCDC69	Wald ratio	1	0.0511274	0.047844	0.285238	1.05246	0.95825	1.15593	0.729021	NA	NA	NA	NA
		CCDC88B	Wald ratio	1	0.0439711	0.0762165	0.563991	1.04495	0.899952	1.21331	0.874894	NA	NA	NA	NA
		CCNA1	Wald ratio	1	-0.0282618	0.0282618	0.317311	0.972134	0.919748	1.0275	0.747153	NA	NA	NA	NA
		CCNB1IP1	Wald ratio	1	0.163173	0.0728452	0.0250909	1.17724	1.02061	1.35791	0.332973	NA	NA	NA	NA
		CCND2	Wald ratio	1	0.109551	0.0670721	0.102399	1.11578	0.978328	1.27254	0.537801	NA	NA	NA	NA
		CCR1	Wald ratio	1	0.0308248	0.0201253	0.12561	1.0313	0.991416	1.0728	0.553344	NA	NA	NA	NA
		CCR2	Wald ratio	1	0.0752272	0.0794065	0.343451	1.07813	0.922738	1.25969	0.76258	NA	NA	NA	NA
		CCR3	Wald ratio	1	-0.0284827	0.0185961	0.12561	0.971919	0.937132	1.008	0.553344	NA	NA	NA	NA
		CCR5	Wald ratio	1	-0.0709056	0.0436342	0.104163	0.93155	0.855192	1.01472	0.538928	NA	NA	NA	NA
		CCR6	Wald ratio	1	0.0510609	0.0456544	0.263387	1.05239	0.962307	1.1509	0.714842	NA	NA	NA	NA
		CCS	Wald ratio	1	-0.0102439	0.0389266	0.792429	0.989808	0.917099	1.06828	0.948095	NA	NA	NA	NA
		CCSER2	Wald ratio	1	0.0196211	0.0388979	0.613963	1.01981	0.944954	1.10061	0.886365	NA	NA	NA	NA
		CCT3	Wald ratio	1	0.150786	0.070422	0.0322598	1.16275	1.01284	1.33484	0.36339	NA	NA	NA	NA
		CCT5	Wald ratio	1	-0.0202085	0.0589871	0.731905	0.979994	0.872997	1.10011	0.930957	NA	NA	NA	NA
		CCT8	Wald ratio	1	-0.000726006	0.0287982	0.979887	0.999274	0.944433	1.0573	0.990269	NA	NA	NA	NA
		CD109	Wald ratio	1	-0.0522615	0.0297399	0.0788698	0.949081	0.89534	1.00605	0.498007	NA	NA	NA	NA
		CD151	Wald ratio	1	0.00430838	0.0109556	0.694129	1.00432	0.982982	1.02612	0.922523	NA	NA	NA	NA
		CD177	Wald ratio	1	-0.0403987	0.0301154	0.17977	0.960406	0.905358	1.0188	0.630622	NA	NA	NA	NA
		CD1B	Wald ratio	1	0.0287354	0.0251022	0.252318	1.02915	0.979743	1.08105	0.697364	NA	NA	NA	NA
		CD274	Wald ratio	1	-0.0199345	0.0363511	0.583426	0.980263	0.912851	1.05265	0.879688	NA	NA	NA	NA
		CD2AP	Wald ratio	1	-0.154608	0.0863267	0.0732996	0.856751	0.723389	1.0147	0.480018	NA	NA	NA	NA
		CD300A	Wald ratio	1	0.149007	0.0529552	0.00489551	1.16068	1.04625	1.28762	0.148497	NA	NA	NA	NA
		CD302	Wald ratio	1	0.0633987	0.0532409	0.233736	1.06545	0.959874	1.18264	0.67945	NA	NA	NA	NA
		CD33	Wald ratio	1	-0.0443938	0.056972	0.43585	0.956577	0.855509	1.06959	0.827312	NA	NA	NA	NA
		CD36	Wald ratio	1	-0.097637	0.0547891	0.0747409	0.906978	0.814628	1.0098	0.482738	NA	NA	NA	NA
		CD37	Wald ratio	1	-0.0105622	0.0619648	0.864653	0.989493	0.876329	1.11727	0.976596	NA	NA	NA	NA
		CD40	Wald ratio	1	0.00809216	0.0207064	0.695942	1.00812	0.96803	1.04988	0.922633	NA	NA	NA	NA
		CD44	Wald ratio	1	0.131919	0.0818103	0.106853	1.14102	0.971971	1.33946	0.539698	NA	NA	NA	NA
		CD47	Wald ratio	1	-0.106686	0.0667869	0.110176	0.898808	0.788527	1.02451	0.541087	NA	NA	NA	NA
		CD52	Wald ratio	1	-0.024454	0.0213064	0.251081	0.975843	0.93593	1.01746	0.697364	NA	NA	NA	NA
		CD55	Wald ratio	1	0.00597226	0.0326484	0.854855	1.00599	0.943632	1.07247	0.974548	NA	NA	NA	NA
		CD63	Wald ratio	1	0.00199884	0.0289832	0.945017	1.002	0.946667	1.06057	0.9845	NA	NA	NA	NA
		CD9	Wald ratio	1	-0.011007	0.0147381	0.455163	0.989053	0.960892	1.01804	0.837364	NA	NA	NA	NA
		CD93	Wald ratio	1	0.0263262	0.0242869	0.278378	1.02668	0.978949	1.07673	0.723078	NA	NA	NA	NA
		CDA	Wald ratio	1	0.0366699	0.0357296	0.304743	1.03735	0.96719	1.1126	0.74195	NA	NA	NA	NA
		CDC14A	Wald ratio	1	0.03068	0.0474145	0.517594	1.03116	0.939646	1.13158	0.866312	NA	NA	NA	NA
		CDC25B	Wald ratio	1	0.0631477	0.0835779	0.449916	1.06518	0.904236	1.25478	0.833819	NA	NA	NA	NA
		CDC34	Wald ratio	1	-0.0271595	0.0431157	0.528746	0.973206	0.894343	1.05902	0.868647	NA	NA	NA	NA
		CDC42	Wald ratio	1	-0.171195	0.0629505	0.00653783	0.842657	0.744846	0.953313	0.183891	NA	NA	NA	NA
		CDC42BPA	Wald ratio	1	-0.0948746	0.0381231	0.0128234	0.909487	0.844006	0.980048	0.241924	NA	NA	NA	NA
		CDC7	Wald ratio	1	-0.0289721	0.0271613	0.286122	0.971444	0.92108	1.02456	0.729021	NA	NA	NA	NA
		CDCA7L	Wald ratio	1	0.0137539	0.0142571	0.334692	1.01385	0.98591	1.04258	0.756784	NA	NA	NA	NA
		CDH2	Wald ratio	1	0.0388142	0.0271408	0.152686	1.03958	0.985721	1.09638	0.578935	NA	NA	NA	NA
		CDH4	Wald ratio	1	-0.0109184	0.0315852	0.729584	0.989141	0.929763	1.05231	0.930957	NA	NA	NA	NA
		CDK10	Inverse variance weighted	2	-0.022742	0.0201311	0.258605	0.977515	0.939696	1.01686	0.850053	0.256278	0.612689	NA	NA
		CDK2AP1	Wald ratio	1	0.0204774	0.0171958	0.233717	1.02069	0.986861	1.05568	0.67945	NA	NA	NA	NA
		CDK3	Wald ratio	1	-0.0290025	0.0489111	0.553205	0.971414	0.882613	1.06915	0.874487	NA	NA	NA	NA
		CDK7	Wald ratio	1	-0.104907	0.0658921	0.111361	0.900408	0.791318	1.02454	0.543456	NA	NA	NA	NA
		CDKN2B	Wald ratio	1	-0.0195664	0.0294674	0.50669	0.980624	0.925591	1.03893	0.865085	NA	NA	NA	NA
		CDKN2D	Wald ratio	1	0.118631	0.0853697	0.164647	1.12595	0.952473	1.33103	0.599316	NA	NA	NA	NA
		CEACAM3	Wald ratio	1	-0.0611553	0.0488007	0.210146	0.940677	0.854871	1.0351	0.66346	NA	NA	NA	NA
		CEACAM4	Wald ratio	1	0.0240262	0.0429404	0.575804	1.02432	0.941636	1.11426	0.877605	NA	NA	NA	NA
		CENPN	Wald ratio	1	0.00190134	0.0433506	0.965016	1.0019	0.920291	1.09075	0.989974	NA	NA	NA	NA
		CENPQ	Wald ratio	1	-0.00721472	0.0222213	0.745427	0.992811	0.950499	1.03701	0.936714	NA	NA	NA	NA
		CENPV	Wald ratio	1	-0.0770789	0.0315695	0.014624	0.925817	0.870267	0.984912	0.258195	NA	NA	NA	NA
		CEPT1	Wald ratio	1	0.0517252	0.0517252	0.317311	1.05309	0.951556	1.16545	0.747153	NA	NA	NA	NA
		CERK	Wald ratio	1	-0.0350729	0.0266419	0.188021	0.965535	0.91641	1.01729	0.638628	NA	NA	NA	NA
		CFL1	Wald ratio	1	0.0932912	0.11308	0.409372	1.09778	0.879549	1.37016	0.817698	NA	NA	NA	NA
		CHCHD2	Inverse variance weighted	2	0.0588066	0.0202333	0.00365589	1.06057	1.01933	1.10347	0.118949	0.000312144	0.985904	NA	NA
		CHD3	Wald ratio	1	-0.0661404	0.0520449	0.203788	0.935999	0.845228	1.03652	0.652712	NA	NA	NA	NA
		CHD4	Wald ratio	1	-0.140601	0.0893942	0.115762	0.868836	0.729196	1.03522	0.543632	NA	NA	NA	NA
		CHD7	Wald ratio	1	0.0423845	0.0715826	0.55378	1.0433	0.906724	1.20044	0.874487	NA	NA	NA	NA
		CHFR	Wald ratio	1	0.0732274	0.0875156	0.402742	1.07598	0.906374	1.27731	0.81764	NA	NA	NA	NA
		CHI3L2	Wald ratio	1	-0.032064	0.0127623	0.0119914	0.968445	0.94452	0.992975	0.240919	NA	NA	NA	NA
		CHMP1A	Wald ratio	1	-0.0327289	0.0877413	0.709137	0.967801	0.81489	1.1494	0.924208	NA	NA	NA	NA
		CHMP4B	Wald ratio	1	0.0202997	0.034284	0.55378	1.02051	0.954186	1.09144	0.874487	NA	NA	NA	NA
		CHMP7	Wald ratio	1	-0.0879932	0.066841	0.188021	0.915767	0.803321	1.04395	0.638628	NA	NA	NA	NA
		CHPT1	Wald ratio	1	0.0210173	0.0332774	0.527662	1.02124	0.956756	1.09007	0.868647	NA	NA	NA	NA
		CHRFAM7A	Wald ratio	1	-0.00906228	0.0280931	0.747013	0.990979	0.937888	1.04707	0.936714	NA	NA	NA	NA
		CHRNA5	Wald ratio	1	0.0502085	0.0215584	0.0198619	1.05149	1.00799	1.09687	0.301669	NA	NA	NA	NA
		CHST2	Wald ratio	1	-0.00581142	0.0447479	0.896669	0.994205	0.910722	1.08534	0.978011	NA	NA	NA	NA
		CHURC1	Wald ratio	1	-0.0198472	0.0114456	0.0829105	0.980348	0.958601	1.00259	0.506349	NA	NA	NA	NA
		CIB2	Wald ratio	1	-0.0200845	0.0306553	0.512357	0.980116	0.92296	1.04081	0.866312	NA	NA	NA	NA
		CKAP2	Wald ratio	1	0.012883	0.02277	0.571537	1.01297	0.968752	1.0592	0.876105	NA	NA	NA	NA
		CKB	Wald ratio	1	-0.0798075	0.0463588	0.0851567	0.923294	0.843099	1.01112	0.508639	NA	NA	NA	NA
		CLCN6	Inverse variance weighted	2	0.0386005	0.0214898	0.072459	1.03936	0.996487	1.08407	0.603841	0.434927	0.509581	NA	NA
		CLDN23	Wald ratio	1	-0.0204181	0.0252673	0.419044	0.979789	0.932448	1.02953	0.822008	NA	NA	NA	NA
		CLEC18A	Inverse variance weighted	2	-0.0162955	0.0111917	0.145383	0.983837	0.96249	1.00566	0.782758	0.312525	0.576135	NA	NA
		CLK4	Wald ratio	1	-0.0286202	0.0292936	0.328563	0.971785	0.917561	1.02921	0.75461	NA	NA	NA	NA
		CLN3	Wald ratio	1	-0.0745349	0.0480056	0.120511	0.928175	0.844825	1.01975	0.547694	NA	NA	NA	NA
		CLPP	Wald ratio	1	0.0878648	0.0661732	0.184244	1.09184	0.959028	1.24305	0.637641	NA	NA	NA	NA
		CLYBL	Inverse variance weighted	2	-0.00732348	0.0341892	0.830388	0.992703	0.928361	1.0615	0.980113	0.0141787	0.905216	NA	NA
		CMTM8	Wald ratio	1	0.0274908	0.0322857	0.3945	1.02787	0.964844	1.09502	0.812638	NA	NA	NA	NA
		CNOT3	Wald ratio	1	0.0330084	0.0907731	0.71613	1.03356	0.865103	1.23482	0.927073	NA	NA	NA	NA
		CNR1	Wald ratio	1	-0.0107352	0.00898494	0.232163	0.989322	0.972052	1.0069	0.678935	NA	NA	NA	NA
		CNTNAP1	Wald ratio	1	-0.0601837	0.0398669	0.131142	0.941592	0.870818	1.01812	0.555649	NA	NA	NA	NA
		CNTROB	Wald ratio	1	0.0527243	0.0756046	0.485572	1.05414	0.908954	1.22251	0.851678	NA	NA	NA	NA
		COCH	Wald ratio	1	0.0454204	0.0209037	0.0297924	1.04647	1.00446	1.09023	0.356422	NA	NA	NA	NA
		COG1	Wald ratio	1	-0.00266414	0.0404949	0.947545	0.997339	0.921241	1.07972	0.9845	NA	NA	NA	NA
		COG8	Wald ratio	1	-0.228496	0.074058	0.00203302	0.795729	0.688218	0.920036	0.120965	NA	NA	NA	NA
		COL17A1	Wald ratio	1	0.0460174	0.0287609	0.109599	1.04709	0.9897	1.10781	0.541087	NA	NA	NA	NA
		COL5A3	Wald ratio	1	0.00442632	0.0109275	0.685431	1.00444	0.983152	1.02618	0.918359	NA	NA	NA	NA
		COLQ	Wald ratio	1	-0.0207108	0.058249	0.722173	0.979502	0.873822	1.09796	0.930957	NA	NA	NA	NA
		COMMD10	Wald ratio	1	0.0749449	0.0621992	0.228235	1.07782	0.95412	1.21757	0.675104	NA	NA	NA	NA
		COMMD7	Wald ratio	1	-0.109942	0.0719621	0.126568	0.895886	0.778032	1.03159	0.553344	NA	NA	NA	NA
		COMT	Wald ratio	1	0.132772	0.0606753	0.0286525	1.14199	1.01394	1.2862	0.355806	NA	NA	NA	NA
		COPA	Wald ratio	1	0.0612297	0.0273733	0.0252967	1.06314	1.00761	1.12174	0.332973	NA	NA	NA	NA
		COPS3	Wald ratio	1	0.0149251	0.0177236	0.399729	1.01504	0.980382	1.05092	0.816884	NA	NA	NA	NA
		CORO1C	Inverse variance weighted	2	0.0130668	0.0434256	0.76349	1.01315	0.930487	1.10316	0.976425	1.19262	0.274802	NA	NA
		CORO2A	Inverse variance weighted	3	-0.0174043	0.0165213	0.292138	0.982746	0.951433	1.01509	0.850053	2.33115	0.311743	-0.474043	0.380178
		CORO2A	MR Egger	3	0.667456	0.465962	0.387995	1.94927	0.782056	4.85855	0.852616	0.168576	0.681381	NA	NA
		CORO2A	Weighted median	3	-0.0154947	0.0156539	0.322256	0.984625	0.954874	1.0153	0.751931	NA	NA	NA	NA
		CORO2A	Weighted mode	3	-0.00873979	0.0179542	0.674534	0.991298	0.957021	1.0268	0.896721	NA	NA	NA	NA
		CPEB2	Wald ratio	1	-0.0281649	0.0578523	0.62637	0.972228	0.868007	1.08896	0.893679	NA	NA	NA	NA
		CPEB4	Wald ratio	1	-0.0866499	0.0577666	0.133614	0.916998	0.818835	1.02693	0.555649	NA	NA	NA	NA
		CPNE1	Wald ratio	1	-0.0269624	0.0116345	0.0204787	0.973398	0.951452	0.99585	0.301669	NA	NA	NA	NA
		CPSF1	Wald ratio	1	-0.0516399	0.0468362	0.270217	0.949671	0.866374	1.04098	0.717024	NA	NA	NA	NA
		CRABP2	Wald ratio	1	-0.0199715	0.0297961	0.502686	0.980227	0.924621	1.03918	0.86119	NA	NA	NA	NA
		CRAT	Wald ratio	1	0.0403555	0.0190313	0.0339654	1.04118	1.00306	1.08075	0.370032	NA	NA	NA	NA
		CREB3	Wald ratio	1	-0.0482397	0.0700841	0.491257	0.952905	0.830602	1.09322	0.854864	NA	NA	NA	NA
		CREB5	Wald ratio	1	0.079269	0.0536782	0.139744	1.0825	0.974393	1.20259	0.567413	NA	NA	NA	NA
		CREM	Wald ratio	1	0.108755	0.0517631	0.0356401	1.11489	1.00733	1.23394	0.370956	NA	NA	NA	NA
		CRK	Wald ratio	1	0.320791	0.0993275	0.00123951	1.37822	1.13441	1.67443	0.0913103	NA	NA	NA	NA
		CRYL1	Wald ratio	1	-0.0168934	0.035565	0.634787	0.983248	0.917043	1.05423	0.898143	NA	NA	NA	NA
		CSE1L	Wald ratio	1	0.00281359	0.0569752	0.960614	1.00282	0.896858	1.1213	0.989712	NA	NA	NA	NA
		CSGALNACT1	Wald ratio	1	0.0151373	0.0157594	0.33679	1.01525	0.984372	1.0471	0.756784	NA	NA	NA	NA
		CSNK1D	Inverse variance weighted	2	-0.0393203	0.121203	0.745622	0.961443	0.758147	1.21925	0.976425	2.98505	0.0840368	NA	NA
		CSNK1G2	Wald ratio	1	0.0554306	0.0667687	0.406432	1.057	0.927339	1.20478	0.817698	NA	NA	NA	NA
		CST3	Wald ratio	1	0.0821388	0.0455227	0.0711768	1.08561	0.992939	1.18692	0.473424	NA	NA	NA	NA
		CTH	Wald ratio	1	-0.0321936	0.0272407	0.237278	0.968319	0.917975	1.02142	0.682767	NA	NA	NA	NA
		CTNNA1	Wald ratio	1	0.00654879	0.0157941	0.67841	1.00657	0.975888	1.03822	0.912609	NA	NA	NA	NA
		CTNNAL1	Wald ratio	1	-0.0317089	0.0507342	0.531971	0.968789	0.877088	1.07008	0.869711	NA	NA	NA	NA
		CTPS1	Wald ratio	1	0.00369688	0.0499079	0.940951	1.0037	0.910171	1.10685	0.9845	NA	NA	NA	NA
		CTRL	Wald ratio	1	-0.0508246	0.0683503	0.457125	0.950445	0.831278	1.0867	0.837364	NA	NA	NA	NA
		CTSA	Wald ratio	1	0.0469078	0.0917633	0.609224	1.04803	0.87551	1.25453	0.886365	NA	NA	NA	NA
		CTSC	Inverse variance weighted	2	-0.0311062	0.043847	0.478061	0.969373	0.889544	1.05637	0.953413	3.72419	0.0536296	NA	NA
		CTSG	Wald ratio	1	-0.0395339	0.062422	0.526516	0.961237	0.850542	1.08634	0.868647	NA	NA	NA	NA
		CTSS	Wald ratio	1	-0.0167886	0.0595995	0.778181	0.983352	0.874937	1.1052	0.946906	NA	NA	NA	NA
		CUL2	Wald ratio	1	0.128529	0.0853346	0.132023	1.13715	0.962013	1.34418	0.555649	NA	NA	NA	NA
		CUL9	Wald ratio	1	-0.061633	0.0505583	0.222826	0.940228	0.851524	1.03817	0.672347	NA	NA	NA	NA
		CUX1	Wald ratio	1	-0.0367087	0.071582	0.608077	0.963957	0.837772	1.10915	0.886365	NA	NA	NA	NA
		CWC15	Wald ratio	1	-0.0788059	0.076907	0.305509	0.924219	0.794896	1.07458	0.74195	NA	NA	NA	NA
		CWC22	Wald ratio	1	0.00901747	0.0389391	0.816865	1.00906	0.934912	1.08909	0.964392	NA	NA	NA	NA
		CWF19L2	Inverse variance weighted	2	0.0128813	0.0272609	0.636556	1.01296	0.960261	1.06856	0.966934	0.942018	0.331759	NA	NA
		CX3CR1	Wald ratio	1	0.0848063	0.0709386	0.231896	1.08851	0.947211	1.25088	0.678935	NA	NA	NA	NA
		CXCL16	Wald ratio	1	-0.000631112	0.0239823	0.979005	0.999369	0.95348	1.04747	0.990269	NA	NA	NA	NA
		CXCL5	Wald ratio	1	0.0338877	0.0209358	0.105524	1.03447	0.992879	1.0778	0.539009	NA	NA	NA	NA
		CXCR1	Wald ratio	1	0.00430862	0.107716	0.968093	1.00432	0.813171	1.2404	0.990269	NA	NA	NA	NA
		CXCR2	Wald ratio	1	0.0358367	0.0814471	0.659937	1.03649	0.883557	1.21589	0.907347	NA	NA	NA	NA
		CYB561D2	Wald ratio	1	-0.365761	0.330329	0.26818	0.693669	0.363053	1.32536	0.716905	NA	NA	NA	NA
		CYBA	Wald ratio	1	0.142883	0.105839	0.177016	1.15359	0.937478	1.41953	0.626645	NA	NA	NA	NA
		CYBRD1	Inverse variance weighted	2	0.0110625	0.0205694	0.590706	1.01112	0.97117	1.05272	0.95839	1.47872	0.223974	NA	NA
		CYGB	Wald ratio	1	0.0369234	0.0333386	0.268066	1.03761	0.97198	1.10768	0.716905	NA	NA	NA	NA
		CYP19A1	Wald ratio	1	-0.00752879	0.0385297	0.845078	0.992499	0.920308	1.07035	0.974548	NA	NA	NA	NA
		CYP21A2	Wald ratio	1	0.0239591	0.0149274	0.108485	1.02425	0.994715	1.05466	0.541087	NA	NA	NA	NA
		CYP26B1	Wald ratio	1	0.0151833	0.0104259	0.145307	1.0153	0.994762	1.03626	0.576383	NA	NA	NA	NA
		DAAM1	Wald ratio	1	-0.0413658	0.0482082	0.390857	0.959478	0.87297	1.05456	0.811618	NA	NA	NA	NA
		DAPK1	Inverse variance weighted	2	0.0201797	0.0210563	0.337877	1.02038	0.97913	1.06338	0.880696	0.0221038	0.881811	NA	NA
		DAPK2	Wald ratio	1	0.145366	0.0600297	0.0154537	1.15646	1.0281	1.30086	0.265632	NA	NA	NA	NA
		DAXX	Wald ratio	1	-0.0396596	0.0510869	0.437563	0.961117	0.869541	1.06234	0.827406	NA	NA	NA	NA
		DBN1	Wald ratio	1	-0.0182562	0.0315334	0.562625	0.981909	0.923059	1.04451	0.874894	NA	NA	NA	NA
		DCBLD1	Wald ratio	1	0.0349407	0.0160225	0.0292039	1.03556	1.00354	1.0686	0.355806	NA	NA	NA	NA
		DCLRE1C	Inverse variance weighted	2	-0.0653715	0.0276488	0.0180614	0.936719	0.887308	0.988882	0.287177	0.268971	0.604023	NA	NA
		DCPS	Wald ratio	1	-0.0132344	0.0437755	0.762404	0.986853	0.905712	1.07526	0.942797	NA	NA	NA	NA
		DCTD	Wald ratio	1	-0.0624815	0.070055	0.372451	0.93943	0.818903	1.0777	0.797408	NA	NA	NA	NA
		DCTN1	Wald ratio	1	-0.058606	0.0986658	0.552522	0.943078	0.777252	1.14428	0.874487	NA	NA	NA	NA
		DDR1	Wald ratio	1	-0.00249388	0.0244854	0.918874	0.997509	0.950768	1.04655	0.9845	NA	NA	NA	NA
		DDRGK1	Wald ratio	1	-0.0121304	0.0443227	0.784327	0.987943	0.90574	1.07761	0.946906	NA	NA	NA	NA
		DDX1	Wald ratio	1	-0.0278715	0.0536526	0.603426	0.972513	0.875438	1.08035	0.884834	NA	NA	NA	NA
		DDX17	Wald ratio	1	0.136107	0.0470703	0.00383327	1.1458	1.04482	1.25654	0.141616	NA	NA	NA	NA
		DDX18	Wald ratio	1	-0.0456725	0.075459	0.545004	0.955355	0.82401	1.10763	0.874487	NA	NA	NA	NA
		DDX24	Wald ratio	1	0.142429	0.133443	0.285818	1.15307	0.887702	1.49777	0.729021	NA	NA	NA	NA
		DDX31	Wald ratio	1	0.000722661	0.0328811	0.982465	1.00072	0.938264	1.06734	0.990269	NA	NA	NA	NA
		DDX39B	Wald ratio	1	-0.0257052	0.0223524	0.250144	0.974622	0.932845	1.01827	0.697364	NA	NA	NA	NA
		DDX5	Wald ratio	1	0.0196813	0.0240875	0.413887	1.01988	0.972845	1.06918	0.817698	NA	NA	NA	NA
		DDX51	Inverse variance weighted	2	0.114806	0.170216	0.50001	1.12166	0.803469	1.56585	0.953413	4.61477	0.0316978	NA	NA
		DDX55	Wald ratio	1	0.0290297	0.0295624	0.326109	1.02946	0.971501	1.09087	0.75461	NA	NA	NA	NA
		DDX56	Wald ratio	1	0.0823275	0.0802433	0.304904	1.08581	0.927791	1.27075	0.74195	NA	NA	NA	NA
		DDX6	Wald ratio	1	0.0104324	0.0730266	0.886403	1.01049	0.875728	1.16598	0.976596	NA	NA	NA	NA
		DECR1	Wald ratio	1	-0.0285566	0.034309	0.40522	0.971847	0.908644	1.03945	0.817698	NA	NA	NA	NA
		DENND1A	Wald ratio	1	-0.0116661	0.0591949	0.843765	0.988402	0.880128	1.11	0.974548	NA	NA	NA	NA
		DENND2C	Wald ratio	1	0.00900588	0.0262345	0.731385	1.00905	0.958473	1.06229	0.930957	NA	NA	NA	NA
		DENND4A	Wald ratio	1	-0.0553189	0.050248	0.270933	0.946183	0.857439	1.04411	0.717693	NA	NA	NA	NA
		DGAT1	Wald ratio	1	0.0601613	0.0579331	0.299055	1.06201	0.948012	1.18971	0.739497	NA	NA	NA	NA
		DGCR8	Wald ratio	1	-0.0377925	0.0324481	0.244138	0.962913	0.90358	1.02614	0.695718	NA	NA	NA	NA
		DGKA	Wald ratio	1	-0.0289692	0.0704019	0.680718	0.971446	0.846236	1.11518	0.914918	NA	NA	NA	NA
		DGKQ	Wald ratio	1	0.0107426	0.00983656	0.274787	1.0108	0.991499	1.03048	0.7205	NA	NA	NA	NA
		DGUOK	Wald ratio	1	-0.0643489	0.0643489	0.317311	0.937678	0.826568	1.06372	0.747153	NA	NA	NA	NA
		DHRS1	Inverse variance weighted	3	-0.0424574	0.0215808	0.0491408	0.958431	0.918737	0.999841	0.459611	0.0131517	0.993446	0.00358144	0.988169
		DHRS1	MR Egger	3	-0.0499998	0.40638	0.922064	0.95123	0.428911	2.10961	0.922064	0.0128062	0.9099	NA	NA
		DHRS1	Weighted median	3	-0.0420758	0.0234673	0.0729808	0.958797	0.915695	1.00393	0.340577	NA	NA	NA	NA
		DHRS1	Weighted mode	3	-0.0418655	0.0253368	0.240267	0.958999	0.912538	1.00783	0.739769	NA	NA	NA	NA
		DHTKD1	Wald ratio	1	-0.0606765	0.0837507	0.468765	0.941128	0.798654	1.10902	0.841217	NA	NA	NA	NA
		DHX57	Wald ratio	1	-0.0283627	0.0357807	0.427963	0.972036	0.906202	1.04265	0.823062	NA	NA	NA	NA
		DICER1	Wald ratio	1	0.0378173	0.0975289	0.698197	1.03854	0.857839	1.25731	0.922633	NA	NA	NA	NA
		DIP2B	Wald ratio	1	0.0278305	0.034892	0.425092	1.02822	0.960254	1.101	0.823062	NA	NA	NA	NA
		DIS3L	Wald ratio	1	-0.0320013	0.0389581	0.411402	0.968505	0.897305	1.04536	0.817698	NA	NA	NA	NA
		DISC1	Wald ratio	1	0.0313583	0.0246387	0.203115	1.03186	0.983209	1.08291	0.652712	NA	NA	NA	NA
		DLC1	Inverse variance weighted	2	-0.0123008	0.0290901	0.672403	0.987775	0.933031	1.04573	0.966934	0.0625337	0.802535	NA	NA
		DLG5	Wald ratio	1	-0.0289502	0.0248594	0.244198	0.971465	0.925265	1.01997	0.695718	NA	NA	NA	NA
		DLL1	Wald ratio	1	0.0274348	0.0497655	0.58144	1.02781	0.932295	1.13312	0.878406	NA	NA	NA	NA
		DNA2	Wald ratio	1	0.0202023	0.0327671	0.537537	1.02041	0.956934	1.08809	0.873821	NA	NA	NA	NA
		DNAAF1	Wald ratio	1	-0.00294	0.01106	0.790376	0.997064	0.975683	1.01891	0.948095	NA	NA	NA	NA
		DNAH10	Wald ratio	1	-0.0497617	0.0379539	0.18982	0.951456	0.883246	1.02493	0.640256	NA	NA	NA	NA
		DNAJB6	Wald ratio	1	0.00383142	0.0378352	0.919339	1.00384	0.93209	1.08111	0.9845	NA	NA	NA	NA
		DNAJC15	Wald ratio	1	-0.00935935	0.0128691	0.467059	0.990684	0.966008	1.01599	0.841217	NA	NA	NA	NA
		DNTTIP1	Wald ratio	1	-0.0265538	0.045198	0.556868	0.973796	0.89124	1.064	0.874594	NA	NA	NA	NA
		DNTTIP2	Wald ratio	1	0.0956315	0.0626828	0.127099	1.10035	0.97314	1.2442	0.553344	NA	NA	NA	NA
		DOCK7	Wald ratio	1	-0.0595802	0.0238926	0.012643	0.94216	0.899056	0.98733	0.241924	NA	NA	NA	NA
		DOCK8	Inverse variance weighted	2	-0.00111124	0.0413314	0.978551	0.998889	0.921161	1.08318	0.989528	0.00230719	0.96169	NA	NA
		DOCK9	Wald ratio	1	0.00898133	0.0382888	0.814544	1.00902	0.93607	1.08766	0.964392	NA	NA	NA	NA
		DOK1	Wald ratio	1	-0.130611	0.111038	0.239487	0.877559	0.705926	1.09092	0.687357	NA	NA	NA	NA
		DOK6	Inverse variance weighted	2	-0.0196099	0.021794	0.368235	0.980581	0.939576	1.02338	0.8845	0.0330543	0.855733	NA	NA
		DOK7	Wald ratio	1	-0.0110947	0.0255514	0.664136	0.988967	0.940658	1.03976	0.907347	NA	NA	NA	NA
		DPEP2	Inverse variance weighted	2	0.051524	0.0813305	0.526398	1.05287	0.897732	1.23483	0.953413	0.332202	0.564365	NA	NA
		DPYD	Inverse variance weighted	2	-0.0705684	0.0576658	0.221048	0.931864	0.832274	1.04337	0.847826	0.734695	0.391366	NA	NA
		DRAM1	Inverse variance weighted	4	0.0083871	0.0531108	0.874522	1.00842	0.908727	1.11905	0.980113	6.18743	0.102839	-0.0292497	0.139742
		DRAM1	MR Egger	4	0.175236	0.0791019	0.157109	1.19153	1.0204	1.39135	0.852616	0.493842	0.781202	NA	NA
		DRAM1	Weighted median	4	0.0169671	0.0465406	0.715435	1.01711	0.928437	1.11426	0.832343	NA	NA	NA	NA
		DRAM1	Weighted mode	4	0.019701	0.0633078	0.776024	1.0199	0.900881	1.15464	0.896721	NA	NA	NA	NA
		DRG2	Wald ratio	1	0.118061	0.0864937	0.172265	1.12531	0.949835	1.33321	0.616882	NA	NA	NA	NA
		DROSHA	Wald ratio	1	0.145178	0.0575936	0.0117109	1.15625	1.03282	1.29442	0.239729	NA	NA	NA	NA
		DSTN	Wald ratio	1	0.01787	0.0286664	0.533037	1.01803	0.962409	1.07687	0.869711	NA	NA	NA	NA
		DTNB	Wald ratio	1	0.00087437	0.0341004	0.979544	1.00087	0.936166	1.07006	0.990269	NA	NA	NA	NA
		DTNBP1	Wald ratio	1	0.0117923	0.0278121	0.671566	1.01186	0.95818	1.06855	0.907347	NA	NA	NA	NA
		DUS2	Inverse variance weighted	2	0.0108915	0.0255438	0.669827	1.01095	0.961583	1.06285	0.966934	0.229999	0.631524	NA	NA
		DUT	Inverse variance weighted	2	0.0231855	0.0213192	0.276797	1.02346	0.981572	1.06713	0.850053	2.9699	0.0848268	NA	NA
		ECM1	Wald ratio	1	-0.0156635	0.0320729	0.625286	0.984459	0.924478	1.04833	0.893679	NA	NA	NA	NA
		EDC4	Wald ratio	1	0.0707583	0.0865325	0.413524	1.07332	0.905883	1.27171	0.817698	NA	NA	NA	NA
		EDN3	Wald ratio	1	0.0103337	0.0218156	0.635725	1.01039	0.968095	1.05453	0.898143	NA	NA	NA	NA
		EEPD1	Wald ratio	1	0.0352704	0.0385136	0.359777	1.0359	0.960582	1.11712	0.782807	NA	NA	NA	NA
		EFEMP2	Wald ratio	1	-0.0185869	0.0315415	0.55567	0.981585	0.92274	1.04418	0.874487	NA	NA	NA	NA
		EFHD2	Wald ratio	1	-0.0529724	0.0609921	0.385114	0.948406	0.841544	1.06884	0.80612	NA	NA	NA	NA
		EFTUD2	Wald ratio	1	-0.101564	0.0771133	0.187814	0.903423	0.776696	1.05083	0.638628	NA	NA	NA	NA
		EGLN2	Wald ratio	1	0.00932197	0.0890766	0.916653	1.00937	0.847666	1.20191	0.9845	NA	NA	NA	NA
		EHHADH	Wald ratio	1	0.00056205	0.0289456	0.984508	1.00056	0.945377	1.05897	0.990269	NA	NA	NA	NA
		EHMT1	Wald ratio	1	0.0417772	0.0179989	0.0202814	1.04266	1.00652	1.0801	0.301669	NA	NA	NA	NA
		EIF2A	Wald ratio	1	-0.0507584	0.0352833	0.150265	0.950508	0.886997	1.01857	0.577831	NA	NA	NA	NA
		EIF2AK2	Inverse variance weighted	2	0.0862151	0.0305961	0.00483473	1.09004	1.02659	1.15741	0.12812	0.00307582	0.955772	NA	NA
		EIF2AK4	Wald ratio	1	0.0753357	0.0374216	0.044098	1.07825	1.00199	1.1603	0.387863	NA	NA	NA	NA
		EIF2B2	Wald ratio	1	-0.024218	0.028831	0.400908	0.976073	0.922446	1.03282	0.817135	NA	NA	NA	NA
		EIF3C	Wald ratio	1	0.0455246	0.0443865	0.305061	1.04658	0.959375	1.1417	0.74195	NA	NA	NA	NA
		EIF3D	Wald ratio	1	0.0485389	0.111296	0.662747	1.04974	0.844001	1.30562	0.907347	NA	NA	NA	NA
		EIF3F	Wald ratio	1	-0.10095	0.0423499	0.0171386	0.903978	0.831972	0.982215	0.282829	NA	NA	NA	NA
		EIF3G	Wald ratio	1	-0.00751843	0.0511253	0.883086	0.99251	0.897875	1.09712	0.976596	NA	NA	NA	NA
		EIF4B	Wald ratio	1	0.00999023	0.0593864	0.866407	1.01004	0.899059	1.13472	0.976596	NA	NA	NA	NA
		EIF4H	Wald ratio	1	0.0599566	0.0578891	0.300335	1.06179	0.9479	1.18936	0.739839	NA	NA	NA	NA
		EIF5A	Wald ratio	1	0.242565	0.0622584	9.77525e-05	1.27451	1.1281	1.43993	0.0334772	NA	NA	NA	NA
		ELL	Wald ratio	1	-0.0516467	0.0406153	0.203514	0.949664	0.876996	1.02835	0.652712	NA	NA	NA	NA
		ELMO1	Wald ratio	1	-0.0610425	0.0610425	0.317311	0.940783	0.834698	1.06035	0.747153	NA	NA	NA	NA
		ELOVL5	Wald ratio	1	0.0666207	0.089734	0.45783	1.06889	0.896499	1.27443	0.837364	NA	NA	NA	NA
		ELOVL7	Wald ratio	1	-0.0041435	0.0545561	0.939459	0.995865	0.894873	1.10825	0.9845	NA	NA	NA	NA
		ELP5	Wald ratio	1	0.00723714	0.0313609	0.817494	1.00726	0.947214	1.07112	0.964392	NA	NA	NA	NA
		EML3	Wald ratio	1	-0.0148864	0.0261339	0.568935	0.985224	0.936029	1.037	0.874894	NA	NA	NA	NA
		ENG	Wald ratio	1	0.117565	0.0705388	0.0955807	1.12475	0.979521	1.29152	0.526204	NA	NA	NA	NA
		ENTPD5	Wald ratio	1	0.124431	0.0744767	0.0947747	1.1325	0.978687	1.3105	0.524197	NA	NA	NA	NA
		ENY2	Wald ratio	1	0.0147733	0.0749609	0.843765	1.01488	0.87621	1.1755	0.974548	NA	NA	NA	NA
		EPB41	Wald ratio	1	-0.0365838	0.0859719	0.670449	0.964077	0.814575	1.14102	0.907347	NA	NA	NA	NA
		EPHB2	Wald ratio	1	0.00313825	0.0216539	0.884768	1.00314	0.961459	1.04663	0.976596	NA	NA	NA	NA
		EPHB3	Inverse variance weighted	2	-0.0219821	0.023731	0.354287	0.978258	0.933798	1.02483	0.882402	0.235226	0.627675	NA	NA
		EPHX2	Wald ratio	1	-0.0523578	0.042082	0.213431	0.948989	0.873857	1.03058	0.667712	NA	NA	NA	NA
		EPOR	Wald ratio	1	0.0842837	0.0410131	0.0398746	1.08794	1.00391	1.179	0.385537	NA	NA	NA	NA
		ERAP2	Inverse variance weighted	2	0.0185437	0.00812686	0.0225024	1.01872	1.00262	1.03507	0.300789	0.00187375	0.965473	NA	NA
		ERCC3	Inverse variance weighted	2	0.000582463	0.0443779	0.989528	1.00058	0.917229	1.09151	0.989528	3.09033	0.0787586	NA	NA
		EREG	Wald ratio	1	-0.00361583	0.0464893	0.938005	0.996391	0.909614	1.09145	0.9845	NA	NA	NA	NA
		ERN1	Wald ratio	1	0.00652073	0.0402751	0.871381	1.00654	0.930142	1.08922	0.976596	NA	NA	NA	NA
		ESPN	Inverse variance weighted	2	0.0225241	0.0258647	0.38384	1.02278	0.972222	1.07597	0.8845	1.7831	0.181769	NA	NA
		ETS2	Wald ratio	1	0.113544	0.0489025	0.0202416	1.12024	1.01785	1.23293	0.301669	NA	NA	NA	NA
		ETV7	Wald ratio	1	0.0175097	0.0133073	0.188245	1.01766	0.991464	1.04456	0.638628	NA	NA	NA	NA
		EXOC4	Wald ratio	1	0.0117054	0.0374572	0.754661	1.01177	0.940155	1.08885	0.939228	NA	NA	NA	NA
		EXOSC6	Wald ratio	1	-0.0352301	0.0171691	0.0401747	0.965383	0.933437	0.998423	0.386027	NA	NA	NA	NA
		EXOSC7	Wald ratio	1	-0.0153008	0.0710394	0.829467	0.984816	0.856811	1.13194	0.968442	NA	NA	NA	NA
		EXOSC9	Wald ratio	1	0.0995168	0.0398067	0.0124193	1.10464	1.02173	1.19427	0.241924	NA	NA	NA	NA
		EYA3	Wald ratio	1	0.00927777	0.0162783	0.568713	1.00932	0.977626	1.04204	0.874894	NA	NA	NA	NA
		F13A1	Inverse variance weighted	2	0.0837599	0.032827	0.0107244	1.08737	1.01961	1.15963	0.213147	0.22092	0.63834	NA	NA
		F2R	Wald ratio	1	-0.134296	0.0652296	0.0395111	0.874331	0.769399	0.993575	0.385537	NA	NA	NA	NA
		F2RL1	Inverse variance weighted	2	0.00785916	0.0177306	0.657582	1.00789	0.973466	1.04353	0.966934	0.766276	0.381372	NA	NA
		F2RL2	Wald ratio	1	0.0170973	0.0250127	0.494263	1.01724	0.968577	1.06836	0.857807	NA	NA	NA	NA
		F5	Wald ratio	1	-0.00976396	0.0285944	0.732755	0.990284	0.93631	1.04737	0.930957	NA	NA	NA	NA
		FAAH	Inverse variance weighted	2	0.0239658	0.0172678	0.165171	1.02426	0.990169	1.05951	0.795826	0.863378	0.352795	NA	NA
		FABP2	Wald ratio	1	0.00586253	0.0107679	0.586136	1.00588	0.984873	1.02733	0.881197	NA	NA	NA	NA
		FADS1	Wald ratio	1	-0.0755441	0.034495	0.0285242	0.927239	0.86662	0.992098	0.355806	NA	NA	NA	NA
		FADS2	Wald ratio	1	-0.0163126	0.00744868	0.0285242	0.98382	0.969561	0.998288	0.355806	NA	NA	NA	NA
		FAM110A	Wald ratio	1	-0.0129997	0.0375547	0.729227	0.987084	0.917037	1.06248	0.930957	NA	NA	NA	NA
		FAM167A	Wald ratio	1	0.0104044	0.0304699	0.732755	1.01046	0.95188	1.07264	0.930957	NA	NA	NA	NA
		FAM168A	Wald ratio	1	-0.0546204	0.0613829	0.373557	0.946845	0.839515	1.0679	0.797408	NA	NA	NA	NA
		FAM174A	Wald ratio	1	-0.0357451	0.0512346	0.485381	0.964886	0.872699	1.06681	0.851678	NA	NA	NA	NA
		FAM177A1	Wald ratio	1	0.0172795	0.0267662	0.518558	1.01743	0.965429	1.07223	0.866312	NA	NA	NA	NA
		FAM3B	Wald ratio	1	-0.00265957	0.0076912	0.729497	0.997344	0.982422	1.01249	0.930957	NA	NA	NA	NA
		FAM47E-STBD1	Wald ratio	1	-0.0873272	0.0448126	0.0513291	0.916377	0.839323	1.00051	0.405635	NA	NA	NA	NA
		FAM53A	Wald ratio	1	-0.0485735	0.0193902	0.0122434	0.952587	0.917064	0.989487	0.241924	NA	NA	NA	NA
		FAM83A	Wald ratio	1	0.0475032	0.0325022	0.143868	1.04865	0.983929	1.11763	0.573247	NA	NA	NA	NA
		FAN1	Wald ratio	1	-0.00297723	0.0229246	0.896669	0.997027	0.95322	1.04285	0.978011	NA	NA	NA	NA
		FANCA	Wald ratio	1	-0.0197346	0.05955	0.740346	0.980459	0.872448	1.10184	0.934594	NA	NA	NA	NA
		FANCD2	Wald ratio	1	-0.0535865	0.0464416	0.248563	0.947824	0.865358	1.03815	0.697364	NA	NA	NA	NA
		FANCF	Wald ratio	1	0.0780224	0.0466232	0.0942349	1.08115	0.98673	1.1846	0.524197	NA	NA	NA	NA
		FARP1	Wald ratio	1	0.0160667	0.0289899	0.57943	1.0162	0.960066	1.07561	0.878406	NA	NA	NA	NA
		FARSA	Wald ratio	1	0.0796539	0.0616927	0.196655	1.08291	0.959576	1.2221	0.641274	NA	NA	NA	NA
		FAS	Wald ratio	1	0.103072	0.0573428	0.0722613	1.10857	0.990723	1.24044	0.475695	NA	NA	NA	NA
		FASN	Wald ratio	1	0.0340062	0.0519368	0.512621	1.03459	0.934457	1.14546	0.866312	NA	NA	NA	NA
		FBL	Wald ratio	1	-0.187551	0.114223	0.100595	0.828987	0.662703	1.03699	0.535826	NA	NA	NA	NA
		FBLN5	Wald ratio	1	0.0236516	0.0183421	0.197233	1.02393	0.987776	1.06141	0.641274	NA	NA	NA	NA
		FBN1	Wald ratio	1	0.00812812	0.0183404	0.657634	1.00816	0.972564	1.04506	0.907347	NA	NA	NA	NA
		FBXL17	Wald ratio	1	-0.0490154	0.0599717	0.413753	0.952166	0.846572	1.07093	0.817698	NA	NA	NA	NA
		FBXO44	Wald ratio	1	0.0621693	0.0758162	0.412216	1.06414	0.917199	1.23463	0.817698	NA	NA	NA	NA
		FBXO6	Wald ratio	1	0.0350421	0.0496961	0.48073	1.03566	0.939543	1.14162	0.847993	NA	NA	NA	NA
		FBXW7	Wald ratio	1	-0.0473416	0.089423	0.59652	0.953762	0.800426	1.13647	0.884834	NA	NA	NA	NA
		FBXW8	Wald ratio	1	0.0336444	0.0167578	0.044676	1.03422	1.0008	1.06875	0.387863	NA	NA	NA	NA
		FCER2	Inverse variance weighted	2	-0.0163177	0.036896	0.658299	0.983815	0.915181	1.0576	0.966934	0.0141968	0.905156	NA	NA
		FCGR2B	Wald ratio	1	0.0230725	0.0147165	0.116929	1.02334	0.994245	1.05329	0.544845	NA	NA	NA	NA
		FCGR3B	Wald ratio	1	-0.118168	0.0852999	0.165954	0.888547	0.751747	1.05024	0.601497	NA	NA	NA	NA
		FCGRT	Wald ratio	1	-0.00227669	0.109281	0.983379	0.997726	0.805358	1.23604	0.990269	NA	NA	NA	NA
		FDFT1	Wald ratio	1	-0.103243	0.0354898	0.00362481	0.901908	0.841303	0.966878	0.141616	NA	NA	NA	NA
		FDX1	Wald ratio	1	0.104595	0.0424752	0.0137972	1.11026	1.02157	1.20665	0.25716	NA	NA	NA	NA
		FECH	Wald ratio	1	0.0333497	0.0782436	0.669941	1.03391	0.886914	1.20527	0.907347	NA	NA	NA	NA
		FERMT2	Wald ratio	1	-0.0379129	0.0372535	0.308821	0.962797	0.895002	1.03573	0.747153	NA	NA	NA	NA
		FES	Inverse variance weighted	2	-0.140744	0.0485448	0.00374054	0.868712	0.789866	0.955428	0.118949	0.582828	0.445206	NA	NA
		FEZ2	Wald ratio	1	0.0286633	0.0237845	0.228154	1.02908	0.982206	1.07819	0.675104	NA	NA	NA	NA
		FFAR4	Wald ratio	1	0.0194703	0.0299544	0.515692	1.01966	0.96152	1.08132	0.866312	NA	NA	NA	NA
		FGD3	Wald ratio	1	0.00484617	0.0431749	0.910629	1.00486	0.923322	1.09359	0.984447	NA	NA	NA	NA
		FGFR1	Inverse variance weighted	2	-0.00635766	0.0150107	0.6719	0.993663	0.964854	1.02333	0.966934	0.0394155	0.842628	NA	NA
		FIGNL1	Wald ratio	1	-0.0113346	0.0287142	0.693037	0.988729	0.934621	1.04597	0.921864	NA	NA	NA	NA
		FIS1	Wald ratio	1	0.0176153	0.0651002	0.786708	1.01777	0.895851	1.15628	0.94711	NA	NA	NA	NA
		FKBP1A	Wald ratio	1	-0.205757	0.10224	0.0441673	0.814031	0.666212	0.994647	0.387863	NA	NA	NA	NA
		FKBPL	Wald ratio	1	0.0615287	0.0373354	0.0993527	1.06346	0.988419	1.1442	0.535423	NA	NA	NA	NA
		FLNB	Wald ratio	1	0.0194381	0.0345567	0.573775	1.01963	0.952855	1.09108	0.876105	NA	NA	NA	NA
		FLOT1	Wald ratio	1	0.0273382	0.0962304	0.776341	1.02772	0.851059	1.24104	0.946906	NA	NA	NA	NA
		FLT4	Wald ratio	1	-0.0344411	0.0234122	0.141271	0.966145	0.922813	1.01151	0.570617	NA	NA	NA	NA
		FLYWCH1	Wald ratio	1	-0.00550881	0.00964041	0.567709	0.994506	0.975891	1.01348	0.874894	NA	NA	NA	NA
		FMO4	Wald ratio	1	0.00885993	0.0404159	0.826479	1.0089	0.932063	1.09207	0.967823	NA	NA	NA	NA
		FNTB	Wald ratio	1	0.0137019	0.0497437	0.782971	1.0138	0.919619	1.11762	0.946906	NA	NA	NA	NA
		FOXC1	Wald ratio	1	-0.0163434	0.0259572	0.528937	0.983789	0.93499	1.03514	0.868647	NA	NA	NA	NA
		FOXI1	Wald ratio	1	-0.016978	0.0223083	0.44662	0.983165	0.941103	1.02711	0.833439	NA	NA	NA	NA
		FOXK1	Wald ratio	1	-0.0435484	0.0563988	0.440024	0.957386	0.857195	1.06929	0.829153	NA	NA	NA	NA
		FOXQ1	Wald ratio	1	0.019286	0.0184159	0.294987	1.01947	0.983331	1.05694	0.739497	NA	NA	NA	NA
		FPR1	Wald ratio	1	-0.0347993	0.0704685	0.621428	0.965799	0.841207	1.10885	0.890963	NA	NA	NA	NA
		FRS2	Wald ratio	1	0.0893032	0.0636891	0.160863	1.09341	0.965096	1.23879	0.593927	NA	NA	NA	NA
		FRY	Wald ratio	1	-0.0133967	0.0683229	0.844549	0.986693	0.863027	1.12808	0.974548	NA	NA	NA	NA
		FTCDNL1	Wald ratio	1	-0.034269	0.0212521	0.106853	0.966312	0.926888	1.00741	0.539698	NA	NA	NA	NA
		FTO	Wald ratio	1	-0.041495	0.0944012	0.660255	0.959354	0.797302	1.15434	0.907347	NA	NA	NA	NA
		FTSJ3	Wald ratio	1	-0.0225491	0.0247722	0.362687	0.977703	0.931366	1.02635	0.78803	NA	NA	NA	NA
		FUCA1	Wald ratio	1	-0.0411169	0.0355885	0.247951	0.959717	0.895055	1.02905	0.697364	NA	NA	NA	NA
		FUT10	Wald ratio	1	-0.00504074	0.00902643	0.576543	0.994972	0.977524	1.01273	0.877866	NA	NA	NA	NA
		FXYD5	Wald ratio	1	-0.0390885	0.0605489	0.518558	0.961666	0.854051	1.08284	0.866312	NA	NA	NA	NA
		FZD1	Inverse variance weighted	2	0.0064928	0.026132	0.803777	1.00651	0.95626	1.05941	0.980113	1.94121	0.163538	NA	NA
		FZD3	Wald ratio	1	-0.0162788	0.0312011	0.601852	0.983853	0.925489	1.0459	0.884834	NA	NA	NA	NA
		FZD6	Wald ratio	1	0.023561	0.0300855	0.433549	1.02384	0.965213	1.08603	0.826287	NA	NA	NA	NA
		GAA	Inverse variance weighted	3	0.0309878	0.0237786	0.192514	1.03147	0.984503	1.08068	0.847826	3.54797	0.169656	8.91955e-05	0.997818
		GAA	MR Egger	3	0.0307133	0.0868354	0.783573	1.03119	0.869807	1.22252	0.852616	3.54792	0.05962	NA	NA
		GAA	Weighted median	3	0.0234606	0.0195473	0.230063	1.02374	0.985258	1.06372	0.644176	NA	NA	NA	NA
		GAA	Weighted mode	3	0.0226951	0.0171641	0.317044	1.02295	0.989113	1.05795	0.739769	NA	NA	NA	NA
		GAD1	Inverse variance weighted	2	0.00176858	0.015	0.906142	1.00177	0.972747	1.03166	0.980113	0.0332318	0.855351	NA	NA
		GADD45B	Wald ratio	1	0.0153423	0.0818255	0.851269	1.01546	0.864991	1.1921	0.974548	NA	NA	NA	NA
		GAK	Wald ratio	1	-0.025332	0.0527749	0.631227	0.974986	0.879175	1.08124	0.897526	NA	NA	NA	NA
		GALNS	Wald ratio	1	0.0672606	0.0377527	0.074813	1.06957	0.993288	1.15172	0.482738	NA	NA	NA	NA
		GANAB	Wald ratio	1	-0.0134769	0.0673847	0.841481	0.986613	0.864546	1.12592	0.974548	NA	NA	NA	NA
		GATAD2A	Wald ratio	1	-0.0791179	0.0398077	0.046867	0.923931	0.854584	0.998906	0.387863	NA	NA	NA	NA
		GATM	Wald ratio	1	-0.01722	0.0266127	0.517594	0.982927	0.932971	1.03556	0.866312	NA	NA	NA	NA
		GCM1	Wald ratio	1	-0.0226487	0.0322186	0.482074	0.977606	0.91778	1.04133	0.849395	NA	NA	NA	NA
		GDF15	Wald ratio	1	-0.0263906	0.0266838	0.322658	0.973955	0.924326	1.02625	0.751016	NA	NA	NA	NA
		GFRA2	Wald ratio	1	0.0663053	0.0283101	0.0191753	1.06855	1.01088	1.12952	0.301669	NA	NA	NA	NA
		GGA1	Wald ratio	1	0.00661765	0.03375	0.844549	1.00664	0.942205	1.07548	0.974548	NA	NA	NA	NA
		GGH	Inverse variance weighted	2	0.0427129	0.0349663	0.22188	1.04364	0.974509	1.11767	0.847826	0.692594	0.405284	NA	NA
		GGPS1	Wald ratio	1	0.0551643	0.0429467	0.198973	1.05671	0.971406	1.14951	0.641274	NA	NA	NA	NA
		GGT1	Wald ratio	1	-0.00698032	0.0392342	0.85879	0.993044	0.919542	1.07242	0.976181	NA	NA	NA	NA
		GLIPR1	Wald ratio	1	-0.0202186	0.0529868	0.702774	0.979984	0.883316	1.08723	0.92274	NA	NA	NA	NA
		GLO1	Wald ratio	1	0.0125593	0.0460507	0.785063	1.01264	0.925242	1.10829	0.946906	NA	NA	NA	NA
		GLRX	Wald ratio	1	0.124224	0.079312	0.117287	1.13227	0.969255	1.3227	0.544872	NA	NA	NA	NA
		GNA12	Wald ratio	1	-0.103687	0.0342563	0.00247169	0.901508	0.842966	0.964116	0.131852	NA	NA	NA	NA
		GNAS	Wald ratio	1	0.109379	0.0638707	0.0868046	1.11558	0.984316	1.26436	0.508662	NA	NA	NA	NA
		GNL2	Wald ratio	1	0.0336282	0.0655319	0.607841	1.0342	0.909542	1.17594	0.886365	NA	NA	NA	NA
		GOLM1	Inverse variance weighted	2	-0.0160973	0.0251426	0.522018	0.984032	0.936714	1.03374	0.953413	2.01672	0.155575	NA	NA
		GOLPH3L	Wald ratio	1	-0.0197923	0.045988	0.666919	0.980402	0.895898	1.07288	0.907347	NA	NA	NA	NA
		GPATCH1	Inverse variance weighted	2	0.0779287	0.0290769	0.00736018	1.08105	1.02116	1.14444	0.167181	0.17677	0.674164	NA	NA
		GPCPD1	Inverse variance weighted	2	-0.0283913	0.0446898	0.525234	0.972008	0.89049	1.06099	0.953413	0.0493701	0.824163	NA	NA
		GPER1	Wald ratio	1	-0.138715	0.0497501	0.0052996	0.870476	0.789603	0.959633	0.154688	NA	NA	NA	NA
		GPN3	Wald ratio	1	0.00189473	0.0123158	0.877731	1.0019	0.978001	1.02638	0.976596	NA	NA	NA	NA
		GPNMB	Wald ratio	1	-0.0760872	0.0439615	0.0834929	0.926735	0.850227	1.01013	0.506349	NA	NA	NA	NA
		GPR108	Wald ratio	1	-0.0771075	0.0477569	0.106401	0.92579	0.843065	1.01663	0.539698	NA	NA	NA	NA
		GPR141	Wald ratio	1	0.00752219	0.0601775	0.900524	1.00755	0.895453	1.13368	0.979683	NA	NA	NA	NA
		GPS2	Wald ratio	1	0.229833	0.0849547	0.0068231	1.25839	1.06537	1.48638	0.188488	NA	NA	NA	NA
		GPSM1	Wald ratio	1	-0.0495611	0.0463488	0.284931	0.951647	0.869007	1.04215	0.729021	NA	NA	NA	NA
		GPX4	Wald ratio	1	0.0340863	0.0396825	0.390355	1.03467	0.957249	1.11836	0.811618	NA	NA	NA	NA
		GPX7	Wald ratio	1	-0.000178051	0.0135319	0.989502	0.999822	0.973653	1.02669	0.993158	NA	NA	NA	NA
		GRAMD4	Wald ratio	1	-0.104061	0.0368943	0.0047947	0.901171	0.838305	0.968751	0.148497	NA	NA	NA	NA
		GRB14	Wald ratio	1	-0.051966	0.034644	0.133614	0.949361	0.887037	1.01606	0.555649	NA	NA	NA	NA
		GRB2	Wald ratio	1	0.0101013	0.101013	0.920344	1.01015	0.828711	1.23132	0.9845	NA	NA	NA	NA
		GREM2	Wald ratio	1	0.0023289	0.035865	0.948226	1.00233	0.934292	1.07533	0.9845	NA	NA	NA	NA
		GRK4	Wald ratio	1	0.00625702	0.0145384	0.666919	1.00628	0.978007	1.03536	0.907347	NA	NA	NA	NA
		GRM2	Wald ratio	1	0.0669854	0.0338	0.0474996	1.06928	1.00074	1.14252	0.390861	NA	NA	NA	NA
		GRN	Wald ratio	1	0.0704773	0.0579384	0.223826	1.07302	0.957833	1.20206	0.672347	NA	NA	NA	NA
		GRPEL1	Wald ratio	1	0.0713555	0.0619312	0.24925	1.07396	0.951201	1.21257	0.697364	NA	NA	NA	NA
		GSDMD	Wald ratio	1	-0.0305338	0.0283528	0.281515	0.969928	0.917498	1.02535	0.72705	NA	NA	NA	NA
		GSN	Wald ratio	1	-0.0339423	0.0565705	0.548506	0.966627	0.865178	1.07997	0.874487	NA	NA	NA	NA
		GSTK1	Wald ratio	1	0.0620099	0.0662466	0.349249	1.06397	0.934416	1.21149	0.769811	NA	NA	NA	NA
		GSTM1	Inverse variance weighted	2	0.0150009	0.018848	0.426096	1.01511	0.978298	1.05332	0.915531	0.000404489	0.983954	NA	NA
		GSTM2	Wald ratio	1	0.0219852	0.0385227	0.568198	1.02223	0.947888	1.1024	0.874894	NA	NA	NA	NA
		GSTM3	Wald ratio	1	0.0155483	0.00908976	0.0871686	1.01567	0.997735	1.03393	0.508867	NA	NA	NA	NA
		GSTM4	Inverse variance weighted	2	0.0202547	0.0173326	0.242571	1.02046	0.986376	1.05572	0.850053	0.0482258	0.82618	NA	NA
		GSTM5	Wald ratio	1	0.0177722	0.0112101	0.112883	1.01793	0.995809	1.04054	0.543632	NA	NA	NA	NA
		GSTO1	Wald ratio	1	-0.088398	0.190396	0.642443	0.915396	0.630291	1.32947	0.900748	NA	NA	NA	NA
		GTF2H1	Wald ratio	1	0.0372897	0.0359086	0.299055	1.03799	0.96745	1.11368	0.739497	NA	NA	NA	NA
		GTF3A	Wald ratio	1	-0.0677424	0.0418275	0.105326	0.934501	0.860945	1.01434	0.539009	NA	NA	NA	NA
		GTF3C3	Wald ratio	1	0.0737046	0.0427306	0.0845513	1.07649	0.990003	1.17053	0.50698	NA	NA	NA	NA
		GTF3C5	Wald ratio	1	-0.0302182	0.0496523	0.542791	0.970234	0.880261	1.0694	0.874487	NA	NA	NA	NA
		GUSB	Wald ratio	1	0.0123863	0.0326788	0.704664	1.01246	0.949648	1.07943	0.923826	NA	NA	NA	NA
		GYS1	Wald ratio	1	-0.00604963	0.046805	0.897158	0.993969	0.906842	1.08947	0.978011	NA	NA	NA	NA
		HAAO	Wald ratio	1	-0.0234644	0.0345064	0.496504	0.976809	0.912929	1.04516	0.857807	NA	NA	NA	NA
		HAT1	Wald ratio	1	0.170884	0.0555887	0.00211157	1.18635	1.06389	1.32292	0.120985	NA	NA	NA	NA
		HAVCR1	Wald ratio	1	-0.0425579	0.0327629	0.193955	0.958335	0.89873	1.02189	0.641274	NA	NA	NA	NA
		HAVCR2	Wald ratio	1	0.154207	0.0653542	0.0182971	1.16673	1.02646	1.32618	0.295308	NA	NA	NA	NA
		HAX1	Wald ratio	1	-0.099476	0.0837174	0.234741	0.905312	0.76831	1.06674	0.680045	NA	NA	NA	NA
		HCLS1	Wald ratio	1	-0.0737898	0.0643447	0.251469	0.928867	0.818808	1.05372	0.697364	NA	NA	NA	NA
		HDAC10	Wald ratio	1	0.0280904	0.0223148	0.208094	1.02849	0.984475	1.07447	0.66103	NA	NA	NA	NA
		HDAC7	Wald ratio	1	0.0347491	0.0660615	0.59888	1.03536	0.909617	1.17849	0.884834	NA	NA	NA	NA
		HDLBP	Wald ratio	1	-0.0430704	0.0671898	0.521506	0.957844	0.839656	1.09267	0.866312	NA	NA	NA	NA
		HEATR6	Wald ratio	1	0.0138871	0.0205151	0.498455	1.01398	0.974021	1.05559	0.858697	NA	NA	NA	NA
		HEBP2	Wald ratio	1	-0.0748641	0.0515458	0.146396	0.92787	0.838707	1.02651	0.577831	NA	NA	NA	NA
		HECA	Wald ratio	1	-0.034069	0.0874746	0.696926	0.966505	0.814224	1.14727	0.922633	NA	NA	NA	NA
		HECTD3	Wald ratio	1	0.0142549	0.0622031	0.818739	1.01436	0.89793	1.14588	0.964392	NA	NA	NA	NA
		HEG1	Wald ratio	1	-0.0159712	0.0655661	0.807549	0.984156	0.865472	1.11912	0.961723	NA	NA	NA	NA
		HERC1	Wald ratio	1	0.154217	0.053275	0.00379477	1.16674	1.05106	1.29516	0.141616	NA	NA	NA	NA
		HERC2	Wald ratio	1	-0.00808181	0.0151534	0.593803	0.991951	0.962922	1.02185	0.884834	NA	NA	NA	NA
		HEXB	Wald ratio	1	-0.00313937	0.0596481	0.958025	0.996866	0.886876	1.1205	0.989712	NA	NA	NA	NA
		HEY1	Wald ratio	1	-0.00021792	0.0230995	0.992473	0.999782	0.955526	1.04609	0.993758	NA	NA	NA	NA
		HIF1AN	Wald ratio	1	0.0360462	0.027335	0.187276	1.0367	0.982622	1.09376	0.638628	NA	NA	NA	NA
		HINFP	Wald ratio	1	0.0758815	0.0450547	0.092141	1.07883	0.987651	1.17844	0.524197	NA	NA	NA	NA
		HKDC1	Wald ratio	1	0.0171378	0.0192801	0.374063	1.01729	0.979561	1.05646	0.797408	NA	NA	NA	NA
		HLA-B	Inverse variance weighted	2	0.0680504	0.046427	0.142717	1.07042	0.977315	1.17239	0.782758	2.91331	0.0878514	NA	NA
		HLA-C	Inverse variance weighted	2	-0.00427462	0.0779809	0.956285	0.995735	0.854604	1.16017	0.985004	6.86541	0.00878803	NA	NA
		HLA-DPA1	Wald ratio	1	-0.0788038	0.0768171	0.304957	0.924221	0.795038	1.0744	0.74195	NA	NA	NA	NA
		HLA-DRB1	Wald ratio	1	0.0159337	0.1058	0.880289	1.01606	0.825774	1.2502	0.976596	NA	NA	NA	NA
		HLA-G	Wald ratio	1	-0.0212416	0.0229686	0.355064	0.978982	0.935887	1.02406	0.777945	NA	NA	NA	NA
		HM13	Wald ratio	1	-0.0430574	0.0220589	0.0509473	0.957856	0.917325	1.00018	0.405635	NA	NA	NA	NA
		HMGN2	Wald ratio	1	-0.0206819	0.0648032	0.749614	0.979531	0.862693	1.11219	0.936714	NA	NA	NA	NA
		HNMT	Wald ratio	1	-0.0112674	0.0788718	0.886403	0.988796	0.847168	1.1541	0.976596	NA	NA	NA	NA
		HNRNPA1	Wald ratio	1	0.0128581	0.046947	0.784173	1.01294	0.923894	1.11057	0.946906	NA	NA	NA	NA
		HOOK1	Wald ratio	1	0.00444095	0.0532914	0.933586	1.00445	0.904828	1.11504	0.9845	NA	NA	NA	NA
		HOOK2	Wald ratio	1	-0.0122276	0.0372143	0.74248	0.987847	0.918358	1.06259	0.934594	NA	NA	NA	NA
		HOPX	Wald ratio	1	0.0631852	0.0436552	0.147794	1.06522	0.977869	1.16038	0.577831	NA	NA	NA	NA
		HORMAD1	Wald ratio	1	0.00658667	0.0461067	0.886403	1.00661	0.919631	1.10181	0.976596	NA	NA	NA	NA
		HOXA1	Wald ratio	1	-0.0214874	0.0171899	0.2113	0.978742	0.946315	1.01228	0.664391	NA	NA	NA	NA
		HOXA4	Wald ratio	1	-0.026509	0.0229192	0.247425	0.973839	0.931061	1.01858	0.697364	NA	NA	NA	NA
		HOXA9	Wald ratio	1	0.00365034	0.0301982	0.903787	1.00366	0.945976	1.06486	0.980917	NA	NA	NA	NA
		HOXB2	Wald ratio	1	0.0384989	0.0171595	0.0248588	1.03925	1.00488	1.0748	0.332973	NA	NA	NA	NA
		HOXB3	Wald ratio	1	0.0598655	0.0264112	0.0234106	1.06169	1.00813	1.1181	0.320497	NA	NA	NA	NA
		HOXB4	Wald ratio	1	0.0771399	0.0370865	0.0375255	1.08019	1.00446	1.16164	0.381921	NA	NA	NA	NA
		HPGD	Inverse variance weighted	2	0.00633658	0.0210453	0.763344	1.00636	0.96569	1.04874	0.976425	1.4399	0.230155	NA	NA
		HPS1	Inverse variance weighted	2	-0.0523619	0.032009	0.101871	0.948985	0.891277	1.01043	0.674898	0.542357	0.461457	NA	NA
		HPS6	Wald ratio	1	0.0329232	0.0378505	0.384397	1.03347	0.959576	1.11306	0.805776	NA	NA	NA	NA
		HPSE	Wald ratio	1	-0.000433698	0.0394666	0.991232	0.999566	0.92516	1.07996	0.993158	NA	NA	NA	NA
		HRAS	Wald ratio	1	-0.0581262	0.0551955	0.292296	0.943531	0.846784	1.05133	0.735793	NA	NA	NA	NA
		HRH4	Wald ratio	1	-0.00801071	0.0094672	0.397467	0.992021	0.973783	1.0106	0.816575	NA	NA	NA	NA
		HRK	Wald ratio	1	0.0432069	0.0233066	0.0637612	1.04415	0.997529	1.09296	0.454555	NA	NA	NA	NA
		HS3ST3A1	Wald ratio	1	0.00775942	0.0184857	0.674666	1.00779	0.971929	1.04497	0.909153	NA	NA	NA	NA
		HSD17B11	Wald ratio	1	0.00583771	0.080755	0.942372	1.00585	0.858609	1.17835	0.9845	NA	NA	NA	NA
		HSD17B13	Inverse variance weighted	2	-0.0344478	0.019411	0.0759548	0.966139	0.930072	1.0036	0.603841	0.425248	0.51433	NA	NA
		HSD17B14	Wald ratio	1	0.00192787	0.028918	0.946847	1.00193	0.94672	1.06036	0.9845	NA	NA	NA	NA
		HSD17B4	Inverse variance weighted	2	-0.0753755	0.0380248	0.0474489	0.927395	0.86079	0.999153	0.459611	1.14456	0.284692	NA	NA
		HSD17B7	Wald ratio	1	-0.0384312	0.0526476	0.465408	0.962298	0.867951	1.0669	0.841217	NA	NA	NA	NA
		HSD3B7	Wald ratio	1	-0.0812671	0.0425425	0.0561002	0.921947	0.84819	1.00212	0.421296	NA	NA	NA	NA
		HSF2	Wald ratio	1	-0.0697832	0.026433	0.0082906	0.932596	0.88551	0.982186	0.20358	NA	NA	NA	NA
		HSPA4	Wald ratio	1	0.0258993	0.0388489	0.504985	1.02624	0.950997	1.10743	0.864172	NA	NA	NA	NA
		HTATIP2	Wald ratio	1	-0.041803	0.0496411	0.399729	0.959059	0.870141	1.05706	0.816884	NA	NA	NA	NA
		HTRA2	Wald ratio	1	0.00813443	0.0433836	0.851269	1.00817	0.925985	1.09764	0.974548	NA	NA	NA	NA
		HTRA3	Wald ratio	1	0.00378322	0.0291308	0.896669	1.00379	0.948083	1.06277	0.978011	NA	NA	NA	NA
		ICAM1	Wald ratio	1	0.0473866	0.0575409	0.410207	1.04853	0.936699	1.17371	0.817698	NA	NA	NA	NA
		ICAM2	Wald ratio	1	-0.0749417	0.0867182	0.387479	0.927798	0.782776	1.09969	0.807059	NA	NA	NA	NA
		ICAM3	Wald ratio	1	-0.131493	0.066064	0.0465486	0.876786	0.770298	0.997995	0.387863	NA	NA	NA	NA
		IDUA	Wald ratio	1	0.0429166	0.054877	0.434184	1.04385	0.937403	1.16239	0.826287	NA	NA	NA	NA
		IER3	Inverse variance weighted	2	0.00918894	0.0231279	0.691139	1.00923	0.964503	1.05603	0.966934	0.0101465	0.919765	NA	NA
		IFI27L1	Wald ratio	1	0.000837949	0.0318421	0.979005	1.00084	0.940285	1.06529	0.990269	NA	NA	NA	NA
		IFNAR2	Wald ratio	1	0.0478573	0.0818892	0.558941	1.04902	0.893467	1.23166	0.874894	NA	NA	NA	NA
		IFNGR1	Wald ratio	1	-0.115471	0.130109	0.37481	0.890946	0.6904	1.14975	0.797408	NA	NA	NA	NA
		IFNGR2	Wald ratio	1	0.0111057	0.0684851	0.871178	1.01117	0.884153	1.15643	0.976596	NA	NA	NA	NA
		IGFBP2	Wald ratio	1	-0.00420637	0.012329	0.732971	0.995802	0.972027	1.02016	0.930957	NA	NA	NA	NA
		IGSF8	Wald ratio	1	0.0689595	0.0621987	0.267561	1.07139	0.948427	1.2103	0.716905	NA	NA	NA	NA
		IKZF1	Wald ratio	1	-0.00824847	0.0607388	0.891977	0.991785	0.880473	1.11717	0.978011	NA	NA	NA	NA
		IL10	Wald ratio	1	0.0226099	0.0368898	0.53994	1.02287	0.95152	1.09956	0.874487	NA	NA	NA	NA
		IL10RB	Wald ratio	1	0.0656425	0.0891562	0.46157	1.06784	0.896637	1.27174	0.840536	NA	NA	NA	NA
		IL11RA	Wald ratio	1	-0.00207548	0.0379517	0.956387	0.997927	0.926389	1.07499	0.989712	NA	NA	NA	NA
		IL15	Wald ratio	1	-0.0353082	0.024493	0.149427	0.965308	0.920062	1.01278	0.577831	NA	NA	NA	NA
		IL15RA	Wald ratio	1	-0.0281389	0.0243018	0.246907	0.972253	0.927029	1.01968	0.697364	NA	NA	NA	NA
		IL18R1	Wald ratio	1	0.0929108	0.0768435	0.226628	1.09736	0.943931	1.27574	0.674218	NA	NA	NA	NA
		IL1RAP	Wald ratio	1	-0.182461	0.0981995	0.0631599	0.833217	0.687336	1.01006	0.454457	NA	NA	NA	NA
		IL32	Wald ratio	1	0	0.0472744	1	1	0.911505	1.09709	1	NA	NA	NA	NA
		IL4R	Wald ratio	1	-0.0478504	0.0439098	0.275826	0.953276	0.874666	1.03895	0.720782	NA	NA	NA	NA
		IMMT	Wald ratio	1	0.0673792	0.023837	0.00470353	1.0697	1.02087	1.12086	0.148497	NA	NA	NA	NA
		IMP4	Wald ratio	1	-0.0425425	0.0563239	0.450058	0.95835	0.858184	1.07021	0.833819	NA	NA	NA	NA
		IMPA2	Wald ratio	1	0.0061937	0.0840574	0.941262	1.00621	0.853373	1.18643	0.9845	NA	NA	NA	NA
		ING1	Wald ratio	1	-0.164068	0.0709039	0.0206703	0.848684	0.73857	0.975216	0.301669	NA	NA	NA	NA
		ING5	Wald ratio	1	-0.027296	0.034435	0.427963	0.973073	0.909565	1.04102	0.823062	NA	NA	NA	NA
		INO80B	Wald ratio	1	0.0169449	0.0615666	0.78314	1.01709	0.901473	1.14753	0.946906	NA	NA	NA	NA
		INPP4B	Wald ratio	1	-0.0631926	0.066954	0.345262	0.938763	0.82331	1.07041	0.765214	NA	NA	NA	NA
		INPP5E	Wald ratio	1	-0.0469435	0.0882538	0.594785	0.954141	0.802582	1.13432	0.884834	NA	NA	NA	NA
		INSIG1	Wald ratio	1	0.029211	0.0672739	0.664136	1.02964	0.902447	1.17476	0.907347	NA	NA	NA	NA
		INSL3	Inverse variance weighted	2	0.00797122	0.0328568	0.808311	1.008	0.945134	1.07505	0.980113	0.128058	0.720454	NA	NA
		INSR	Wald ratio	1	-0.0626738	0.0392815	0.110599	0.93925	0.869649	1.01442	0.541446	NA	NA	NA	NA
		INTS5	Wald ratio	1	-0.0303875	0.0750751	0.685653	0.97007	0.837332	1.12385	0.918359	NA	NA	NA	NA
		INVS	Wald ratio	1	0.0210609	0.0250725	0.400908	1.02128	0.972309	1.07273	0.817135	NA	NA	NA	NA
		IP6K2	Wald ratio	1	-0.0382071	0.0633039	0.546143	0.962514	0.850201	1.08966	0.874487	NA	NA	NA	NA
		IPO8	Wald ratio	1	-0.116042	0.0631619	0.066179	0.890438	0.786755	1.00779	0.467484	NA	NA	NA	NA
		IQGAP1	Wald ratio	1	0.147864	0.0534533	0.00567079	1.15936	1.04404	1.28741	0.162458	NA	NA	NA	NA
		IQGAP2	Wald ratio	1	0	0.0286999	1	1	0.945301	1.05786	1	NA	NA	NA	NA
		IRAK3	Wald ratio	1	0.0506433	0.106424	0.634173	1.05195	0.853894	1.29594	0.898143	NA	NA	NA	NA
		IREB2	Wald ratio	1	0.137975	0.040747	0.000708836	1.14795	1.05983	1.24339	0.0698423	NA	NA	NA	NA
		IRF2BPL	Wald ratio	1	0.0831154	0.0692629	0.230139	1.08667	0.948722	1.24467	0.676855	NA	NA	NA	NA
		IRF4	Wald ratio	1	0.0352295	0.0490537	0.472645	1.03586	0.940902	1.1404	0.842274	NA	NA	NA	NA
		IRF6	Wald ratio	1	0.0146254	0.01659	0.378005	1.01473	0.982268	1.04827	0.797408	NA	NA	NA	NA
		IRS1	Wald ratio	1	-0.06728	0.0358827	0.0607927	0.934933	0.871438	1.00305	0.443615	NA	NA	NA	NA
		ISCA2	Wald ratio	1	0.0878604	0.033658	0.00904392	1.09184	1.02213	1.16629	0.209052	NA	NA	NA	NA
		ITGA1	Inverse variance weighted	2	-0.0137927	0.0121966	0.258109	0.986302	0.963004	1.01016	0.850053	0.00887039	0.924964	NA	NA
		ITGA4	Wald ratio	1	-0.0556872	0.0308922	0.0714461	0.945835	0.890265	1.00487	0.473424	NA	NA	NA	NA
		ITGA7	Wald ratio	1	0.0012402	0.0179829	0.945017	1.00124	0.966566	1.03716	0.9845	NA	NA	NA	NA
		ITGAX	Wald ratio	1	0.0139988	0.0279975	0.617075	1.0141	0.959948	1.0713	0.886365	NA	NA	NA	NA
		ITGB2	Wald ratio	1	0.0690617	0.033058	0.0366979	1.0715	1.00428	1.14323	0.375971	NA	NA	NA	NA
		ITGB5	Wald ratio	1	-0.0334533	0.0643817	0.603337	0.9671	0.852449	1.09717	0.884834	NA	NA	NA	NA
		ITIH4	Wald ratio	1	0.046021	0.015693	0.00336154	1.0471	1.01538	1.0798	0.141616	NA	NA	NA	NA
		ITK	Wald ratio	1	-0.167412	0.144084	0.245274	0.845851	0.637745	1.12187	0.696219	NA	NA	NA	NA
		ITPK1	Wald ratio	1	-0.117477	0.143053	0.411525	0.889161	0.671756	1.17693	0.817698	NA	NA	NA	NA
		ITPKB	Wald ratio	1	0.182099	0.0771941	0.0183255	1.19973	1.03128	1.3957	0.295308	NA	NA	NA	NA
		JAK1	Wald ratio	1	0.0189485	0.084321	0.822198	1.01913	0.863881	1.20228	0.96652	NA	NA	NA	NA
		JAKMIP1	Wald ratio	1	-0.0560276	0.0280138	0.0455003	0.945513	0.894997	0.99888	0.387863	NA	NA	NA	NA
		JMJD6	Wald ratio	1	-0.0066279	0.0463953	0.886403	0.993394	0.907045	1.08796	0.976596	NA	NA	NA	NA
		JOSD1	Wald ratio	1	-0.176532	0.0772329	0.022271	0.838172	0.720429	0.975158	0.313211	NA	NA	NA	NA
		JRK	Wald ratio	1	-0.0682692	0.0386699	0.0774912	0.934009	0.865834	1.00755	0.491307	NA	NA	NA	NA
		JUP	Inverse variance weighted	2	-0.013266	0.00942785	0.159395	0.986822	0.968754	1.00523	0.791993	0.169863	0.680234	NA	NA
		KANK1	Inverse variance weighted	2	0.0282653	0.0289492	0.328878	1.02867	0.971927	1.08872	0.880696	1.54101	0.214467	NA	NA
		KANK2	Wald ratio	1	-0.0499257	0.036045	0.166024	0.9513	0.886412	1.02094	0.601497	NA	NA	NA	NA
		KAT2B	Wald ratio	1	-0.0614351	0.0606949	0.311445	0.940414	0.834939	1.05921	0.747153	NA	NA	NA	NA
		KAT8	Wald ratio	1	0.105073	0.0980685	0.283977	1.11079	0.916548	1.3462	0.729021	NA	NA	NA	NA
		KATNB1	Wald ratio	1	0.00107081	0.0583593	0.985361	1.00107	0.892871	1.12238	0.990483	NA	NA	NA	NA
		KATNBL1	Wald ratio	1	0.0216486	0.0599976	0.71823	1.02188	0.908512	1.1494	0.929015	NA	NA	NA	NA
		KBTBD11	Inverse variance weighted	2	-0.0498317	0.0391924	0.203564	0.95139	0.881043	1.02735	0.847826	1.30907	0.252563	NA	NA
		KCNC4	Wald ratio	1	-0.0270717	0.0447511	0.54522	0.973291	0.891559	1.06252	0.874487	NA	NA	NA	NA
		KCNE1	Wald ratio	1	0.00711432	0.0521716	0.891534	1.00714	0.909244	1.11558	0.978011	NA	NA	NA	NA
		KCNMA1	Wald ratio	1	0.00978655	0.0135232	0.46926	1.00983	0.98342	1.03696	0.841217	NA	NA	NA	NA
		KCNMB1	Wald ratio	1	0.032444	0.0448809	0.469747	1.03298	0.945991	1.12796	0.841217	NA	NA	NA	NA
		KCNN4	Wald ratio	1	0.00138907	0.016272	0.931971	1.00139	0.969957	1.03384	0.9845	NA	NA	NA	NA
		KCTD2	Wald ratio	1	-0.0204541	0.064509	0.751188	0.979754	0.863387	1.1118	0.937924	NA	NA	NA	NA
		KDELR2	Wald ratio	1	-0.00651431	0.0209906	0.756299	0.993507	0.953462	1.03523	0.939754	NA	NA	NA	NA
		KDM8	Wald ratio	1	-0.0145906	0.0480272	0.761282	0.985515	0.896978	1.08279	0.942797	NA	NA	NA	NA
		KHK	Wald ratio	1	0.0236443	0.0194132	0.223243	1.02393	0.985698	1.06364	0.672347	NA	NA	NA	NA
		KIAA1143	Wald ratio	1	-0.0211457	0.0391969	0.58956	0.979076	0.906675	1.05726	0.882913	NA	NA	NA	NA
		KIF16B	Inverse variance weighted	2	-0.0267563	0.0209675	0.201927	0.973598	0.934398	1.01444	0.847826	0.227519	0.633369	NA	NA
		KIR2DL1	Wald ratio	1	0.00809561	0.0634867	0.898531	1.00813	0.890174	1.14171	0.978204	NA	NA	NA	NA
		KIR2DS4	Wald ratio	1	0.00522917	0.0337519	0.876877	1.00524	0.940894	1.07399	0.976596	NA	NA	NA	NA
		KIR3DL1	Wald ratio	1	0.00665282	0.0429409	0.876877	1.00667	0.925417	1.09507	0.976596	NA	NA	NA	NA
		KLF2	Wald ratio	1	0.0534812	0.0501731	0.286453	1.05494	0.956133	1.16395	0.729021	NA	NA	NA	NA
		KLRC4	Wald ratio	1	-0.0384486	0.0485948	0.428822	0.962281	0.874857	1.05844	0.823062	NA	NA	NA	NA
		KNOP1	Wald ratio	1	-0.023251	0.0211564	0.271764	0.977017	0.937332	1.01838	0.718664	NA	NA	NA	NA
		KNSTRN	Wald ratio	1	-0.0106506	0.0133425	0.424728	0.989406	0.963867	1.01562	0.823062	NA	NA	NA	NA
		KREMEN1	Wald ratio	1	-0.0300775	0.0394119	0.445369	0.97037	0.898234	1.0483	0.832109	NA	NA	NA	NA
		KRI1	Wald ratio	1	0.0210138	0.0637918	0.741844	1.02124	0.901209	1.15725	0.934594	NA	NA	NA	NA
		KRT1	Wald ratio	1	0.0371405	0.0224022	0.0973387	1.03784	0.993255	1.08442	0.532095	NA	NA	NA	NA
		KRT72	Wald ratio	1	-0.000400613	0.0114842	0.972172	0.999599	0.977351	1.02235	0.990269	NA	NA	NA	NA
		KSR1	Inverse variance weighted	2	-0.014766	0.0156537	0.345529	0.985342	0.95557	1.01604	0.882402	0.125503	0.723141	NA	NA
		L1TD1	Wald ratio	1	0.0297447	0.0198668	0.134339	1.03019	0.990848	1.0711	0.557167	NA	NA	NA	NA
		LACTB	Wald ratio	1	-0.0311447	0.0519078	0.548506	0.969335	0.875567	1.07315	0.874487	NA	NA	NA	NA
		LAMC1	Wald ratio	1	0.00722118	0.0166306	0.664136	1.00725	0.974944	1.04062	0.907347	NA	NA	NA	NA
		LAMP5	Wald ratio	1	-0.0252204	0.0332316	0.447895	0.975095	0.913607	1.04072	0.833807	NA	NA	NA	NA
		LANCL1	Wald ratio	1	0.0414772	0.0900647	0.645138	1.04235	0.873673	1.24359	0.900748	NA	NA	NA	NA
		LAP3	Wald ratio	1	0.00633842	0.0185457	0.732522	1.00636	0.970435	1.04361	0.930957	NA	NA	NA	NA
		LAPTM4B	Inverse variance weighted	2	-0.00290248	0.0216508	0.893356	0.997102	0.955674	1.04032	0.980113	0.276885	0.59875	NA	NA
		LARP1	Wald ratio	1	0.000496094	0.0188516	0.979005	1.0005	0.964203	1.03816	0.990269	NA	NA	NA	NA
		LCAT	Wald ratio	1	-0.0183607	0.0411279	0.655288	0.981807	0.905769	1.06423	0.907347	NA	NA	NA	NA
		LDHA	Wald ratio	1	0.0156882	0.066239	0.812779	1.01581	0.892133	1.15664	0.964392	NA	NA	NA	NA
		LDHC	Wald ratio	1	-0.000737614	0.00967094	0.939203	0.999263	0.9805	1.01838	0.9845	NA	NA	NA	NA
		LDLR	Wald ratio	1	0.0143128	0.0621547	0.817876	1.01442	0.898067	1.14584	0.964392	NA	NA	NA	NA
		LEPR	Inverse variance weighted	2	-0.00915044	0.0459334	0.842098	0.990891	0.90558	1.08424	0.980113	4.48056	0.0342825	NA	NA
		LGALS8	Wald ratio	1	0.00689823	0.0745666	0.926292	1.00692	0.870009	1.16538	0.9845	NA	NA	NA	NA
		LHPP	Wald ratio	1	0.00739223	0.0381932	0.84653	1.00742	0.934759	1.08573	0.974548	NA	NA	NA	NA
		LIG1	Wald ratio	1	-0.0750482	0.11315	0.507161	0.927699	0.743177	1.15804	0.865085	NA	NA	NA	NA
		LIG3	Wald ratio	1	-0.0122706	0.0466283	0.792429	0.987804	0.90153	1.08234	0.948095	NA	NA	NA	NA
		LILRA4	Inverse variance weighted	2	0.00215231	0.0264955	0.935257	1.00215	0.95144	1.05557	0.985004	6.689	0.00970094	NA	NA
		LILRB1	Inverse variance weighted	2	0.0356378	0.0175166	0.0418994	1.03628	1.00131	1.07248	0.459611	0.303906	0.581444	NA	NA
		LILRB4	Inverse variance weighted	2	-0.0442389	0.0298221	0.137962	0.956725	0.902406	1.01431	0.782758	0.419664	0.517105	NA	NA
		LIMA1	Wald ratio	1	-0.0826251	0.0575425	0.151032	0.920696	0.822499	1.03062	0.577831	NA	NA	NA	NA
		LIMK1	Wald ratio	1	0.00633539	0.0173712	0.715331	1.00636	0.972668	1.04121	0.927073	NA	NA	NA	NA
		LIMS2	Wald ratio	1	-0.0020265	0.025669	0.937074	0.997976	0.949008	1.04947	0.9845	NA	NA	NA	NA
		LIPA	Wald ratio	1	0.00667401	0.0155073	0.666919	1.0067	0.976559	1.03776	0.907347	NA	NA	NA	NA
		LIPC	Inverse variance weighted	2	-0.0347153	0.0143723	0.0157166	0.96588	0.939051	0.993476	0.277659	1.17318	0.278749	NA	NA
		LIPE	Wald ratio	1	0.208644	0.0682835	0.00224644	1.23201	1.07768	1.40844	0.124116	NA	NA	NA	NA
		LLGL2	Wald ratio	1	0.129034	0.10376	0.213651	1.13773	0.928361	1.39431	0.667712	NA	NA	NA	NA
		LMNB1	Wald ratio	1	-0.129309	0.0820242	0.114917	0.878703	0.748207	1.03196	0.543632	NA	NA	NA	NA
		LOXL2	Wald ratio	1	-0.037539	0.0238641	0.115711	0.963157	0.919144	1.00928	0.543632	NA	NA	NA	NA
		LOXL4	Wald ratio	1	-0.0523901	0.0258756	0.0428991	0.948959	0.902031	0.998327	0.387863	NA	NA	NA	NA
		LPAR1	Wald ratio	1	-0.00871353	0.0152487	0.567709	0.991324	0.962135	1.0214	0.874894	NA	NA	NA	NA
		LPAR3	Wald ratio	1	0.0208633	0.0190686	0.273903	1.02108	0.983624	1.05997	0.720223	NA	NA	NA	NA
		LPCAT4	Wald ratio	1	0.0620866	0.0477589	0.193601	1.06405	0.968971	1.16847	0.641274	NA	NA	NA	NA
		LPIN1	Wald ratio	1	0.0466663	0.0392196	0.234096	1.04777	0.970248	1.13149	0.67945	NA	NA	NA	NA
		LPIN2	Wald ratio	1	-0.00120589	0.0195354	0.950779	0.998795	0.961275	1.03778	0.986489	NA	NA	NA	NA
		LPP	Inverse variance weighted	2	0.0254578	0.0345605	0.461356	1.02578	0.958601	1.09768	0.950687	0.268287	0.604483	NA	NA
		LRP12	Wald ratio	1	-0.127896	0.0373418	0.000614799	0.879945	0.817842	0.946764	0.0698423	NA	NA	NA	NA
		LRR1	Wald ratio	1	-0.0166462	0.0258611	0.519784	0.983492	0.934883	1.03463	0.866312	NA	NA	NA	NA
		LRRC27	Inverse variance weighted	2	0.0130897	0.0162265	0.419846	1.01318	0.98146	1.04592	0.915531	0.7945	0.372743	NA	NA
		LRRC32	Wald ratio	1	0.0177009	0.0472024	0.70766	1.01786	0.927914	1.11652	0.924208	NA	NA	NA	NA
		LRRC47	Wald ratio	1	-0.0240003	0.0358038	0.502648	0.976285	0.910123	1.04726	0.86119	NA	NA	NA	NA
		LRRC56	Wald ratio	1	0.00836353	0.0304129	0.783316	1.0084	0.950045	1.07034	0.946906	NA	NA	NA	NA
		LRRC8B	Wald ratio	1	-0.00143045	0.0135893	0.916167	0.998571	0.972325	1.02552	0.9845	NA	NA	NA	NA
		LRRC8C	Wald ratio	1	0.025809	0.0431906	0.550133	1.02614	0.942853	1.11679	0.874487	NA	NA	NA	NA
		LRRC8D	Wald ratio	1	0.0193305	0.0437779	0.658809	1.01952	0.935687	1.11086	0.907347	NA	NA	NA	NA
		LRRFIP2	Wald ratio	1	-0.0315293	0.0482591	0.513541	0.968963	0.881512	1.06509	0.866312	NA	NA	NA	NA
		LRRK2	Wald ratio	1	-0.0415871	0.103968	0.689157	0.959266	0.78242	1.17608	0.919866	NA	NA	NA	NA
		LSG1	Wald ratio	1	-0.0120473	0.0174368	0.489623	0.988025	0.954829	1.02238	0.853942	NA	NA	NA	NA
		LSM7	Wald ratio	1	-0.0251857	0.0341501	0.460818	0.975129	0.911996	1.04263	0.840536	NA	NA	NA	NA
		LSP1	Wald ratio	1	-0.116566	0.0774206	0.132165	0.889972	0.764671	1.0358	0.555649	NA	NA	NA	NA
		LSS	Inverse variance weighted	2	-0.0294498	0.0190874	0.122858	0.97098	0.935325	1.00799	0.780776	0.13875	0.709526	NA	NA
		LTB4R2	Wald ratio	1	0.0368384	0.0489584	0.451785	1.03753	0.942594	1.14202	0.835019	NA	NA	NA	NA
		LTBR	Wald ratio	1	0.0724794	0.101687	0.475991	1.07517	0.880885	1.31231	0.843479	NA	NA	NA	NA
		LXN	Wald ratio	1	-0.0150576	0.0456747	0.741649	0.985055	0.900703	1.07731	0.934594	NA	NA	NA	NA
		LY75	Wald ratio	1	0.0151107	0.0151107	0.317311	1.01523	0.985598	1.04574	0.747153	NA	NA	NA	NA
		LYZ	Inverse variance weighted	2	-0.000519369	0.010059	0.958822	0.999481	0.979968	1.01938	0.985004	0.227271	0.633555	NA	NA
		LZTS1	Wald ratio	1	0.00740293	0.0164884	0.653446	1.00743	0.975394	1.04052	0.907347	NA	NA	NA	NA
		MAB21L3	Wald ratio	1	0.111487	0.0610888	0.068001	1.11794	0.991787	1.26014	0.471738	NA	NA	NA	NA
		MAD1L1	Inverse variance weighted	2	-0.0173358	0.0245863	0.480748	0.982814	0.936576	1.03133	0.953413	0.065194	0.798467	NA	NA
		MADD	Wald ratio	1	-0.142526	0.0660058	0.0308275	0.867165	0.761933	0.986932	0.359301	NA	NA	NA	NA
		MAF1	Wald ratio	1	0.00664829	0.0341912	0.845828	1.00667	0.941419	1.07644	0.974548	NA	NA	NA	NA
		MAG	Wald ratio	1	0.0458318	0.030136	0.128302	1.0469	0.986852	1.1106	0.554421	NA	NA	NA	NA
		MAK	Wald ratio	1	0.0731751	0.0862763	0.396355	1.07592	0.908531	1.27415	0.815375	NA	NA	NA	NA
		MAP10	Wald ratio	1	-0.122764	0.0562791	0.0291577	0.884472	0.792097	0.98762	0.355806	NA	NA	NA	NA
		MAP1LC3A	Wald ratio	1	-0.0147337	0.0286335	0.606858	0.985374	0.931597	1.04226	0.886365	NA	NA	NA	NA
		MAP1LC3B	Wald ratio	1	-0.0723109	0.0587526	0.218409	0.930242	0.829057	1.04378	0.672347	NA	NA	NA	NA
		MAP1S	Wald ratio	1	-0.0956249	0.0701249	0.172682	0.908805	0.792098	1.04271	0.616949	NA	NA	NA	NA
		MAP2K2	Wald ratio	1	-0.0123849	0.0846301	0.883652	0.987691	0.836725	1.1659	0.976596	NA	NA	NA	NA
		MAP2K5	Wald ratio	1	0.03977	0.0261086	0.127695	1.04057	0.988662	1.09521	0.553344	NA	NA	NA	NA
		MAP2K6	Wald ratio	1	0.0605051	0.0763753	0.42824	1.06237	0.914671	1.23393	0.823062	NA	NA	NA	NA
		MAP3K10	Wald ratio	1	0.0212332	0.0419726	0.612939	1.02146	0.940792	1.10905	0.886365	NA	NA	NA	NA
		MAP3K11	Wald ratio	1	0.0691677	0.048227	0.151512	1.07162	0.974962	1.17785	0.577831	NA	NA	NA	NA
		MAP3K6	Wald ratio	1	0.0392982	0.0332642	0.237446	1.04008	0.974433	1.11015	0.682767	NA	NA	NA	NA
		MAP3K7	Wald ratio	1	-0.0773351	0.0792214	0.32897	0.92558	0.792463	1.08106	0.75461	NA	NA	NA	NA
		MAP3K8	Wald ratio	1	0.0523711	0.062461	0.401772	1.05377	0.932345	1.191	0.81764	NA	NA	NA	NA
		MAP4	Wald ratio	1	-0.0191137	0.0573411	0.738883	0.981068	0.876777	1.09776	0.934594	NA	NA	NA	NA
		MAP7	Wald ratio	1	0.012729	0.0217566	0.558506	1.01281	0.970529	1.05693	0.874894	NA	NA	NA	NA
		MAPK3	Wald ratio	1	-0.0772783	0.0379101	0.0415038	0.925632	0.859347	0.99703	0.387863	NA	NA	NA	NA
		MAPK8	Wald ratio	1	0.00695519	0.0660743	0.916167	1.00698	0.884661	1.14621	0.9845	NA	NA	NA	NA
		MAPK9	Wald ratio	1	0.0277675	0.033938	0.413253	1.02816	0.96199	1.09887	0.817698	NA	NA	NA	NA
		MAPKAPK3	Wald ratio	1	-0.0524968	0.0663421	0.428766	0.948857	0.833162	1.08062	0.823062	NA	NA	NA	NA
		MAPRE1	Wald ratio	1	-0.0334272	0.033867	0.323636	0.967125	0.905013	1.0335	0.751016	NA	NA	NA	NA
		MARCO	Wald ratio	1	-0.00574598	0.0204557	0.778788	0.99427	0.955196	1.03494	0.946906	NA	NA	NA	NA
		MAST3	Wald ratio	1	-0.100671	0.0635382	0.113099	0.904231	0.798352	1.02415	0.543632	NA	NA	NA	NA
		MAST4	Wald ratio	1	0.00119489	0.0247939	0.961563	1.0012	0.953705	1.05105	0.989712	NA	NA	NA	NA
		MAVS	Wald ratio	1	0.111012	0.0637426	0.0815832	1.11741	0.986173	1.26611	0.506349	NA	NA	NA	NA
		MAX	Wald ratio	1	0.0458231	0.0468529	0.328063	1.04689	0.955034	1.14758	0.75461	NA	NA	NA	NA
		MCC	Wald ratio	1	0.0462426	0.0220904	0.0363194	1.04733	1.00295	1.09367	0.374574	NA	NA	NA	NA
		MCCC1	Wald ratio	1	0.0909063	0.0423889	0.0319866	1.09517	1.00785	1.19004	0.36339	NA	NA	NA	NA
		MCF2L	Wald ratio	1	-0.0575944	0.0380391	0.130004	0.944033	0.876209	1.01711	0.555649	NA	NA	NA	NA
		MCFD2	Wald ratio	1	-0.0318017	0.0491933	0.517978	0.968699	0.879659	1.06675	0.866312	NA	NA	NA	NA
		MCL1	Wald ratio	1	0.00283252	0.0644398	0.964939	1.00284	0.883849	1.13784	0.989974	NA	NA	NA	NA
		MCM5	Wald ratio	1	-0.037857	0.0575426	0.510606	0.962851	0.860157	1.0778	0.866312	NA	NA	NA	NA
		MCM8	Wald ratio	1	-0.0169367	0.026317	0.519858	0.983206	0.933777	1.03525	0.866312	NA	NA	NA	NA
		MDC1	Inverse variance weighted	2	0.0157422	0.0563363	0.779912	1.01587	0.909667	1.13447	0.976425	0.0107257	0.917515	NA	NA
		MDGA1	Wald ratio	1	-0.0151113	0.00731501	0.0388484	0.985002	0.970981	0.999226	0.385537	NA	NA	NA	NA
		MDM2	Wald ratio	1	-0.0294928	0.0426511	0.489258	0.970938	0.893071	1.05559	0.853942	NA	NA	NA	NA
		MDM4	Wald ratio	1	-0.148186	0.0510767	0.00371696	0.862271	0.780129	0.953062	0.141616	NA	NA	NA	NA
		ME2	Wald ratio	1	-0.0874863	0.0296829	0.00320491	0.916231	0.864447	0.971117	0.141616	NA	NA	NA	NA
		ME3	Wald ratio	1	0.0281873	0.0219445	0.198973	1.02859	0.985285	1.07379	0.641274	NA	NA	NA	NA
		MED15	Wald ratio	1	-0.107463	0.0603788	0.075106	0.89811	0.797873	1.01094	0.482738	NA	NA	NA	NA
		MED16	Wald ratio	1	-0.030826	0.0298919	0.302424	0.969644	0.914467	1.02815	0.74195	NA	NA	NA	NA
		MED19	Wald ratio	1	-0.0275001	0.0340846	0.419771	0.972875	0.910004	1.04009	0.822008	NA	NA	NA	NA
		MED27	Wald ratio	1	-0.0022403	0.0302441	0.940951	0.997762	0.940335	1.0587	0.9845	NA	NA	NA	NA
		MEFV	Inverse variance weighted	2	0.0161619	0.0290806	0.578373	1.01629	0.959986	1.0759	0.95793	0.109583	0.740619	NA	NA
		MEI1	Inverse variance weighted	2	0.0162656	0.0156717	0.299318	1.0164	0.985653	1.0481	0.850053	0.0143178	0.904755	NA	NA
		MEIS1	Wald ratio	1	0.0135377	0.0451255	0.764177	1.01363	0.927828	1.10737	0.943481	NA	NA	NA	NA
		MEN1	Wald ratio	1	0.0220035	0.085347	0.796552	1.02225	0.864783	1.20838	0.951556	NA	NA	NA	NA
		MERTK	Wald ratio	1	0.0523325	0.0404516	0.195767	1.05373	0.973407	1.14067	0.641274	NA	NA	NA	NA
		MEST	Wald ratio	1	-0.0287337	0.0296707	0.332834	0.971675	0.916779	1.02986	0.756784	NA	NA	NA	NA
		METTL16	Wald ratio	1	0.0447647	0.0575546	0.4367	1.04578	0.934221	1.17066	0.827406	NA	NA	NA	NA
		METTL18	Wald ratio	1	-0.0698336	0.028021	0.0126959	0.932549	0.882713	0.985198	0.241924	NA	NA	NA	NA
		METTL2B	Wald ratio	1	-0.0560631	0.0360716	0.120133	0.94548	0.880942	1.01474	0.547694	NA	NA	NA	NA
		MFF	Wald ratio	1	-0.0281558	0.0663225	0.671181	0.972237	0.853723	1.1072	0.907347	NA	NA	NA	NA
		MFGE8	Wald ratio	1	-0.0242594	0.0299452	0.417867	0.976032	0.920395	1.03503	0.821399	NA	NA	NA	NA
		MFN2	Wald ratio	1	0.016742	0.0124776	0.17967	1.01688	0.992316	1.04206	0.630622	NA	NA	NA	NA
		MGAT4B	Wald ratio	1	0.0176409	0.0368271	0.631924	1.0178	0.946921	1.09398	0.897691	NA	NA	NA	NA
		MGAT5	Wald ratio	1	0.0872968	0.0482545	0.0704369	1.09122	0.992744	1.19946	0.473424	NA	NA	NA	NA
		MGMT	Inverse variance weighted	2	0.0586994	0.0194388	0.00253018	1.06046	1.02081	1.10164	0.118949	0.839641	0.359499	NA	NA
		MGST2	Inverse variance weighted	2	0.0225534	0.0329422	0.493573	1.02281	0.958857	1.09103	0.953413	0.0658902	0.797417	NA	NA
		MGST3	Wald ratio	1	0.0181434	0.0183886	0.323806	1.01831	0.982261	1.05568	0.751016	NA	NA	NA	NA
		MICA	Inverse variance weighted	2	-0.0191376	0.0441722	0.664834	0.981044	0.899681	1.06977	0.966934	6.25801	0.0123633	NA	NA
		MICB	Inverse variance weighted	3	-0.0647702	0.0175049	0.000215502	0.937283	0.90567	0.969999	0.0342648	2.05807	0.357352	0.0236001	0.400172
		MICB	MR Egger	3	-0.0964589	0.0287827	0.184609	0.908047	0.858239	0.960746	0.852616	0.165792	0.683879	NA	NA
		MICB	Weighted median	3	-0.0698918	0.0190607	0.000245609	0.932495	0.8983	0.967991	0.00343852	NA	NA	NA	NA
		MICB	Weighted mode	3	-0.0730385	0.020521	0.0706729	0.929565	0.892919	0.967715	0.739769	NA	NA	NA	NA
		MICU2	Wald ratio	1	0.060219	0.0776508	0.438038	1.06207	0.912126	1.23666	0.827406	NA	NA	NA	NA
		MIF4GD	Wald ratio	1	-0.0183447	0.0314481	0.559669	0.981823	0.923132	1.04424	0.874894	NA	NA	NA	NA
		MKNK1	Wald ratio	1	-0.0309361	0.0445689	0.487608	0.969538	0.888437	1.05804	0.852614	NA	NA	NA	NA
		MLC1	Wald ratio	1	0.078412	0.0647036	0.225564	1.08157	0.952746	1.22781	0.672347	NA	NA	NA	NA
		MLH1	Wald ratio	1	-0.0358023	0.0539969	0.507303	0.964831	0.867937	1.07254	0.865085	NA	NA	NA	NA
		MLH3	Wald ratio	1	-0.0206465	0.037852	0.585441	0.979565	0.909522	1.055	0.881009	NA	NA	NA	NA
		MLKL	Wald ratio	1	0.00374747	0.0480925	0.93789	1.00375	0.913462	1.10297	0.9845	NA	NA	NA	NA
		MLST8	Wald ratio	1	0.203903	0.0509756	6.33425e-05	1.22618	1.10959	1.35502	0.0334772	NA	NA	NA	NA
		MMP17	Wald ratio	1	0.00802992	0.0408379	0.844118	1.00806	0.930519	1.09207	0.974548	NA	NA	NA	NA
		MNDA	Wald ratio	1	0.042654	0.0514557	0.407134	1.04358	0.943462	1.15432	0.817698	NA	NA	NA	NA
		MOCS1	Wald ratio	1	-0.0201493	0.0204194	0.323754	0.980052	0.941603	1.02007	0.751016	NA	NA	NA	NA
		MORC3	Wald ratio	1	0.0615533	0.0697604	0.377586	1.06349	0.927579	1.21931	0.797408	NA	NA	NA	NA
		MPHOSPH8	Wald ratio	1	-0.0917679	0.0563803	0.103597	0.912317	0.816872	1.01891	0.537801	NA	NA	NA	NA
		MPP7	Wald ratio	1	0.0360145	0.0555478	0.516758	1.03667	0.929732	1.15591	0.866312	NA	NA	NA	NA
		MPV17L2	Wald ratio	1	0.0524805	0.0437338	0.230139	1.05388	0.967309	1.1482	0.676855	NA	NA	NA	NA
		MRPL23	Wald ratio	1	-0.0132213	0.0127405	0.299393	0.986866	0.962527	1.01182	0.739497	NA	NA	NA	NA
		MRPL28	Wald ratio	1	-0.0542797	0.0759916	0.475051	0.947167	0.816096	1.09929	0.842779	NA	NA	NA	NA
		MRPL39	Wald ratio	1	-0.052454	0.0375281	0.162195	0.948898	0.881607	1.02133	0.595999	NA	NA	NA	NA
		MRPL43	Wald ratio	1	0.058168	0.0459478	0.205528	1.05989	0.968613	1.15977	0.655246	NA	NA	NA	NA
		MRPS9	Wald ratio	1	0.0229351	0.0357632	0.521325	1.0232	0.953934	1.0975	0.866312	NA	NA	NA	NA
		MRS2	Wald ratio	1	0.00525122	0.0364084	0.885318	1.00527	0.936029	1.07962	0.976596	NA	NA	NA	NA
		MRTO4	Wald ratio	1	-0.0382278	0.0496391	0.441232	0.962494	0.873261	1.06084	0.829153	NA	NA	NA	NA
		MSH2	Wald ratio	1	0.0314826	0.0248313	0.204849	1.03198	0.98296	1.08345	0.654755	NA	NA	NA	NA
		MSH3	Inverse variance weighted	2	-0.0112396	0.0253098	0.656985	0.988823	0.940967	1.03911	0.966934	3.19643	0.0737994	NA	NA
		MSH6	Wald ratio	1	-0.0660946	0.0289628	0.0224863	0.936042	0.884386	0.990716	0.31339	NA	NA	NA	NA
		MSLN	Wald ratio	1	-0.014992	0.0258897	0.562542	0.98512	0.936378	1.0364	0.874894	NA	NA	NA	NA
		MST1R	Wald ratio	1	-0.0298901	0.0274286	0.275826	0.970552	0.919753	1.02416	0.720782	NA	NA	NA	NA
		MT2A	Wald ratio	1	0.0492661	0.0504677	0.32897	1.0505	0.951562	1.15972	0.75461	NA	NA	NA	NA
		MTAP	Wald ratio	1	-0.100367	0.060062	0.0947113	0.904506	0.804055	1.01751	0.524197	NA	NA	NA	NA
		MTFP1	Wald ratio	1	-0.00413131	0.0898561	0.963329	0.995877	0.835062	1.18766	0.989974	NA	NA	NA	NA
		MTHFR	Inverse variance weighted	2	0.0291081	0.0147738	0.0488104	1.02954	1.00015	1.05978	0.459611	0.102977	0.748286	NA	NA
		MTMR3	Wald ratio	1	-0.0686415	0.0621042	0.269046	0.933661	0.826657	1.05452	0.716905	NA	NA	NA	NA
		MTO1	Wald ratio	1	-0.0153845	0.0325578	0.63655	0.984733	0.923857	1.04962	0.898488	NA	NA	NA	NA
		MTRR	Wald ratio	1	0.0243889	0.047527	0.607841	1.02469	0.933547	1.12473	0.886365	NA	NA	NA	NA
		MTUS1	Wald ratio	1	-0.0291173	0.0355878	0.413253	0.971302	0.905861	1.04147	0.817698	NA	NA	NA	NA
		MUS81	Wald ratio	1	0.0741954	0.0618295	0.230139	1.07702	0.954097	1.21577	0.676855	NA	NA	NA	NA
		MVK	Wald ratio	1	0.0185421	0.0231016	0.422188	1.01872	0.973617	1.0659	0.823062	NA	NA	NA	NA
		MVP	Wald ratio	1	-0.0251406	0.0896681	0.779191	0.975173	0.818002	1.16254	0.946906	NA	NA	NA	NA
		MX1	Inverse variance weighted	2	0.0131883	0.022489	0.557583	1.01328	0.969582	1.05894	0.95793	0.137412	0.710867	NA	NA
		MXD3	Wald ratio	1	-0.121857	0.0769978	0.113511	0.885275	0.761266	1.02948	0.543632	NA	NA	NA	NA
		MYBL2	Wald ratio	1	-0.0922912	0.0576121	0.109168	0.91184	0.814476	1.02084	0.541087	NA	NA	NA	NA
		MYBPC3	Inverse variance weighted	3	-0.0037638	0.0411879	0.92719	0.996243	0.918979	1.08	0.985004	4.26221	0.118706	-0.0501017	0.287573
		MYBPC3	MR Egger	3	0.175079	0.0912423	0.305847	1.19134	0.996251	1.42463	0.852616	0.0140673	0.905588	NA	NA
		MYBPC3	Weighted median	3	0.007075	0.0324925	0.82763	1.0071	0.944962	1.07332	0.832343	NA	NA	NA	NA
		MYBPC3	Weighted mode	3	-0.0553401	0.0386092	0.28816	0.946163	0.877205	1.02054	0.739769	NA	NA	NA	NA
		MYL12B	Wald ratio	1	-0.0172725	0.110278	0.875539	0.982876	0.791822	1.22003	0.976596	NA	NA	NA	NA
		MYO10	Wald ratio	1	0.0248593	0.0343511	0.46926	1.02517	0.95842	1.09657	0.841217	NA	NA	NA	NA
		MYO18A	Wald ratio	1	0.00919141	0.071506	0.897721	1.00923	0.877253	1.16107	0.978011	NA	NA	NA	NA
		MYO5A	Wald ratio	1	-0.0554659	0.0630294	0.378859	0.946044	0.836103	1.07044	0.797409	NA	NA	NA	NA
		MYO5B	Wald ratio	1	0.00806684	0.022856	0.724133	1.0081	0.963935	1.05429	0.930957	NA	NA	NA	NA
		MZF1	Wald ratio	1	0.0735501	0.0594796	0.216251	1.07632	0.957883	1.20941	0.672347	NA	NA	NA	NA
		N6AMT1	Wald ratio	1	-0.0388192	0.0455704	0.394296	0.961925	0.879733	1.0518	0.812638	NA	NA	NA	NA
		NABP1	Inverse variance weighted (multiplicative random effects)	3	-0.00836641	0.0630972	0.894513	0.991668	0.876309	1.12221	0.980113	6.70259	0.035039	-0.0294022	0.684327
		NABP1	MR Egger	3	0.146406	0.296689	0.708169	1.15767	0.647197	2.07076	0.852616	5.1853	0.0227787	NA	NA
		NABP1	Weighted median	3	-0.0113458	0.0379354	0.764876	0.988718	0.91787	1.06503	0.832343	NA	NA	NA	NA
		NABP1	Weighted mode	3	0.0563236	0.0415567	0.30808	1.05794	0.975186	1.14772	0.739769	NA	NA	NA	NA
		NAPSA	Wald ratio	1	-0.0277505	0.0334638	0.406953	0.972631	0.910884	1.03856	0.817698	NA	NA	NA	NA
		NAV1	Wald ratio	1	-0.00859545	0.0129774	0.507755	0.991441	0.966541	1.01698	0.865085	NA	NA	NA	NA
		NBL1	Wald ratio	1	-0.0138159	0.0403849	0.732272	0.986279	0.911221	1.06752	0.930957	NA	NA	NA	NA
		NCAM1	Wald ratio	1	-0.034447	0.0652127	0.597343	0.96614	0.850217	1.09787	0.884834	NA	NA	NA	NA
		NCAPD2	Wald ratio	1	-0.0157924	0.021488	0.462376	0.984332	0.943736	1.02667	0.840536	NA	NA	NA	NA
		NCLN	Wald ratio	1	-0.119352	0.0457711	0.00911808	0.887495	0.811343	0.970794	0.209052	NA	NA	NA	NA
		NCOA3	Inverse variance weighted	2	0.0431615	0.0283335	0.127674	1.04411	0.987704	1.10373	0.780776	0.2894	0.590605	NA	NA
		NCOR1	Wald ratio	1	-0.0822491	0.0275371	0.00281875	0.921043	0.872649	0.97212	0.13214	NA	NA	NA	NA
		NCSTN	Wald ratio	1	0.0518259	0.0225072	0.0212996	1.05319	1.00774	1.10069	0.305097	NA	NA	NA	NA
		NDE1	Wald ratio	1	0.0169513	0.0229663	0.460457	1.0171	0.972327	1.06393	0.840536	NA	NA	NA	NA
		NDN	Wald ratio	1	0.0326961	0.0228583	0.152608	1.03324	0.987967	1.08058	0.578935	NA	NA	NA	NA
		NDST1	Wald ratio	1	-0.023844	0.0178189	0.180854	0.976438	0.942924	1.01114	0.631184	NA	NA	NA	NA
		NDUFA6	Wald ratio	1	0.0422267	0.0268249	0.11545	1.04313	0.989703	1.09944	0.543632	NA	NA	NA	NA
		NDUFA7	Wald ratio	1	-0.0516141	0.074385	0.487759	0.949695	0.820855	1.09876	0.852614	NA	NA	NA	NA
		NDUFB2	Wald ratio	1	0.145551	0.0829563	0.0793371	1.15668	0.983101	1.3609	0.498921	NA	NA	NA	NA
		NDUFV3	Wald ratio	1	-0.0450931	0.0280124	0.107451	0.955909	0.90484	1.00986	0.539698	NA	NA	NA	NA
		NEDD1	Wald ratio	1	-0.00657295	0.0131459	0.617075	0.993449	0.968178	1.01938	0.886365	NA	NA	NA	NA
		NEDD4	Wald ratio	1	-0.0247566	0.0508514	0.62637	0.975547	0.883004	1.07779	0.893679	NA	NA	NA	NA
		NEK11	Wald ratio	1	0.0240966	0.0238402	0.312135	1.02439	0.977624	1.07339	0.747153	NA	NA	NA	NA
		NEK6	Wald ratio	1	-0.0573152	0.0343161	0.0948773	0.944296	0.882872	1.00999	0.524197	NA	NA	NA	NA
		NEO1	Wald ratio	1	0.0170145	0.0441458	0.699929	1.01716	0.93285	1.10909	0.92274	NA	NA	NA	NA
		NFATC1	Wald ratio	1	-0.0900324	0.0634844	0.156138	0.913902	0.806976	1.035	0.588046	NA	NA	NA	NA
		NFATC3	Wald ratio	1	-0.0269794	0.0513266	0.599138	0.973381	0.880223	1.0764	0.884834	NA	NA	NA	NA
		NFE2	Wald ratio	1	-0.0157986	0.0576833	0.784173	0.984326	0.879099	1.10215	0.946906	NA	NA	NA	NA
		NFIC	Wald ratio	1	-0.00287855	0.0433839	0.947099	0.997126	0.915842	1.08562	0.9845	NA	NA	NA	NA
		NFXL1	Wald ratio	1	0.016758	0.00917161	0.0676756	1.0169	0.998782	1.03534	0.471596	NA	NA	NA	NA
		NHEJ1	Wald ratio	1	-0.0661819	0.0309371	0.0324162	0.935961	0.880894	0.99447	0.36339	NA	NA	NA	NA
		NINJ1	Wald ratio	1	-0.0903151	0.0446968	0.0433193	0.913643	0.837009	0.997294	0.387863	NA	NA	NA	NA
		NIPSNAP3A	Wald ratio	1	0.0395952	0.0371511	0.286519	1.04039	0.967325	1.11897	0.729021	NA	NA	NA	NA
		NIT1	Wald ratio	1	0.0605972	0.0669501	0.365407	1.06247	0.931811	1.21145	0.791716	NA	NA	NA	NA
		NKX3-1	Wald ratio	1	0.00766305	0.0163085	0.638441	1.00769	0.975991	1.04042	0.899516	NA	NA	NA	NA
		NLE1	Wald ratio	1	0.0538074	0.025939	0.038044	1.05528	1.00297	1.11032	0.384123	NA	NA	NA	NA
		NLRC5	Wald ratio	1	-0.0099382	0.0209508	0.635244	0.990111	0.950277	1.03161	0.898143	NA	NA	NA	NA
		NLRP1	Wald ratio	1	-0.0716224	0.0679494	0.291858	0.930882	0.814808	1.06349	0.735793	NA	NA	NA	NA
		NLRP12	Wald ratio	1	0.0324302	0.089024	0.715645	1.03296	0.867572	1.22988	0.927073	NA	NA	NA	NA
		NLRP3	Wald ratio	1	0.0185728	0.0435134	0.669504	1.01875	0.935463	1.10944	0.907347	NA	NA	NA	NA
		NLRP6	Wald ratio	1	-0.00680563	0.0525889	0.897032	0.993217	0.895942	1.10105	0.978011	NA	NA	NA	NA
		NMB	Wald ratio	1	-0.102567	0.040362	0.011048	0.902518	0.833871	0.976816	0.231201	NA	NA	NA	NA
		NME1	Wald ratio	1	0.106676	0.0412765	0.00975442	1.11257	1.02611	1.20632	0.215573	NA	NA	NA	NA
		NOL6	Wald ratio	1	0.109146	0.0426496	0.0104932	1.11533	1.02588	1.21257	0.225457	NA	NA	NA	NA
		NOL8	Wald ratio	1	0.129356	0.0672357	0.0543655	1.13809	0.997577	1.29841	0.414019	NA	NA	NA	NA
		NOL9	Wald ratio	1	-0.0802491	0.0589782	0.173623	0.922886	0.822139	1.03598	0.61888	NA	NA	NA	NA
		NOP10	Wald ratio	1	-0.0176624	0.0258717	0.494801	0.982493	0.933914	1.0336	0.857807	NA	NA	NA	NA
		NOP16	Wald ratio	1	0.0287973	0.0510498	0.572684	1.02922	0.931219	1.13753	0.876105	NA	NA	NA	NA
		NPEPL1	Wald ratio	1	0.0969498	0.0751982	0.197309	1.10181	0.950812	1.27678	0.641274	NA	NA	NA	NA
		NPHP4	Wald ratio	1	0.0281067	0.0284625	0.323398	1.02851	0.9727	1.08751	0.751016	NA	NA	NA	NA
		NPL	Wald ratio	1	0.0167568	0.118329	0.887386	1.0169	0.806407	1.28233	0.976596	NA	NA	NA	NA
		NPLOC4	Wald ratio	1	-0.093412	0.0767312	0.223455	0.910818	0.78364	1.05864	0.672347	NA	NA	NA	NA
		NQO2	Inverse variance weighted	2	-0.0142722	0.0251318	0.570105	0.985829	0.938445	1.03561	0.95793	0.024359	0.875975	NA	NA
		NRBP2	Wald ratio	1	0.0795203	0.0529329	0.133024	1.08277	0.976063	1.20114	0.555649	NA	NA	NA	NA
		NRG1	Wald ratio	1	-0.0256595	0.015601	0.100024	0.974667	0.945315	1.00493	0.535423	NA	NA	NA	NA
		NSA2	Wald ratio	1	-0.0336187	0.0197958	0.0894557	0.96694	0.930142	1.00519	0.516373	NA	NA	NA	NA
		NSUN2	Wald ratio	1	0.0298075	0.02515	0.235944	1.03026	0.980702	1.08231	0.680981	NA	NA	NA	NA
		NT5C2	Wald ratio	1	0.226475	0.0866299	0.00894142	1.25417	1.05832	1.48627	0.209052	NA	NA	NA	NA
		NT5DC1	Wald ratio	1	-0.0379126	0.0491261	0.440269	0.962797	0.874415	1.06011	0.829153	NA	NA	NA	NA
		NT5E	Wald ratio	1	0.03892	0.01946	0.0455003	1.03969	1.00078	1.08011	0.387863	NA	NA	NA	NA
		NTSR1	Wald ratio	1	0.0214728	0.0195641	0.272396	1.0217	0.983269	1.06164	0.719107	NA	NA	NA	NA
		NUAK2	Wald ratio	1	0.0468224	0.0528425	0.375577	1.04794	0.944831	1.16229	0.797408	NA	NA	NA	NA
		NUCKS1	Wald ratio	1	0.287417	0.0780132	0.000229413	1.33298	1.14398	1.55321	0.0354901	NA	NA	NA	NA
		NUDCD3	Wald ratio	1	0.0437581	0.0310746	0.159083	1.04473	0.982998	1.11034	0.592896	NA	NA	NA	NA
		NUDT1	Wald ratio	1	-0.128787	0.123224	0.295955	0.879161	0.690522	1.11933	0.739497	NA	NA	NA	NA
		NUDT12	Wald ratio	1	0.0279122	0.0182036	0.125194	1.02831	0.992263	1.06566	0.553344	NA	NA	NA	NA
		NUDT2	Wald ratio	1	0.0079551	0.0136563	0.560214	1.00799	0.981365	1.03533	0.874894	NA	NA	NA	NA
		NUMA1	Wald ratio	1	0.0848972	0.0688114	0.21729	1.08861	0.951255	1.24579	0.672347	NA	NA	NA	NA
		NUP107	Wald ratio	1	-0.04881	0.0440368	0.267693	0.952362	0.873609	1.03821	0.716905	NA	NA	NA	NA
		NUP160	Wald ratio	1	-0.0485586	0.0971172	0.617075	0.952602	0.787487	1.15234	0.886365	NA	NA	NA	NA
		NUP210	Wald ratio	1	-0.120868	0.116278	0.298584	0.886151	0.705553	1.11298	0.739497	NA	NA	NA	NA
		NUP214	Wald ratio	1	0.0942985	0.0887515	0.288009	1.09889	0.923435	1.30768	0.730409	NA	NA	NA	NA
		NUP43	Wald ratio	1	-0.0290131	0.020649	0.160002	0.971404	0.932874	1.01152	0.593582	NA	NA	NA	NA
		NUP85	Wald ratio	1	-0.00253222	0.0115216	0.826042	0.997471	0.975198	1.02025	0.967823	NA	NA	NA	NA
		NUP88	Wald ratio	1	-0.0672741	0.0706804	0.341195	0.934939	0.81399	1.07386	0.76258	NA	NA	NA	NA
		NUP98	Wald ratio	1	-0.0996437	0.0759909	0.189771	0.90516	0.779903	1.05053	0.640256	NA	NA	NA	NA
		NVL	Wald ratio	1	0.00786787	0.0504126	0.875978	1.0079	0.913072	1.11257	0.976596	NA	NA	NA	NA
		NXN	Inverse variance weighted	2	-0.0156538	0.0207858	0.451389	0.984468	0.945167	1.0254	0.944353	0.00850675	0.926514	NA	NA
		OAS3	Wald ratio	1	0.015366	0.0527789	0.770945	1.01548	0.915687	1.12616	0.946906	NA	NA	NA	NA
		OCIAD1	Wald ratio	1	-0.00943681	0.0717198	0.895317	0.990608	0.860701	1.14012	0.978011	NA	NA	NA	NA
		ODF2	Wald ratio	1	0.00995798	0.0916134	0.913444	1.01001	0.843999	1.20867	0.9845	NA	NA	NA	NA
		OGFR	Wald ratio	1	-0.037034	0.0612194	0.54522	0.963643	0.854684	1.08649	0.874487	NA	NA	NA	NA
		OLFM4	Wald ratio	1	-0.00902136	0.0144342	0.531971	0.991019	0.963375	1.01946	0.869711	NA	NA	NA	NA
		OPA1	Wald ratio	1	-0.0523839	0.068641	0.445369	0.948964	0.82951	1.08562	0.832109	NA	NA	NA	NA
		OPRL1	Wald ratio	1	-0.019849	0.0368624	0.590258	0.980347	0.912015	1.0538	0.883104	NA	NA	NA	NA
		ORC3	Inverse variance weighted	2	-0.00260505	0.0618786	0.966419	0.997398	0.883479	1.12601	0.985004	3.14684	0.0760744	NA	NA
		ORM2	Wald ratio	1	0.00198768	0.0387597	0.959101	1.00199	0.928689	1.08108	0.989712	NA	NA	NA	NA
		OSBPL5	Wald ratio	1	-0.00881649	0.0535771	0.869293	0.991222	0.892412	1.10097	0.976596	NA	NA	NA	NA
		OSCAR	Wald ratio	1	0.047828	0.035871	0.182422	1.04899	0.977772	1.1254	0.634174	NA	NA	NA	NA
		OSGEP	Wald ratio	1	-0.0617403	0.0413346	0.135262	0.940127	0.866965	1.01946	0.557999	NA	NA	NA	NA
		OTUD3	Wald ratio	1	0.047702	0.0379763	0.209081	1.04886	0.973622	1.12991	0.661447	NA	NA	NA	NA
		OTX1	Wald ratio	1	-0.0438958	0.0235383	0.0622003	0.957054	0.913903	1.00224	0.449645	NA	NA	NA	NA
		P2RX7	Wald ratio	1	-0.00805905	0.0831276	0.922768	0.991973	0.842831	1.16751	0.9845	NA	NA	NA	NA
		P2RY12	Wald ratio	1	-0.0484427	0.0490886	0.32372	0.952712	0.86532	1.04893	0.751016	NA	NA	NA	NA
		P2RY2	Wald ratio	1	0.077695	0.0517967	0.133614	1.08079	0.976455	1.19628	0.555649	NA	NA	NA	NA
		P2RY6	Wald ratio	1	-0.0239463	0.0380963	0.52963	0.976338	0.906091	1.05203	0.868862	NA	NA	NA	NA
		PADI2	Wald ratio	1	0.0202805	0.012655	0.109031	1.02049	0.995487	1.04612	0.541087	NA	NA	NA	NA
		PADI4	Wald ratio	1	-0.00367841	0.0465932	0.937074	0.996328	0.909372	1.0916	0.9845	NA	NA	NA	NA
		PAG1	Wald ratio	1	-0.00472676	0.0506439	0.925639	0.995284	0.901235	1.09915	0.9845	NA	NA	NA	NA
		PAK1	Wald ratio	1	0.00927423	0.0755187	0.90226	1.00932	0.870452	1.17034	0.980883	NA	NA	NA	NA
		PAK2	Wald ratio	1	-0.0522566	0.0891437	0.557736	0.949085	0.796938	1.13028	0.874894	NA	NA	NA	NA
		PAK4	Wald ratio	1	0.0878769	0.0313846	0.00511026	1.09185	1.02671	1.16113	0.15203	NA	NA	NA	NA
		PALD1	Wald ratio	1	0.00269138	0.0224282	0.904483	1.0027	0.959572	1.04776	0.980917	NA	NA	NA	NA
		PAM16	Wald ratio	1	-0.0227013	0.0569848	0.690355	0.977554	0.874248	1.09307	0.920513	NA	NA	NA	NA
		PAN3	Wald ratio	1	0.0949048	0.110945	0.392318	1.09955	0.884664	1.36664	0.812318	NA	NA	NA	NA
		PANX1	Wald ratio	1	-0.0392995	0.0201808	0.0514906	0.961463	0.924175	1.00025	0.405635	NA	NA	NA	NA
		PAPSS1	Inverse variance weighted	3	-0.0045704	0.01351	0.735139	0.99544	0.969427	1.02215	0.976425	1.06522	0.587069	0.00987876	0.586704
		PAPSS1	MR Egger	3	-0.0267497	0.0321954	0.558648	0.973605	0.914066	1.03702	0.852616	0.489219	0.484276	NA	NA
		PAPSS1	Weighted median	3	-0.00554018	0.0141075	0.694532	0.994475	0.967354	1.02236	0.832343	NA	NA	NA	NA
		PAPSS1	Weighted mode	3	-0.0101972	0.014513	0.555056	0.989855	0.962094	1.01842	0.896721	NA	NA	NA	NA
		PARK7	Wald ratio	1	0.0361143	0.0499664	0.46982	1.03677	0.940052	1.14345	0.841217	NA	NA	NA	NA
		PARP1	Wald ratio	1	-0.00951521	0.106782	0.928995	0.99053	0.803476	1.22113	0.9845	NA	NA	NA	NA
		PARP16	Wald ratio	1	-0.0390484	0.0174569	0.0252967	0.961704	0.929355	0.995179	0.332973	NA	NA	NA	NA
		PARP2	Wald ratio	1	-0.0897242	0.0489405	0.066753	0.914183	0.830566	1.00622	0.469223	NA	NA	NA	NA
		PARP4	Wald ratio	1	-0.0204403	0.0688914	0.766693	0.979767	0.856015	1.12141	0.943575	NA	NA	NA	NA
		PARVB	Wald ratio	1	0.0704877	0.0429534	0.100792	1.07303	0.986392	1.16728	0.535826	NA	NA	NA	NA
		PAX8	Wald ratio	1	0.0111136	0.00963181	0.248563	1.01118	0.992265	1.03045	0.697364	NA	NA	NA	NA
		PBLD	Wald ratio	1	0.0757783	0.0541274	0.161513	1.07872	0.970143	1.19946	0.594907	NA	NA	NA	NA
		PCBD1	Wald ratio	1	-0.0457908	0.0572385	0.423711	0.955242	0.853868	1.06865	0.823062	NA	NA	NA	NA
		PCCA	Wald ratio	1	0.0498605	0.0565984	0.378344	1.05112	0.940755	1.17444	0.797408	NA	NA	NA	NA
		PCCB	Wald ratio	1	0.0792146	0.0445221	0.0752036	1.08244	0.991984	1.18114	0.482738	NA	NA	NA	NA
		PCNT	Wald ratio	1	-0.0666869	0.0518676	0.198543	0.935488	0.84506	1.03559	0.641274	NA	NA	NA	NA
		PCSK7	Wald ratio	1	-0.0206181	0.0592771	0.727971	0.979593	0.872144	1.10028	0.930957	NA	NA	NA	NA
		PCSK9	Wald ratio	1	-0.016546	0.0426992	0.698386	0.98359	0.904623	1.06945	0.922633	NA	NA	NA	NA
		PDCD1	Wald ratio	1	0.0281553	0.0646811	0.663349	1.02856	0.906087	1.16758	0.907347	NA	NA	NA	NA
		PDCD1LG2	Wald ratio	1	0.0642777	0.0323184	0.0467135	1.06639	1.00093	1.13612	0.387863	NA	NA	NA	NA
		PDCD5	Wald ratio	1	-0.00655147	0.0208677	0.753556	0.99347	0.953656	1.03495	0.938608	NA	NA	NA	NA
		PDCD6IP	Wald ratio	1	-0.0333135	0.0236774	0.159434	0.967235	0.923374	1.01318	0.592896	NA	NA	NA	NA
		PDE4DIP	Wald ratio	1	0.0155524	0.0523399	0.766357	1.01567	0.916646	1.1254	0.943575	NA	NA	NA	NA
		PDGFB	Wald ratio	1	0.0123739	0.0278414	0.656721	1.01245	0.958683	1.06923	0.907347	NA	NA	NA	NA
		PDIA3	Wald ratio	1	0.0941556	0.0721011	0.191593	1.09873	0.953932	1.26551	0.641274	NA	NA	NA	NA
		PDIA6	Wald ratio	1	-0.0270658	0.0593945	0.648608	0.973297	0.866339	1.09346	0.904777	NA	NA	NA	NA
		PDK1	Wald ratio	1	-0.0197156	0.0473174	0.676922	0.980477	0.893635	1.07576	0.9114	NA	NA	NA	NA
		PDSS1	Wald ratio	1	-0.0357526	0.0254932	0.160784	0.964879	0.917852	1.01432	0.593927	NA	NA	NA	NA
		PDZK1IP1	Wald ratio	1	0.0416754	0.0229934	0.069909	1.04256	0.996614	1.09062	0.473424	NA	NA	NA	NA
		PEAK1	Wald ratio	1	-0.0996127	0.0605645	0.100024	0.905188	0.803869	1.01928	0.535423	NA	NA	NA	NA
		PEG10	Wald ratio	1	0.0163186	0.0349037	0.640119	1.01645	0.949241	1.08842	0.900748	NA	NA	NA	NA
		PEPD	Wald ratio	1	0.146726	0.0596972	0.0139779	1.15804	1.03017	1.30178	0.257426	NA	NA	NA	NA
		PES1	Wald ratio	1	0.0876982	0.040717	0.0312522	1.09166	1.00792	1.18235	0.359301	NA	NA	NA	NA
		PFKP	Inverse variance weighted	2	0.0210507	0.0217367	0.332825	1.02127	0.978677	1.06572	0.880696	8.83218e-05	0.992502	NA	NA
		PGAM1	Inverse variance weighted	2	-0.0237574	0.0821992	0.772564	0.976523	0.831214	1.14723	0.976425	5.10847	0.0238093	NA	NA
		PHC3	Wald ratio	1	-0.0132013	0.0850752	0.876685	0.986885	0.835313	1.16596	0.976596	NA	NA	NA	NA
		PHF10	Wald ratio	1	0.033776	0.0562933	0.548506	1.03435	0.926298	1.15501	0.874487	NA	NA	NA	NA
		PHGDH	Wald ratio	1	0.0339977	0.0434228	0.433659	1.03458	0.950173	1.12649	0.826287	NA	NA	NA	NA
		PHIP	Wald ratio	1	0.0266538	0.0920767	0.772219	1.02701	0.857429	1.23014	0.946906	NA	NA	NA	NA
		PHLDA2	Wald ratio	1	0.0585011	0.0338691	0.0841187	1.06025	0.992149	1.13302	0.506349	NA	NA	NA	NA
		PHLDB3	Wald ratio	1	0.019093	0.0358576	0.594402	1.01928	0.9501	1.09349	0.884834	NA	NA	NA	NA
		PI3	Wald ratio	1	-0.028635	0.0377982	0.448705	0.971771	0.90238	1.0465	0.833819	NA	NA	NA	NA
		PI4KA	Wald ratio	1	-0.00742299	0.0880155	0.932788	0.992604	0.835326	1.1795	0.9845	NA	NA	NA	NA
		PIAS1	Inverse variance weighted	2	0.0548932	0.0511125	0.282837	1.05643	0.955723	1.16774	0.850053	1.36998	0.241816	NA	NA
		PIEZO1	Wald ratio	1	0.0725361	0.100615	0.470952	1.07523	0.88279	1.30962	0.841297	NA	NA	NA	NA
		PIGH	Wald ratio	1	-0.00121229	0.0331359	0.970816	0.998788	0.935982	1.06581	0.990269	NA	NA	NA	NA
		PIGN	Inverse variance weighted	2	0.0251634	0.0213988	0.239625	1.02548	0.983362	1.06941	0.850053	0.138185	0.710092	NA	NA
		PIK3C3	Wald ratio	1	-0.0106496	0.0680389	0.875622	0.989407	0.865883	1.13055	0.976596	NA	NA	NA	NA
		PIK3R4	Wald ratio	1	0.00335934	0.0646673	0.95857	1.00336	0.88392	1.13895	0.989712	NA	NA	NA	NA
		PIK3R5	Wald ratio	1	0.101516	0.0727631	0.162967	1.10685	0.959734	1.27651	0.596005	NA	NA	NA	NA
		PIM3	Wald ratio	1	-0.015835	0.03167	0.617075	0.98429	0.925049	1.04732	0.886365	NA	NA	NA	NA
		PISD	Wald ratio	1	-0.0211656	0.0626827	0.735618	0.979057	0.865867	1.10704	0.933553	NA	NA	NA	NA
		PITPNA	Wald ratio	1	0.00783308	0.0194124	0.686574	1.00786	0.970237	1.04695	0.918798	NA	NA	NA	NA
		PITPNB	Wald ratio	1	-0.0382	0.0436746	0.381763	0.96252	0.883555	1.04854	0.802429	NA	NA	NA	NA
		PIWIL4	Wald ratio	1	-0.0161079	0.0502568	0.74858	0.984021	0.891713	1.08588	0.936714	NA	NA	NA	NA
		PKD2	Inverse variance weighted	2	0.0147104	0.0338895	0.664237	1.01482	0.949601	1.08452	0.966934	0.0346551	0.85232	NA	NA
		PKIA	Wald ratio	1	0.0201844	0.0270969	0.456333	1.02039	0.967611	1.07605	0.837364	NA	NA	NA	NA
		PKN1	Wald ratio	1	0.183785	0.0546768	0.000775792	1.20176	1.07963	1.3377	0.0705971	NA	NA	NA	NA
		PKNOX1	Wald ratio	1	-0.054882	0.054882	0.317311	0.946597	0.850058	1.0541	0.747153	NA	NA	NA	NA
		PKP2	Wald ratio	1	-0.0349356	0.037234	0.348105	0.965668	0.897705	1.03878	0.769811	NA	NA	NA	NA
		PKP4	Inverse variance weighted	2	-0.0162466	0.011222	0.14769	0.983885	0.96248	1.00577	0.782758	0.809454	0.368282	NA	NA
		PLAGL1	Inverse variance weighted	2	0.0269257	0.0237131	0.256175	1.02729	0.980638	1.07616	0.850053	0.400752	0.526701	NA	NA
		PLCB1	Wald ratio	1	0.0565326	0.029827	0.0580462	1.05816	0.998074	1.12187	0.429762	NA	NA	NA	NA
		PLCH2	Wald ratio	1	-0.00892538	0.0328327	0.785741	0.991114	0.929343	1.05699	0.946906	NA	NA	NA	NA
		PLD1	Wald ratio	1	-0.0121637	0.0544164	0.823123	0.98791	0.887968	1.0991	0.966873	NA	NA	NA	NA
		PLD2	Wald ratio	1	-0.0177331	0.0178914	0.321612	0.982423	0.94857	1.01749	0.751016	NA	NA	NA	NA
		PLEC	Wald ratio	1	0.0177886	0.0171215	0.298823	1.01795	0.984354	1.05269	0.739497	NA	NA	NA	NA
		PLEK	Wald ratio	1	0.0370208	0.0512121	0.469747	1.03771	0.93861	1.14728	0.841217	NA	NA	NA	NA
		PLEKHA6	Wald ratio	1	-0.0388898	0.0272856	0.154074	0.961857	0.911768	1.0147	0.582769	NA	NA	NA	NA
		PLEKHF2	Wald ratio	1	0.0262772	0.0757997	0.728842	1.02663	0.884892	1.19106	0.930957	NA	NA	NA	NA
		PLGLB1	Wald ratio	1	0.0177958	0.0114853	0.121273	1.01796	0.995296	1.04113	0.547694	NA	NA	NA	NA
		PLK1	Wald ratio	1	-0.0237654	0.059753	0.690831	0.976515	0.868592	1.09785	0.920513	NA	NA	NA	NA
		PMAIP1	Wald ratio	1	-0.180108	0.0743303	0.0153897	0.83518	0.721953	0.966165	0.265632	NA	NA	NA	NA
		PML	Wald ratio	1	0.100216	0.0576583	0.082194	1.10541	0.987287	1.23766	0.506349	NA	NA	NA	NA
		PMM1	Inverse variance weighted	2	-0.0308308	0.0488169	0.527675	0.96964	0.881164	1.067	0.953413	3.31609	0.0686046	NA	NA
		PMS1	Wald ratio	1	0.0411442	0.0601338	0.493842	1.042	0.926151	1.17235	0.857807	NA	NA	NA	NA
		PMS2	Inverse variance weighted	2	-0.00208513	0.0165049	0.899467	0.997917	0.966151	1.03073	0.980113	0.669429	0.413251	NA	NA
		PNKD	Wald ratio	1	0.0349581	0.0271896	0.198543	1.03558	0.981833	1.09226	0.641274	NA	NA	NA	NA
		PNKP	Wald ratio	1	0.00801603	0.0512604	0.875735	1.00805	0.911691	1.11459	0.976596	NA	NA	NA	NA
		PNP	Wald ratio	1	0.0046825	0.0391628	0.904828	1.00469	0.93046	1.08485	0.980917	NA	NA	NA	NA
		POC5	Wald ratio	1	-0.0152666	0.0255368	0.549956	0.984849	0.936769	1.0354	0.874487	NA	NA	NA	NA
		POGZ	Wald ratio	1	0.0453823	0.0388442	0.242679	1.04643	0.969716	1.12921	0.693945	NA	NA	NA	NA
		POLD2	Wald ratio	1	-0.020502	0.0882275	0.816246	0.979707	0.824129	1.16465	0.964392	NA	NA	NA	NA
		POLDIP3	Wald ratio	1	0.207824	0.0847841	0.0142373	1.231	1.04253	1.45354	0.257891	NA	NA	NA	NA
		POLG2	Wald ratio	1	0.0854616	0.0547746	0.118703	1.08922	0.978341	1.21266	0.547694	NA	NA	NA	NA
		POLI	Wald ratio	1	0.00332038	0.0365242	0.927565	1.00333	0.934011	1.07778	0.9845	NA	NA	NA	NA
		POLM	Inverse variance weighted	2	-0.00961439	0.028947	0.739785	0.990432	0.935803	1.04825	0.976425	2.93153	0.0868652	NA	NA
		POLR1A	Wald ratio	1	-0.216821	0.0595279	0.000270175	0.805074	0.716415	0.904705	0.0379965	NA	NA	NA	NA
		POLR1B	Wald ratio	1	-0.0218288	0.0240286	0.36364	0.978408	0.933397	1.02559	0.788992	NA	NA	NA	NA
		POLR2D	Wald ratio	1	-0.0164113	0.043009	0.702774	0.983723	0.904196	1.07024	0.92274	NA	NA	NA	NA
		POLR2E	Inverse variance weighted	2	0.0223759	0.0343283	0.514518	1.02263	0.956086	1.0938	0.953413	0.0768711	0.781583	NA	NA
		POLR2J2	Inverse variance weighted	3	-0.0157502	0.0150736	0.296074	0.984373	0.955716	1.01389	0.850053	3.11728	0.210422	0.0214468	0.858784
		POLR2J2	MR Egger	3	-0.0458721	0.135168	0.791714	0.955164	0.732859	1.2449	0.852616	2.96639	0.0850113	NA	NA
		POLR2J2	Weighted median	3	-0.00938	0.0142922	0.511629	0.990664	0.963298	1.01881	0.832343	NA	NA	NA	NA
		POLR2J2	Weighted mode	3	-0.00603312	0.0162394	0.745922	0.993985	0.962845	1.02613	0.896721	NA	NA	NA	NA
		POLR3K	Wald ratio	1	0.0337054	0.0219529	0.124697	1.03428	0.990721	1.07975	0.553344	NA	NA	NA	NA
		POLRMT	Wald ratio	1	0.058389	0.0957579	0.542023	1.06013	0.878713	1.27899	0.874487	NA	NA	NA	NA
		POMC	Wald ratio	1	0.0211118	0.025565	0.408914	1.02134	0.971421	1.07382	0.817698	NA	NA	NA	NA
		PON2	Wald ratio	1	-0.0175892	0.0248448	0.478967	0.982565	0.935864	1.0316	0.845847	NA	NA	NA	NA
		POR	Wald ratio	1	-0.062062	0.0836113	0.457925	0.939825	0.797766	1.10718	0.837364	NA	NA	NA	NA
		POU5F1	Wald ratio	1	-0.129924	0.0498759	0.00918908	0.878162	0.796379	0.968345	0.209052	NA	NA	NA	NA
		POU6F1	Wald ratio	1	-0.0165805	0.0443929	0.708781	0.983556	0.901594	1.07297	0.924208	NA	NA	NA	NA
		PPA1	Inverse variance weighted	2	-0.0422606	0.0233486	0.0702982	0.95862	0.915739	1.00351	0.603841	0.978371	0.322601	NA	NA
		PPFIA4	Wald ratio	1	0.0711059	0.0250417	0.00451834	1.07369	1.02227	1.12771	0.148497	NA	NA	NA	NA
		PPHLN1	Wald ratio	1	-0.00690236	0.0524579	0.895317	0.993121	0.896085	1.10067	0.978011	NA	NA	NA	NA
		PPIG	Wald ratio	1	-0.00908379	0.0488254	0.852408	0.990957	0.900521	1.09048	0.974548	NA	NA	NA	NA
		PPIL3	Wald ratio	1	-0.0218158	0.0135409	0.107156	0.97842	0.952795	1.00474	0.539698	NA	NA	NA	NA
		PPIP5K2	Wald ratio	1	-0.069023	0.0289682	0.0171854	0.933305	0.881791	0.987829	0.282829	NA	NA	NA	NA
		PPM1H	Wald ratio	1	-0.00788473	0.0499366	0.87454	0.992146	0.89964	1.09416	0.976596	NA	NA	NA	NA
		PPP1CB	Wald ratio	1	-0.0190637	0.0571912	0.738883	0.981117	0.877079	1.0975	0.934594	NA	NA	NA	NA
		PPP1R2	Wald ratio	1	0.0410529	0.088143	0.641392	1.04191	0.876598	1.23839	0.900748	NA	NA	NA	NA
		PPP1R21	Wald ratio	1	0.1571	0.0964025	0.10318	1.17011	0.968653	1.41347	0.537801	NA	NA	NA	NA
		PPP2CB	Wald ratio	1	0.00402463	0.0209517	0.847671	1.00403	0.963637	1.04612	0.974548	NA	NA	NA	NA
		PPP2R1A	Wald ratio	1	0.0374651	0.0966841	0.698386	1.03818	0.858958	1.25479	0.922633	NA	NA	NA	NA
		PPP2R3C	Inverse variance weighted	2	-0.0265881	0.0445498	0.550629	0.973762	0.892342	1.06261	0.95793	3.60781	0.0575087	NA	NA
		PPP2R5A	Wald ratio	1	-0.026026	0.024043	0.279042	0.97431	0.929461	1.02132	0.723078	NA	NA	NA	NA
		PPP2R5C	Wald ratio	1	0.123671	0.0640952	0.0536704	1.13164	0.998046	1.28312	0.412308	NA	NA	NA	NA
		PPP2R5D	Wald ratio	1	0.129183	0.0744302	0.0826289	1.1379	0.983439	1.31662	0.506349	NA	NA	NA	NA
		PPP4R1	Wald ratio	1	-0.0228858	0.0695729	0.742195	0.977374	0.852784	1.12017	0.934594	NA	NA	NA	NA
		PPP5C	Wald ratio	1	-0.0597827	0.0176822	0.000722351	0.941969	0.909883	0.975187	0.0698423	NA	NA	NA	NA
		PPT1	Inverse variance weighted	3	-0.0433924	0.0192265	0.0240142	0.957536	0.922123	0.994308	0.300789	2.64742	0.266146	-0.0356863	0.352585
		PPT1	MR Egger	3	0.0306647	0.0487506	0.642551	1.03114	0.937174	1.13453	0.852616	0.0324866	0.856964	NA	NA
		PPT1	Weighted median	3	-0.0429687	0.0181857	0.0181387	0.957941	0.924398	0.992702	0.126971	NA	NA	NA	NA
		PPT1	Weighted mode	3	-0.0269857	0.0200038	0.309765	0.973375	0.93595	1.0123	0.739769	NA	NA	NA	NA
		PRDM15	Wald ratio	1	0.00244573	0.0320391	0.939152	1.00245	0.941434	1.06742	0.9845	NA	NA	NA	NA
		PRDX1	Wald ratio	1	0.0231047	0.0702029	0.74207	1.02337	0.891818	1.17434	0.934594	NA	NA	NA	NA
		PRDX5	Wald ratio	1	-0.110178	0.0585082	0.0596845	0.895675	0.798633	1.00451	0.437592	NA	NA	NA	NA
		PRDX6	Inverse variance weighted	2	0.0509513	0.0423817	0.229286	1.05227	0.968393	1.14342	0.847826	2.79815	0.0943733	NA	NA
		PREP	Wald ratio	1	0.0550454	0.07673	0.473133	1.05659	0.909059	1.22806	0.842274	NA	NA	NA	NA
		PREX1	Inverse variance weighted	2	-0.0819077	0.0885884	0.355181	0.921357	0.774497	1.09606	0.882402	0.757165	0.384217	NA	NA
		PRH1	Wald ratio	1	-0.00112608	0.014639	0.938685	0.998875	0.970622	1.02795	0.9845	NA	NA	NA	NA
		PRICKLE1	Wald ratio	1	0.0332012	0.0373001	0.373407	1.03376	0.960879	1.11217	0.797408	NA	NA	NA	NA
		PRKAB1	Wald ratio	1	0.00419884	0.0202532	0.835762	1.00421	0.965125	1.04487	0.972855	NA	NA	NA	NA
		PRKAG1	Wald ratio	1	-0.0351294	0.0795578	0.658809	0.96548	0.826081	1.1284	0.907347	NA	NA	NA	NA
		PRKAR1A	Wald ratio	1	0.0786903	0.119909	0.511663	1.08187	0.855276	1.3685	0.866312	NA	NA	NA	NA
		PRKAR2B	Wald ratio	1	0.119347	0.0816583	0.143868	1.12676	0.960114	1.32233	0.573247	NA	NA	NA	NA
		PRKCA	Wald ratio	1	-0.114428	0.0467298	0.0143366	0.891876	0.813818	0.977421	0.257891	NA	NA	NA	NA
		PRKCZ	Wald ratio	1	0.0440234	0.0470387	0.349326	1.04501	0.952969	1.14593	0.769811	NA	NA	NA	NA
		PRKD2	Inverse variance weighted	3	-0.02367	0.0324963	0.466375	0.976608	0.916345	1.04083	0.950687	1.13262	0.567617	0.0079062	0.72783
		PRKD2	MR Egger	3	-0.0698267	0.106388	0.63024	0.932555	0.757033	1.14877	0.852616	0.92502	0.33616	NA	NA
		PRKD2	Weighted median	3	-0.0187812	0.0361385	0.603272	0.981394	0.914285	1.05343	0.832343	NA	NA	NA	NA
		PRKD2	Weighted mode	3	-0.0171305	0.0377521	0.694482	0.983015	0.912904	1.05851	0.896721	NA	NA	NA	NA
		PRMT2	Inverse variance weighted	2	-0.00327341	0.0267675	0.902669	0.996732	0.945787	1.05042	0.980113	0.469327	0.493297	NA	NA
		PRMT5	Wald ratio	1	-0.0308308	0.0238356	0.195846	0.96964	0.925382	1.01601	0.641274	NA	NA	NA	NA
		PRMT6	Wald ratio	1	0.00770883	0.0220252	0.726339	1.00774	0.965161	1.05219	0.930957	NA	NA	NA	NA
		PROCA1	Wald ratio	1	0.025072	0.0247033	0.310141	1.02539	0.976924	1.07626	0.747153	NA	NA	NA	NA
		PROK2	Wald ratio	1	-0.0413406	0.0427827	0.333898	0.959502	0.882325	1.04343	0.756784	NA	NA	NA	NA
		PRPF19	Wald ratio	1	-0.0757355	0.0971939	0.43585	0.927061	0.766259	1.12161	0.827312	NA	NA	NA	NA
		PRPF4	Wald ratio	1	-0.0156268	0.0287533	0.586801	0.984495	0.930546	1.04157	0.88134	NA	NA	NA	NA
		PRPF6	Wald ratio	1	0.0369166	0.0492221	0.453255	1.03761	0.94218	1.1427	0.835739	NA	NA	NA	NA
		PRRC2A	Wald ratio	1	0.0111551	0.0629467	0.859339	1.01122	0.893847	1.144	0.976181	NA	NA	NA	NA
		PRUNE2	Inverse variance weighted	2	0.00466028	0.00748801	0.533702	1.00467	0.990034	1.01952	0.953467	0.512355	0.474121	NA	NA
		PRX	Inverse variance weighted	2	0.0212703	0.0172055	0.216368	1.0215	0.987625	1.05653	0.847826	0.815792	0.366413	NA	NA
		PSAP	Wald ratio	1	0.00993549	0.0596129	0.867632	1.00999	0.89861	1.13516	0.976596	NA	NA	NA	NA
		PSEN1	Wald ratio	1	0.0765157	0.0531811	0.150214	1.07952	0.972661	1.19812	0.577831	NA	NA	NA	NA
		PSEN2	Wald ratio	1	0.00307588	0.0389612	0.937074	1.00308	0.929333	1.08268	0.9845	NA	NA	NA	NA
		PSMB1	Wald ratio	1	0.00209423	0.0544499	0.96932	1.0021	0.90066	1.11496	0.990269	NA	NA	NA	NA
		PSMB5	Wald ratio	1	-0.0145986	0.0618294	0.813346	0.985507	0.873031	1.11247	0.964392	NA	NA	NA	NA
		PSMD2	Wald ratio	1	0.183033	0.0484688	0.000159165	1.20085	1.09203	1.32053	0.0334772	NA	NA	NA	NA
		PSMD9	Wald ratio	1	-0.00467749	0.0639257	0.94167	0.995333	0.87812	1.12819	0.9845	NA	NA	NA	NA
		PSRC1	Wald ratio	1	-0.0560947	0.028359	0.0479262	0.94545	0.894332	0.999489	0.392285	NA	NA	NA	NA
		PSTPIP2	Wald ratio	1	0.010897	0.0549043	0.842675	1.01096	0.907814	1.12582	0.974548	NA	NA	NA	NA
		PTAR1	Wald ratio	1	0.134037	0.0695161	0.0538373	1.14344	0.997788	1.31034	0.412308	NA	NA	NA	NA
		PTCH1	Wald ratio	1	0.155411	0.0734891	0.0344509	1.16814	1.01144	1.34912	0.370108	NA	NA	NA	NA
		PTER	Wald ratio	1	-0.00181274	0.0459228	0.968513	0.998189	0.912268	1.0922	0.990269	NA	NA	NA	NA
		PTGER4	Wald ratio	1	-0.0173243	0.0550664	0.75306	0.982825	0.882272	1.09484	0.938608	NA	NA	NA	NA
		PTGR2	Wald ratio	1	-0.000459916	0.0181667	0.979803	0.99954	0.964576	1.03577	0.990269	NA	NA	NA	NA
		PTK2B	Wald ratio	1	-0.0849755	0.063934	0.18381	0.918535	0.810352	1.04116	0.637567	NA	NA	NA	NA
		PTK7	Wald ratio	1	-0.0200841	0.0322477	0.533411	0.980116	0.920085	1.04406	0.869711	NA	NA	NA	NA
		PTOV1	Wald ratio	1	0.0318315	0.0652955	0.625904	1.03234	0.90833	1.17329	0.893679	NA	NA	NA	NA
		PTPN1	Wald ratio	1	0.0673886	0.0596428	0.258531	1.06971	0.951694	1.20236	0.707839	NA	NA	NA	NA
		PTPN12	Wald ratio	1	-0.128339	0.0700749	0.0670318	0.879555	0.76668	1.00905	0.469223	NA	NA	NA	NA
		PTPN7	Wald ratio	1	0.0349398	0.0548287	0.523959	1.03556	0.930043	1.15304	0.867842	NA	NA	NA	NA
		PTPRJ	Wald ratio	1	0.0219712	0.0797474	0.782924	1.02221	0.874298	1.19516	0.946906	NA	NA	NA	NA
		PTPRN	Wald ratio	1	-0.0160158	0.0171716	0.350979	0.984112	0.951541	1.0178	0.771256	NA	NA	NA	NA
		PTX3	Wald ratio	1	0.149784	0.0482568	0.0019099	1.16158	1.05675	1.27681	0.120965	NA	NA	NA	NA
		PVR	Wald ratio	1	0.0321553	0.0474909	0.498353	1.03268	0.940892	1.13342	0.858697	NA	NA	NA	NA
		PWP1	Wald ratio	1	-0.0779851	0.027472	0.00452963	0.924978	0.87649	0.976149	0.148497	NA	NA	NA	NA
		PWP2	Wald ratio	1	0.0255304	0.00777013	0.00101724	1.02586	1.01035	1.0416	0.0828249	NA	NA	NA	NA
		PYCR2	Inverse variance weighted	2	0.00660695	0.0470458	0.888315	1.00663	0.917959	1.10386	0.980113	5.53646	0.0186242	NA	NA
		QDPR	Wald ratio	1	-0.0078943	0.0140519	0.574254	0.992137	0.965185	1.01984	0.876105	NA	NA	NA	NA
		QKI	Wald ratio	1	-0.0858701	0.039523	0.0298058	0.917713	0.849306	0.99163	0.356422	NA	NA	NA	NA
		QSOX1	Wald ratio	1	0.0317965	0.0185304	0.0861787	1.03231	0.995487	1.07049	0.508662	NA	NA	NA	NA
		RAB11FIP5	Wald ratio	1	0.0109205	0.0401873	0.785823	1.01098	0.934404	1.09383	0.946906	NA	NA	NA	NA
		RAB27A	Wald ratio	1	0.13677	0.10379	0.187585	1.14656	0.935515	1.40523	0.638628	NA	NA	NA	NA
		RABAC1	Wald ratio	1	-0.0516128	0.0398594	0.195364	0.949697	0.878326	1.02687	0.641274	NA	NA	NA	NA
		RAC1	Wald ratio	1	0.0499269	0.0446405	0.263387	1.05119	0.963128	1.14731	0.714842	NA	NA	NA	NA
		RAC2	Wald ratio	1	-0.0671834	0.0817884	0.411402	0.935024	0.796531	1.0976	0.817698	NA	NA	NA	NA
		RAD21	Wald ratio	1	0.125585	0.0872116	0.149867	1.13381	0.955663	1.34517	0.577831	NA	NA	NA	NA
		RAD23B	Inverse variance weighted	2	0.0818526	0.0834718	0.326789	1.0853	0.9215	1.27821	0.880696	1.97853	0.159546	NA	NA
		RAD51C	Wald ratio	1	0.0195832	0.012206	0.108627	1.01978	0.995669	1.04447	0.541087	NA	NA	NA	NA
		RAD51D	Wald ratio	1	0.155017	0.0719324	0.0311588	1.16768	1.01413	1.34448	0.359301	NA	NA	NA	NA
		RAD52	Wald ratio	1	-0.00413666	0.0225218	0.85427	0.995872	0.952868	1.04082	0.974548	NA	NA	NA	NA
		RAD9A	Wald ratio	1	0.0626968	0.0769461	0.415178	1.0647	0.915653	1.23802	0.818192	NA	NA	NA	NA
		RAP1A	Wald ratio	1	0.0541067	0.0892761	0.544475	1.0556	0.886145	1.25745	0.874487	NA	NA	NA	NA
		RAP2A	Wald ratio	1	-0.140431	0.0628243	0.025398	0.868984	0.768307	0.982854	0.332973	NA	NA	NA	NA
		RAPGEF6	Wald ratio	1	-0.110934	0.081067	0.17118	0.894998	0.763513	1.04913	0.614422	NA	NA	NA	NA
		RARA	Wald ratio	1	-0.159778	0.0783818	0.0415038	0.852333	0.730953	0.993869	0.387863	NA	NA	NA	NA
		RASGRP3	Wald ratio	1	-0.0238926	0.0397176	0.547465	0.976391	0.903265	1.05544	0.874487	NA	NA	NA	NA
		RASSF1	Wald ratio	1	0.427599	0.340342	0.208978	1.53357	0.787044	2.98819	0.661447	NA	NA	NA	NA
		RBBP6	Wald ratio	1	0.0832844	0.0563116	0.139143	1.08685	0.973277	1.21368	0.566457	NA	NA	NA	NA
		RBCK1	Wald ratio	1	0.0363652	0.0555048	0.512357	1.03703	0.930136	1.15622	0.866312	NA	NA	NA	NA
		RBL2	Wald ratio	1	-0.032592	0.0545561	0.550239	0.967933	0.869774	1.07717	0.874487	NA	NA	NA	NA
		RBM6	Wald ratio	1	-0.00561519	0.0129319	0.664136	0.994401	0.969513	1.01993	0.907347	NA	NA	NA	NA
		RBPMS2	Wald ratio	1	-0.0105515	0.0144099	0.464022	0.989504	0.961948	1.01785	0.841217	NA	NA	NA	NA
		RCBTB1	Inverse variance weighted	2	0.019182	0.0193857	0.322422	1.01937	0.981362	1.05884	0.880696	0.566948	0.451474	NA	NA
		RCC1	Wald ratio	1	-0.06257	0.0441297	0.156229	0.939347	0.861514	1.02421	0.588046	NA	NA	NA	NA
		RCC2	Wald ratio	1	-0.0525711	0.0593302	0.375577	0.948787	0.844629	1.06579	0.797408	NA	NA	NA	NA
		RCE1	Wald ratio	1	0.0994784	0.0692024	0.150576	1.10459	0.964488	1.26505	0.577831	NA	NA	NA	NA
		RCHY1	Wald ratio	1	0.013705	0.0630431	0.827903	1.0138	0.89596	1.14714	0.967823	NA	NA	NA	NA
		RCN1	Wald ratio	1	-0.00670862	0.0335431	0.841481	0.993314	0.930109	1.06081	0.974548	NA	NA	NA	NA
		RCOR1	Wald ratio	1	0.0670014	0.0446676	0.133614	1.0693	0.979663	1.16713	0.555649	NA	NA	NA	NA
		RDX	Wald ratio	1	-0.130045	0.0448106	0.00370673	0.878056	0.804227	0.958663	0.141616	NA	NA	NA	NA
		RECQL5	Wald ratio	1	-0.0589215	0.0533838	0.269708	0.942781	0.849121	1.04677	0.716905	NA	NA	NA	NA
		REPS1	Wald ratio	1	-0.0178423	0.0206521	0.387618	0.982316	0.943348	1.02289	0.807059	NA	NA	NA	NA
		RETSAT	Wald ratio	1	0.00523648	0.0196368	0.789726	1.00525	0.967295	1.04469	0.948095	NA	NA	NA	NA
		REV1	Wald ratio	1	0.0598546	0.0541542	0.269046	1.06168	0.954767	1.18057	0.716905	NA	NA	NA	NA
		RFC2	Wald ratio	1	-0.0776887	0.0388443	0.0455003	0.925252	0.857423	0.998447	0.387863	NA	NA	NA	NA
		RFT1	Wald ratio	1	-0.109639	0.0595182	0.0654598	0.896158	0.797483	1.00704	0.464524	NA	NA	NA	NA
		RFWD3	Wald ratio	1	-0.00556454	0.0145829	0.702774	0.994451	0.966429	1.02328	0.92274	NA	NA	NA	NA
		RGS3	Wald ratio	1	-0.0291983	0.036171	0.419535	0.971224	0.904753	1.04258	0.822008	NA	NA	NA	NA
		RGS6	Wald ratio	1	-0.0334617	0.0416231	0.421442	0.967092	0.891328	1.0493	0.823062	NA	NA	NA	NA
		RHD	Wald ratio	1	-0.00326068	0.00862501	0.705394	0.996745	0.980036	1.01374	0.924001	NA	NA	NA	NA
		RHNO1	Wald ratio	1	-0.0536407	0.0339009	0.113586	0.947773	0.886844	1.01289	0.543632	NA	NA	NA	NA
		RHOG	Wald ratio	1	-0.275438	0.078843	0.000476721	0.759239	0.650528	0.886117	0.0614573	NA	NA	NA	NA
		RIF1	Wald ratio	1	0.0945001	0.0747001	0.20585	1.09911	0.949412	1.27241	0.655246	NA	NA	NA	NA
		RIPK1	Wald ratio	1	-0.0491225	0.0917815	0.592504	0.952065	0.795317	1.1397	0.884834	NA	NA	NA	NA
		RIPK4	Wald ratio	1	0.00662937	0.0305688	0.828312	1.00665	0.948109	1.06881	0.967823	NA	NA	NA	NA
		RNASE2	Wald ratio	1	-0.00743025	0.029721	0.802587	0.992597	0.936427	1.05214	0.956551	NA	NA	NA	NA
		RNASE3	Wald ratio	1	0.00707799	0.0336204	0.833257	1.0071	0.942878	1.0757	0.97207	NA	NA	NA	NA
		RNASEH2C	Wald ratio	1	0.0799388	0.0451083	0.0763693	1.08322	0.991562	1.18335	0.486187	NA	NA	NA	NA
		RNASEL	Wald ratio	1	-0.0283222	0.0828686	0.732522	0.972075	0.826344	1.14351	0.930957	NA	NA	NA	NA
		RNASET2	Wald ratio	1	-0.0115957	0.0177485	0.513541	0.988471	0.954676	1.02346	0.866312	NA	NA	NA	NA
		RNF126	Wald ratio	1	0.00693988	0.0836868	0.93391	1.00696	0.85463	1.18645	0.9845	NA	NA	NA	NA
		RNF13	Wald ratio	1	-0.070981	0.0701651	0.311716	0.93148	0.811797	1.06881	0.747153	NA	NA	NA	NA
		RNF135	Wald ratio	1	0.133836	0.25373	0.597865	1.14321	0.695256	1.87977	0.884834	NA	NA	NA	NA
		RNF138	Wald ratio	1	-0.0019214	0.073013	0.979005	0.99808	0.864999	1.15164	0.990269	NA	NA	NA	NA
		RNF168	Wald ratio	1	0.0686896	0.0377592	0.0688887	1.0711	0.994696	1.15338	0.473424	NA	NA	NA	NA
		RNF7	Wald ratio	1	-0.0610032	0.0775099	0.43126	0.94082	0.808219	1.09518	0.826287	NA	NA	NA	NA
		RNGTT	Wald ratio	1	0.0909341	0.0542988	0.0939933	1.0952	0.984628	1.21818	0.524197	NA	NA	NA	NA
		RNH1	Wald ratio	1	-0.0319852	0.050005	0.522407	0.968521	0.8781	1.06825	0.866312	NA	NA	NA	NA
		RNPEP	Wald ratio	1	-0.015808	0.0119335	0.185279	0.984316	0.961561	1.00761	0.638628	NA	NA	NA	NA
		RNPS1	Wald ratio	1	-0.0760997	0.0547633	0.164647	0.926724	0.832405	1.03173	0.599316	NA	NA	NA	NA
		ROCK2	Wald ratio	1	-0.0982677	0.0594177	0.0981588	0.906406	0.806762	1.01836	0.533679	NA	NA	NA	NA
		RPA1	Wald ratio	1	-0.0123711	0.0875143	0.887585	0.987705	0.83202	1.17252	0.976596	NA	NA	NA	NA
		RPA2	Wald ratio	1	-0.00253741	0.0141604	0.857788	0.997466	0.970162	1.02554	0.976181	NA	NA	NA	NA
		RPAP3	Wald ratio	1	-0.0773021	0.0505848	0.126471	0.92561	0.838242	1.02208	0.553344	NA	NA	NA	NA
		RPL10A	Inverse variance weighted	2	-0.0659489	0.0542618	0.22422	0.936179	0.841725	1.04123	0.847826	0.214185	0.643506	NA	NA
		RPL13	Wald ratio	1	0.00170587	0.0818819	0.983379	1.00171	0.853182	1.17609	0.990269	NA	NA	NA	NA
		RPL14	Wald ratio	1	-0.104383	0.0574455	0.0692059	0.90088	0.804949	1.00824	0.473424	NA	NA	NA	NA
		RPL21	Wald ratio	1	0.0360448	0.0606694	0.552433	1.0367	0.920473	1.16761	0.874487	NA	NA	NA	NA
		RPL28	Wald ratio	1	-0.109136	0.0630221	0.0833257	0.896609	0.792424	1.01449	0.506349	NA	NA	NA	NA
		RPL36	Wald ratio	1	-0.0992491	0.15381	0.518752	0.905517	0.66984	1.22412	0.866312	NA	NA	NA	NA
		RPL8	Wald ratio	1	0.0342404	0.0333625	0.304743	1.03483	0.96933	1.10476	0.74195	NA	NA	NA	NA
		RPL9	Wald ratio	1	-0.0114187	0.0374534	0.760459	0.988646	0.918671	1.06395	0.942652	NA	NA	NA	NA
		RPN1	Wald ratio	1	0.0158547	0.0727449	0.827469	1.01598	0.880976	1.17168	0.967823	NA	NA	NA	NA
		RPS13	Wald ratio	1	0.0273524	0.122898	0.823877	1.02773	0.807729	1.30765	0.967024	NA	NA	NA	NA
		RPS16	Wald ratio	1	-0.171677	0.0863719	0.0468499	0.842251	0.711083	0.997614	0.387863	NA	NA	NA	NA
		RPS18	Wald ratio	1	-0.0774548	0.0388552	0.0462154	0.925469	0.857606	0.998702	0.387863	NA	NA	NA	NA
		RPS23	Wald ratio	1	-0.0141372	0.0460769	0.758982	0.985962	0.900822	1.07915	0.942331	NA	NA	NA	NA
		RPS25	Wald ratio	1	0.0655881	0.0874508	0.453255	1.06779	0.899591	1.26743	0.835739	NA	NA	NA	NA
		RPS26	Wald ratio	1	0.00320889	0.00696787	0.645138	1.00321	0.989606	1.01701	0.900748	NA	NA	NA	NA
		RPS27L	Wald ratio	1	-0.0967187	0.049115	0.0489266	0.907811	0.824495	0.999547	0.398366	NA	NA	NA	NA
		RPS28	Wald ratio	1	0.078106	0.05839	0.181007	1.08124	0.964314	1.21234	0.631184	NA	NA	NA	NA
		RPS3	Wald ratio	1	-0.16701	0.0765875	0.0292097	0.846191	0.728242	0.983243	0.355806	NA	NA	NA	NA
		RPS5	Wald ratio	1	0.10701	0.0492966	0.0299515	1.11295	1.01044	1.22585	0.356422	NA	NA	NA	NA
		RPS6KA2	Wald ratio	1	-0.0136808	0.0271445	0.614261	0.986412	0.935304	1.04031	0.886365	NA	NA	NA	NA
		RPS6KB1	Wald ratio	1	-0.0674472	0.0674472	0.317311	0.934777	0.819023	1.06689	0.747153	NA	NA	NA	NA
		RPS6KL1	Wald ratio	1	0.00239415	0.0311239	0.938685	1.0024	0.943076	1.06545	0.9845	NA	NA	NA	NA
		RPTOR	Wald ratio	1	-0.0260554	0.0451316	0.563724	0.974281	0.8918	1.06439	0.874894	NA	NA	NA	NA
		RRBP1	Wald ratio	1	-0.154174	0.0579743	0.00782938	0.857123	0.765058	0.960267	0.198558	NA	NA	NA	NA
		RRM1	Wald ratio	1	0.170571	0.0852855	0.0455003	1.18598	1.00342	1.40176	0.387863	NA	NA	NA	NA
		RRP12	Wald ratio	1	0.0356175	0.0183759	0.0525901	1.03626	0.999601	1.07426	0.408829	NA	NA	NA	NA
		RRP15	Wald ratio	1	0.0561757	0.0465111	0.227127	1.05778	0.965619	1.15874	0.674406	NA	NA	NA	NA
		RRP1B	Wald ratio	1	0.0070677	0.0918802	0.938685	1.00709	0.841123	1.20581	0.9845	NA	NA	NA	NA
		RRP7A	Inverse variance weighted	2	-0.0109765	0.0191183	0.565875	0.989083	0.952706	1.02685	0.95793	1.10652	0.292839	NA	NA
		RSRC1	Wald ratio	1	0.00195151	0.0354523	0.956102	1.00195	0.934695	1.07405	0.989712	NA	NA	NA	NA
		RSU1	Wald ratio	1	-0.00490662	0.0177573	0.782306	0.995105	0.961067	1.03035	0.946906	NA	NA	NA	NA
		RUVBL2	Wald ratio	1	-0.0152079	0.072491	0.833831	0.984907	0.854456	1.13527	0.97207	NA	NA	NA	NA
		RWDD3	Wald ratio	1	0.0453596	0.0373387	0.224437	1.0464	0.972559	1.12586	0.672347	NA	NA	NA	NA
		RXFP2	Wald ratio	1	-0.0345972	0.0345972	0.317311	0.965994	0.902661	1.03377	0.747153	NA	NA	NA	NA
		RYBP	Wald ratio	1	0.0660209	0.0231073	0.00427473	1.06825	1.02095	1.11774	0.148497	NA	NA	NA	NA
		S100A1	Wald ratio	1	-0.0559269	0.0186423	0.0026998	0.945608	0.91168	0.980799	0.13214	NA	NA	NA	NA
		S100A8	Wald ratio	1	-0.0526227	0.125157	0.674153	0.948738	0.742353	1.2125	0.909153	NA	NA	NA	NA
		S100A9	Inverse variance weighted	2	0.0100806	0.0751963	0.893358	1.01013	0.871705	1.17054	0.980113	0.574356	0.448533	NA	NA
		S100B	Inverse variance weighted	2	-0.00329297	0.00991646	0.739835	0.996712	0.977527	1.01627	0.976425	0.487866	0.484881	NA	NA
		S100P	Wald ratio	1	0.00132151	0.0169908	0.938005	1.00132	0.968525	1.03523	0.9845	NA	NA	NA	NA
		SAE1	Wald ratio	1	-0.154199	0.0855908	0.0716104	0.857101	0.724729	1.01365	0.473424	NA	NA	NA	NA
		SAMHD1	Wald ratio	1	0.0311853	0.0641698	0.62698	1.03168	0.909748	1.16995	0.893679	NA	NA	NA	NA
		SARDH	Wald ratio	1	0.0264155	0.0172553	0.125803	1.02677	0.992622	1.06209	0.553344	NA	NA	NA	NA
		SARM1	Wald ratio	1	0.165681	0.0643838	0.0100724	1.1802	1.04028	1.33893	0.219465	NA	NA	NA	NA
		SAT2	Wald ratio	1	0.0378193	0.0655534	0.563991	1.03854	0.913323	1.18093	0.874894	NA	NA	NA	NA
		SCARB1	Wald ratio	1	-0.0430359	0.0393594	0.274215	0.957877	0.88676	1.0347	0.720223	NA	NA	NA	NA
		SCCPDH	Wald ratio	1	-0.0484282	0.0359752	0.178253	0.952726	0.887861	1.02233	0.629583	NA	NA	NA	NA
		SCGB3A1	Wald ratio	1	-0.0149232	0.0101445	0.141271	0.985188	0.965792	1.00497	0.570617	NA	NA	NA	NA
		SCN5A	Wald ratio	1	0.0386559	0.0135547	0.00434654	1.03941	1.01216	1.0674	0.148497	NA	NA	NA	NA
		SCN9A	Wald ratio	1	-0.0176314	0.0151995	0.246049	0.982523	0.953684	1.01223	0.697138	NA	NA	NA	NA
		SCO2	Wald ratio	1	-0.0121672	0.0137994	0.377928	0.987906	0.961545	1.01499	0.797408	NA	NA	NA	NA
		SCP2	Wald ratio	1	-0.0524692	0.0338511	0.121142	0.948884	0.88797	1.01398	0.547694	NA	NA	NA	NA
		SCRN2	Wald ratio	1	-0.0173478	0.0254585	0.495608	0.982802	0.934965	1.03309	0.857807	NA	NA	NA	NA
		SDC3	Inverse variance weighted	2	0.000682084	0.0333043	0.98366	1.00068	0.937448	1.06818	0.989528	0.557552	0.455248	NA	NA
		SDCCAG8	Wald ratio	1	-0.00287307	0.0179014	0.872492	0.997131	0.962752	1.03274	0.976596	NA	NA	NA	NA
		SDHA	Wald ratio	1	-0.0782224	0.0382646	0.0409291	0.924759	0.85794	0.996781	0.387863	NA	NA	NA	NA
		SECISBP2	Wald ratio	1	0.00151298	0.0340421	0.96455	1.00151	0.936871	1.07062	0.989974	NA	NA	NA	NA
		SEL1L	Wald ratio	1	0.0640714	0.101446	0.527662	1.06617	0.873923	1.3007	0.868647	NA	NA	NA	NA
		SELL	Wald ratio	1	0.0569524	0.064546	0.377586	1.05861	0.932806	1.20137	0.797408	NA	NA	NA	NA
		SEMA3C	Wald ratio	1	0.0716699	0.0494564	0.147295	1.0743	0.975052	1.18365	0.577831	NA	NA	NA	NA
		SEMA4A	Wald ratio	1	0.138812	0.0982159	0.157558	1.14891	0.947725	1.3928	0.591606	NA	NA	NA	NA
		SEMA4D	Wald ratio	1	-0.0223748	0.0529355	0.672528	0.977874	0.881502	1.08478	0.907855	NA	NA	NA	NA
		SERPINB1	Wald ratio	1	-0.172226	0.144448	0.233141	0.841789	0.63423	1.11727	0.67945	NA	NA	NA	NA
		SERPINB9	Wald ratio	1	-0.0044122	0.0455928	0.922906	0.995598	0.910488	1.08866	0.9845	NA	NA	NA	NA
		SERPINC1	Wald ratio	1	0.0829659	0.0385432	0.0313547	1.0865	1.00745	1.17176	0.359301	NA	NA	NA	NA
		SERPINE2	Wald ratio	1	-0.0131307	0.0207903	0.527662	0.986955	0.947546	1.028	0.868647	NA	NA	NA	NA
		SERPINF1	Wald ratio	1	-0.0394594	0.0342778	0.249665	0.961309	0.898846	1.02811	0.697364	NA	NA	NA	NA
		SERPINF2	Wald ratio	1	0.00693117	0.0185511	0.708682	1.00696	0.971	1.04424	0.924208	NA	NA	NA	NA
		SESN2	Inverse variance weighted	2	-0.00196563	0.0428719	0.963431	0.998036	0.917599	1.08552	0.985004	2.7356	0.0981349	NA	NA
		SETD2	Wald ratio	1	-0.0789502	0.0639912	0.21729	0.924086	0.815158	1.04757	0.672347	NA	NA	NA	NA
		SETD3	Wald ratio	1	0.0145673	0.0386787	0.706454	1.01467	0.940595	1.09459	0.924208	NA	NA	NA	NA
		SF3A3	Inverse variance weighted	2	-0.0329386	0.0146541	0.0245928	0.967598	0.940202	0.995792	0.300789	0.0924853	0.761041	NA	NA
		SF3B2	Wald ratio	1	0.0528426	0.0346779	0.127556	1.05426	0.984988	1.12841	0.553344	NA	NA	NA	NA
		SF3B3	Wald ratio	1	-0.145118	0.0915911	0.113099	0.86492	0.72279	1.035	0.543632	NA	NA	NA	NA
		SFMBT2	Wald ratio	1	0.0174118	0.0383953	0.650197	1.01756	0.943798	1.0971	0.906176	NA	NA	NA	NA
		SFSWAP	Wald ratio	1	-0.0614098	0.0360449	0.0884365	0.940438	0.87629	1.00928	0.512401	NA	NA	NA	NA
		SFXN3	Wald ratio	1	-0.0133722	0.0267443	0.617075	0.986717	0.936327	1.03982	0.886365	NA	NA	NA	NA
		SGTA	Wald ratio	1	-0.04322	0.0574209	0.451637	0.957701	0.85576	1.07178	0.835019	NA	NA	NA	NA
		SH3BP1	Inverse variance weighted	2	0.00663605	0.017171	0.69915	1.00666	0.973343	1.04111	0.966934	0.336881	0.561635	NA	NA
		SH3BP5	Wald ratio	1	0.0135169	0.059324	0.819764	1.01361	0.902345	1.13859	0.964392	NA	NA	NA	NA
		SHC1	Wald ratio	1	-0.019166	0.0336143	0.568559	0.981016	0.918466	1.04783	0.874894	NA	NA	NA	NA
		SHMT1	Inverse variance weighted	2	0.00262337	0.0133624	0.844356	1.00263	0.976709	1.02923	0.980113	0.490102	0.483882	NA	NA
		SIAH1	Wald ratio	1	-0.0464278	0.0560335	0.407347	0.954633	0.855342	1.06545	0.817698	NA	NA	NA	NA
		SIAH2	Wald ratio	1	-0.0877945	0.0856789	0.305509	0.915949	0.774355	1.08343	0.74195	NA	NA	NA	NA
		SIDT1	Wald ratio	1	0.0580012	0.0834403	0.486979	1.05972	0.899837	1.248	0.852614	NA	NA	NA	NA
		SIGLEC7	Wald ratio	1	-0.0572172	0.0542058	0.291171	0.944389	0.8492	1.05025	0.735793	NA	NA	NA	NA
		SIGMAR1	Inverse variance weighted	2	-0.0171354	0.033518	0.60919	0.983011	0.920507	1.04976	0.966934	1.2214	0.269086	NA	NA
		SIK1	Wald ratio	1	0.0298274	0.0324034	0.35731	1.03028	0.966878	1.09783	0.780733	NA	NA	NA	NA
		SIK2	Wald ratio	1	-0.0113863	0.0472531	0.809583	0.988678	0.901223	1.08462	0.963404	NA	NA	NA	NA
		SIN3B	Wald ratio	1	0.0124666	0.0293856	0.671389	1.01254	0.955874	1.07258	0.907347	NA	NA	NA	NA
		SIPA1	Wald ratio	1	-0.0729271	0.0809313	0.367536	0.929669	0.793301	1.08948	0.794257	NA	NA	NA	NA
		SIPA1L2	Wald ratio	1	-0.11368	0.0919327	0.216251	0.892543	0.745375	1.06877	0.672347	NA	NA	NA	NA
		SIRT3	Wald ratio	1	0.0371144	0.0352586	0.29251	1.03781	0.968514	1.11207	0.735793	NA	NA	NA	NA
		SIVA1	Wald ratio	1	-0.0592403	0.0616419	0.336533	0.94248	0.835221	1.06351	0.756784	NA	NA	NA	NA
		SKP1	Wald ratio	1	-0.0272196	0.0689271	0.692913	0.973148	0.850172	1.11391	0.921864	NA	NA	NA	NA
		SLC12A1	Inverse variance weighted	2	0.0137582	0.0132578	0.29939	1.01385	0.987847	1.04054	0.850053	3.12125	0.0772776	NA	NA
		SLC16A3	Wald ratio	1	-0.0138119	0.0508529	0.785926	0.986283	0.892719	1.08965	0.946906	NA	NA	NA	NA
		SLC17A5	Wald ratio	1	0.120938	0.0502775	0.0161545	1.12855	1.02265	1.24543	0.274627	NA	NA	NA	NA
		SLC19A1	Wald ratio	1	0.00319615	0.0830998	0.96932	1.0032	0.852417	1.18066	0.990269	NA	NA	NA	NA
		SLC19A2	Wald ratio	1	-0.0652758	0.0589708	0.268329	0.936809	0.834553	1.05159	0.716905	NA	NA	NA	NA
		SLC1A4	Wald ratio	1	-0.17905	0.0484586	0.00021996	0.836064	0.76031	0.919366	0.0354901	NA	NA	NA	NA
		SLC1A7	Inverse variance weighted	2	-0.0365521	0.0272226	0.179366	0.964108	0.914015	1.01695	0.814836	0.0321475	0.857704	NA	NA
		SLC22A1	Wald ratio	1	-0.04049	0.0379055	0.285439	0.960319	0.891558	1.03438	0.729021	NA	NA	NA	NA
		SLC22A16	Wald ratio	1	-0.0074468	0.0282358	0.791983	0.992581	0.939142	1.04906	0.948095	NA	NA	NA	NA
		SLC24A3	Inverse variance weighted	2	0.0464563	0.0430157	0.280148	1.04755	0.962853	1.1397	0.850053	1.32872	0.249034	NA	NA
		SLC25A1	Wald ratio	1	-0.0727379	0.0484919	0.133614	0.929845	0.845538	1.02256	0.555649	NA	NA	NA	NA
		SLC25A10	Wald ratio	1	0.108434	0.0703969	0.123482	1.11453	0.970888	1.27943	0.553344	NA	NA	NA	NA
		SLC25A11	Wald ratio	1	-0.0292102	0.114185	0.798094	0.971212	0.776457	1.21482	0.952664	NA	NA	NA	NA
		SLC25A13	Wald ratio	1	0.0287165	0.0294345	0.329258	1.02913	0.971441	1.09025	0.75461	NA	NA	NA	NA
		SLC25A16	Wald ratio	1	-0.0293204	0.0516965	0.570603	0.971105	0.877529	1.07466	0.875717	NA	NA	NA	NA
		SLC25A21	Wald ratio	1	-0.0484968	0.034756	0.162911	0.95266	0.889925	1.01982	0.596005	NA	NA	NA	NA
		SLC25A34	Wald ratio	1	0.0437773	0.0291849	0.133614	1.04475	0.986665	1.10625	0.555649	NA	NA	NA	NA
		SLC26A8	Wald ratio	1	-0.0579339	0.0378966	0.12633	0.943712	0.876156	1.01648	0.553344	NA	NA	NA	NA
		SLC28A3	Wald ratio	1	-0.0319518	0.0287717	0.266772	0.968553	0.915446	1.02474	0.716905	NA	NA	NA	NA
		SLC31A1	Wald ratio	1	-0.00280105	0.0415065	0.946196	0.997203	0.91929	1.08172	0.9845	NA	NA	NA	NA
		SLC38A10	Wald ratio	1	0.001046	0.0411428	0.979717	1.00105	0.923491	1.08511	0.990269	NA	NA	NA	NA
		SLC39A4	Wald ratio	1	0.0846243	0.0366868	0.0210734	1.08831	1.0128	1.16945	0.304678	NA	NA	NA	NA
		SLC39A8	Wald ratio	1	-0.00710476	0.0421211	0.866053	0.99292	0.91424	1.07837	0.976596	NA	NA	NA	NA
		SLC40A1	Wald ratio	1	0.118436	0.0826068	0.151648	1.12574	0.957458	1.32359	0.577831	NA	NA	NA	NA
		SLC5A6	Wald ratio	1	-0.0128758	0.045838	0.778788	0.987207	0.902381	1.08001	0.946906	NA	NA	NA	NA
		SLC6A19	Wald ratio	1	-0.00653505	0.0379033	0.863112	0.993486	0.922355	1.0701	0.976596	NA	NA	NA	NA
		SLC7A7	Wald ratio	1	-0.0610376	0.0736327	0.407134	0.940788	0.814356	1.08685	0.817698	NA	NA	NA	NA
		SLC7A8	Wald ratio	1	0.00723995	0.0395181	0.854636	1.00727	0.932193	1.08839	0.974548	NA	NA	NA	NA
		SLC7A9	Wald ratio	1	-0.00374915	0.0229948	0.870484	0.996258	0.952354	1.04219	0.976596	NA	NA	NA	NA
		SLFN11	Wald ratio	1	0.0112721	0.0869565	0.896859	1.01134	0.852858	1.19926	0.978011	NA	NA	NA	NA
		SLFN5	Wald ratio	1	-0.0523627	0.0247358	0.0342698	0.948985	0.904073	0.996127	0.370108	NA	NA	NA	NA
		SLPI	Wald ratio	1	-0.0426972	0.162893	0.79323	0.958202	0.696306	1.3186	0.948321	NA	NA	NA	NA
		SMAD5	Wald ratio	1	-0.058344	0.0322837	0.0707266	0.943325	0.885485	1.00494	0.473424	NA	NA	NA	NA
		SMARCB1	Wald ratio	1	-0.0840324	0.0420162	0.0455003	0.919401	0.846721	0.998321	0.387863	NA	NA	NA	NA
		SMARCE1	Wald ratio	1	0.132931	0.0716508	0.0635587	1.14217	0.992524	1.31438	0.454555	NA	NA	NA	NA
		SMC4	Wald ratio	1	0.03441	0.0778753	0.65859	1.03501	0.888496	1.20568	0.907347	NA	NA	NA	NA
		SMDT1	Wald ratio	1	-0.00607096	0.0106902	0.570102	0.993947	0.973338	1.01499	0.875717	NA	NA	NA	NA
		SMG1	Wald ratio	1	-0.148185	0.0638585	0.0203132	0.862272	0.760829	0.977241	0.301669	NA	NA	NA	NA
		SMO	Wald ratio	1	0.031946	0.0332771	0.337055	1.03246	0.96727	1.10205	0.756784	NA	NA	NA	NA
		SMPD4	Wald ratio	1	0.0230702	0.0415263	0.578515	1.02334	0.943347	1.11011	0.878275	NA	NA	NA	NA
		SMU1	Wald ratio	1	-0.0068519	0.0439663	0.876156	0.993172	0.91117	1.08255	0.976596	NA	NA	NA	NA
		SNAP29	Wald ratio	1	-0.015885	0.058245	0.785063	0.98424	0.878056	1.10327	0.946906	NA	NA	NA	NA
		SNAPC5	Wald ratio	1	-0.00709289	0.0265327	0.789218	0.992932	0.942615	1.04593	0.948095	NA	NA	NA	NA
		SNCA	Wald ratio	1	0.00809636	0.0818632	0.921217	1.00813	0.858683	1.18359	0.9845	NA	NA	NA	NA
		SNPH	Wald ratio	1	-0.00435812	0.0508447	0.931694	0.995651	0.901213	1.09999	0.9845	NA	NA	NA	NA
		SNRPB	Wald ratio	1	0.106645	0.116167	0.358602	1.11254	0.885996	1.39701	0.78245	NA	NA	NA	NA
		SNRPF	Wald ratio	1	-0.0615552	0.0687128	0.370342	0.940301	0.821821	1.07586	0.797408	NA	NA	NA	NA
		SNRPN	Wald ratio	1	-0.0774285	0.0601386	0.19792	0.925493	0.822588	1.04127	0.641274	NA	NA	NA	NA
		SNTB2	Wald ratio	1	-0.0899217	0.0465112	0.0531951	0.914003	0.834366	1.00124	0.411464	NA	NA	NA	NA
		SNUPN	Wald ratio	1	-0.0909215	0.0350008	0.00938501	0.913089	0.85255	0.977927	0.210415	NA	NA	NA	NA
		SNW1	Wald ratio	1	-0.0243761	0.0411956	0.554041	0.975919	0.900217	1.05799	0.874487	NA	NA	NA	NA
		SNX1	Wald ratio	1	0.145653	0.0732575	0.0467857	1.15679	1.00207	1.33541	0.387863	NA	NA	NA	NA
		SNX32	Wald ratio	1	-0.00671291	0.0138286	0.627366	0.99331	0.966748	1.0206	0.893679	NA	NA	NA	NA
		SOAT1	Wald ratio	1	-0.0112802	0.019051	0.55378	0.988783	0.952543	1.0264	0.874487	NA	NA	NA	NA
		SOS2	Wald ratio	1	0.00152178	0.132394	0.990829	1.00152	0.772617	1.29825	0.993158	NA	NA	NA	NA
		SP1	Wald ratio	1	0.0516388	0.0929499	0.578515	1.053	0.877619	1.26342	0.878275	NA	NA	NA	NA
		SPATA33	Wald ratio	1	-0.0512033	0.0302565	0.0905873	0.950086	0.895381	1.00813	0.519032	NA	NA	NA	NA
		SPDL1	Wald ratio	1	-0.0347705	0.0428144	0.416722	0.965827	0.888086	1.05037	0.82019	NA	NA	NA	NA
		SPECC1L	Wald ratio	1	0.104108	0.0520539	0.0455003	1.10972	1.00208	1.22892	0.387863	NA	NA	NA	NA
		SPG7	Wald ratio	1	-0.0797345	0.0445575	0.0735386	0.923361	0.846143	1.00763	0.480018	NA	NA	NA	NA
		SPHK1	Wald ratio	1	-0.028991	0.0346281	0.402475	0.971425	0.907681	1.03965	0.81764	NA	NA	NA	NA
		SPHK2	Wald ratio	1	0.0425062	0.0695555	0.541126	1.04342	0.910444	1.19582	0.874487	NA	NA	NA	NA
		SPINT1	Wald ratio	1	-0.0592678	0.0662405	0.370928	0.942454	0.827704	1.07311	0.797408	NA	NA	NA	NA
		SPP1	Inverse variance weighted	2	0.0213089	0.0356382	0.549892	1.02154	0.952617	1.09544	0.95793	2.12013	0.145374	NA	NA
		SPTBN5	Wald ratio	1	0.0110306	0.0183062	0.546799	1.01109	0.975457	1.04803	0.874487	NA	NA	NA	NA
		SRA1	Wald ratio	1	-0.00096116	0.0477376	0.983936	0.999039	0.909803	1.09703	0.990269	NA	NA	NA	NA
		SRD5A1	Wald ratio	1	0.0165645	0.0210822	0.432035	1.0167	0.975547	1.05959	0.826287	NA	NA	NA	NA
		SRP14	Wald ratio	1	-0.0312418	0.0803361	0.697358	0.969241	0.828034	1.13453	0.922633	NA	NA	NA	NA
		SRPK2	Wald ratio	1	-0.0462156	0.0403723	0.252318	0.954836	0.882192	1.03346	0.697364	NA	NA	NA	NA
		SRSF10	Inverse variance weighted	2	0.0778194	0.0996685	0.43493	1.08093	0.889113	1.31412	0.922052	0.309121	0.57822	NA	NA
		SSH2	Wald ratio	1	0.0227075	0.0810982	0.779478	1.02297	0.872629	1.19921	0.946906	NA	NA	NA	NA
		ST14	Wald ratio	1	0.0246428	0.0347239	0.477904	1.02495	0.957513	1.09713	0.844935	NA	NA	NA	NA
		ST7L	Wald ratio	1	0.0124818	0.0312046	0.689157	1.01256	0.952487	1.07642	0.919866	NA	NA	NA	NA
		ST8SIA1	Wald ratio	1	0.0308165	0.0170302	0.0703697	1.0313	0.997441	1.0663	0.473424	NA	NA	NA	NA
		STAB1	Wald ratio	1	0.0467477	0.0464806	0.314537	1.04786	0.956615	1.1478	0.747153	NA	NA	NA	NA
		STAMBP	Wald ratio	1	0.0546191	0.0475715	0.250907	1.05614	0.962115	1.15935	0.697364	NA	NA	NA	NA
		STAMBPL1	Wald ratio	1	0.00340238	0.0517162	0.947545	1.00341	0.906684	1.11045	0.9845	NA	NA	NA	NA
		STEAP4	Wald ratio	1	0.00625362	0.0540086	0.907819	1.00627	0.905197	1.11864	0.982783	NA	NA	NA	NA
		STIM2	Wald ratio	1	0.0335205	0.024442	0.170241	1.03409	0.985717	1.08483	0.612473	NA	NA	NA	NA
		STK11	Wald ratio	1	-0.0226519	0.0406895	0.577732	0.977603	0.902666	1.05876	0.878275	NA	NA	NA	NA
		STK11IP	Wald ratio	1	-0.0420853	0.0563643	0.455265	0.958788	0.858508	1.07078	0.837364	NA	NA	NA	NA
		STK33	Wald ratio	1	0.0461484	0.0277334	0.0961124	1.04723	0.991825	1.10573	0.527255	NA	NA	NA	NA
		STK4	Wald ratio	1	-0.14725	0.0994936	0.138873	0.863078	0.710165	1.04892	0.566457	NA	NA	NA	NA
		STMN3	Inverse variance weighted	2	0.00433311	0.0347038	0.900634	1.00434	0.938299	1.07503	0.980113	0.884862	0.346874	NA	NA
		STRN	Wald ratio	1	0.00126107	0.0548567	0.981659	1.00126	0.899193	1.11492	0.990269	NA	NA	NA	NA
		STX16	Wald ratio	1	0.147086	0.0769523	0.0559542	1.15845	0.996267	1.34704	0.421296	NA	NA	NA	NA
		STX6	Wald ratio	1	0.0230974	0.0435091	0.595513	1.02337	0.939713	1.11447	0.884834	NA	NA	NA	NA
		STXBP4	Wald ratio	1	-0.0341442	0.0258388	0.186359	0.966432	0.918707	1.01664	0.638628	NA	NA	NA	NA
		STYXL1	Wald ratio	1	0.0486227	0.0168208	0.00384477	1.04982	1.01578	1.08501	0.141616	NA	NA	NA	NA
		SULF2	Inverse variance weighted	2	0.00248493	0.0406636	0.951272	1.00249	0.92569	1.08566	0.985004	1.9545	0.162102	NA	NA
		SULT1A1	Wald ratio	1	-0.0424715	0.0349505	0.224294	0.958418	0.894961	1.02637	0.672347	NA	NA	NA	NA
		SULT1A2	Wald ratio	1	0.00427925	0.00845414	0.612735	1.00429	0.987784	1.02107	0.886365	NA	NA	NA	NA
		SULT1B1	Wald ratio	1	0.166042	0.0788352	0.0351874	1.18062	1.01159	1.3779	0.370306	NA	NA	NA	NA
		SULT2B1	Wald ratio	1	-0.0080727	0.0217718	0.710797	0.99196	0.950521	1.03521	0.925591	NA	NA	NA	NA
		SUMO1	Wald ratio	1	-0.0293185	0.0836121	0.725851	0.971107	0.824318	1.14403	0.930957	NA	NA	NA	NA
		SUN2	Wald ratio	1	-0.168778	0.0814452	0.0382385	0.844696	0.720067	0.990896	0.384123	NA	NA	NA	NA
		SUPT5H	Wald ratio	1	-0.199577	0.103834	0.054596	0.819077	0.668251	1.00395	0.414019	NA	NA	NA	NA
		SVIL	Wald ratio	1	-0.227084	0.0859236	0.00822097	0.796854	0.673347	0.943015	0.20358	NA	NA	NA	NA
		SYN2	Wald ratio	1	0.114817	0.0436206	0.00848379	1.12167	1.02976	1.22179	0.205069	NA	NA	NA	NA
		SYNGR3	Wald ratio	1	0.134982	0.0355996	0.00014964	1.14452	1.06738	1.22723	0.0334772	NA	NA	NA	NA
		SYNM	Wald ratio	1	-0.0361226	0.0245876	0.141796	0.964522	0.919142	1.01214	0.571246	NA	NA	NA	NA
		TACC1	Wald ratio	1	-0.0140171	0.0395482	0.723016	0.986081	0.912532	1.06556	0.930957	NA	NA	NA	NA
		TACC3	Wald ratio	1	-0.00690655	0.058322	0.905734	0.993117	0.885841	1.11338	0.981212	NA	NA	NA	NA
		TACSTD2	Wald ratio	1	0.00563805	0.0118634	0.634611	1.00565	0.98254	1.02931	0.898143	NA	NA	NA	NA
		TADA3	Wald ratio	1	0.0301695	0.0750557	0.687713	1.03063	0.889639	1.19396	0.919526	NA	NA	NA	NA
		TAF1A	Wald ratio	1	-0.0472919	0.0316616	0.135262	0.953809	0.896418	1.01487	0.557999	NA	NA	NA	NA
		TAF1C	Wald ratio	1	0.0133074	0.0435514	0.759943	1.0134	0.930481	1.1037	0.942652	NA	NA	NA	NA
		TAGLN	Wald ratio	1	-0.00915757	0.0110138	0.405713	0.990884	0.969723	1.01251	0.817698	NA	NA	NA	NA
		TAGLN2	Wald ratio	1	-0.0649647	0.0675984	0.336533	0.937101	0.820815	1.06986	0.756784	NA	NA	NA	NA
		TAMM41	Wald ratio	1	0.026759	0.0398762	0.502187	1.02712	0.9499	1.11062	0.86119	NA	NA	NA	NA
		TANC2	Wald ratio	1	-0.00881379	0.0472167	0.851922	0.991225	0.903609	1.08734	0.974548	NA	NA	NA	NA
		TANGO2	Wald ratio	1	0.0100194	0.0823022	0.903106	1.01007	0.859596	1.18688	0.980917	NA	NA	NA	NA
		TAP1	Wald ratio	1	-0.0513298	0.0661197	0.437563	0.949965	0.834498	1.08141	0.827406	NA	NA	NA	NA
		TAP2	Wald ratio	1	-0.0513773	0.0299115	0.085861	0.94992	0.895831	1.00728	0.508662	NA	NA	NA	NA
		TBC1D1	Wald ratio	1	-0.0376378	0.0636132	0.554074	0.963062	0.850169	1.09094	0.874487	NA	NA	NA	NA
		TBC1D2B	Wald ratio	1	-0.0506693	0.0378918	0.181154	0.950593	0.882552	1.02388	0.631184	NA	NA	NA	NA
		TBCB	Wald ratio	1	0.0221845	0.0468339	0.635725	1.02243	0.932758	1.12073	0.898143	NA	NA	NA	NA
		TBCE	Wald ratio	1	0.0234134	0.0308071	0.447255	1.02369	0.963706	1.08741	0.833618	NA	NA	NA	NA
		TBK1	Wald ratio	1	0.00587639	0.0903495	0.948142	1.00589	0.842646	1.20077	0.9845	NA	NA	NA	NA
		TBXA2R	Wald ratio	1	-0.013722	0.0602244	0.819764	0.986372	0.87655	1.10995	0.964392	NA	NA	NA	NA
		TC2N	Wald ratio	1	0.015449	0.0557266	0.781605	1.01557	0.910487	1.13278	0.946906	NA	NA	NA	NA
		TCEA3	Wald ratio	1	0.0697822	0.0575576	0.225363	1.07227	0.957882	1.20033	0.672347	NA	NA	NA	NA
		TCERG1	Wald ratio	1	-0.180215	0.118696	0.128941	0.83509	0.661755	1.05383	0.55563	NA	NA	NA	NA
		TCF20	Wald ratio	1	-0.0447303	0.0658295	0.496829	0.956255	0.840502	1.08795	0.857807	NA	NA	NA	NA
		TCFL5	Wald ratio	1	-0.0101321	0.0337736	0.764177	0.989919	0.926512	1.05767	0.943481	NA	NA	NA	NA
		TCL1B	Wald ratio	1	-0.0483685	0.0355919	0.174155	0.952783	0.888582	1.02162	0.61935	NA	NA	NA	NA
		TDP1	Wald ratio	1	-0.0122753	0.0666374	0.853848	0.9878	0.866854	1.12562	0.974548	NA	NA	NA	NA
		TDRD9	Wald ratio	1	0.0325663	0.0297033	0.27291	1.0331	0.974674	1.09503	0.719237	NA	NA	NA	NA
		TEC	Inverse variance weighted	2	0.00734933	0.0606677	0.90358	1.00738	0.894438	1.13457	0.980113	5.53433	0.0186469	NA	NA
		TEF	Wald ratio	1	0.0207442	0.0212051	0.327945	1.02096	0.979397	1.06429	0.75461	NA	NA	NA	NA
		TEK	Wald ratio	1	-0.0257776	0.0151229	0.0882792	0.974552	0.946089	1.00387	0.512401	NA	NA	NA	NA
		TEP1	Inverse variance weighted	2	0.0247082	0.0278006	0.37413	1.02502	0.970658	1.08242	0.8845	0.0169397	0.896446	NA	NA
		TFAM	Wald ratio	1	-0.0707951	0.0550628	0.198543	0.931653	0.836342	1.03783	0.641274	NA	NA	NA	NA
		TFF3	Wald ratio	1	0.00110637	0.0425951	0.979278	1.00111	0.920922	1.08827	0.990269	NA	NA	NA	NA
		TFIP11	Inverse variance weighted	2	0.00311038	0.0141964	0.826575	1.00312	0.975588	1.03142	0.980113	0.0335006	0.854773	NA	NA
		TGFB3	Wald ratio	1	-0.0341425	0.0351668	0.331611	0.966434	0.902064	1.0354	0.756784	NA	NA	NA	NA
		TGFBI	Wald ratio	1	0.0184255	0.0348769	0.59729	1.0186	0.951293	1.09066	0.884834	NA	NA	NA	NA
		TGFBR1	Wald ratio	1	-0.0861411	0.0588281	0.143116	0.917465	0.817549	1.02959	0.573247	NA	NA	NA	NA
		TGIF1	Wald ratio	1	-0.0408661	0.0507908	0.421052	0.959958	0.868997	1.06044	0.823062	NA	NA	NA	NA
		TGM1	Wald ratio	1	0.0267101	0.0246197	0.277963	1.02707	0.978686	1.07785	0.723078	NA	NA	NA	NA
		THAP5	Wald ratio	1	0.00801325	0.0761258	0.916167	1.00805	0.868321	1.17025	0.9845	NA	NA	NA	NA
		THBD	Wald ratio	1	0.0387035	0.0357053	0.278378	1.03946	0.969205	1.11481	0.723078	NA	NA	NA	NA
		THEM4	Inverse variance weighted	2	0.011574	0.0273785	0.672485	1.01164	0.958786	1.06741	0.966934	0.0990094	0.753022	NA	NA
		THEM6	Wald ratio	1	0.0416854	0.0440131	0.34358	1.04257	0.956399	1.1365	0.76258	NA	NA	NA	NA
		THEMIS2	Wald ratio	1	-0.12779	0.0638952	0.0455003	0.880038	0.776449	0.997447	0.387863	NA	NA	NA	NA
		TIAM1	Wald ratio	1	0.0273995	0.0383592	0.475051	1.02778	0.953339	1.10803	0.842779	NA	NA	NA	NA
		TIMP2	Wald ratio	1	0.0664566	0.0849878	0.434241	1.06871	0.904729	1.26242	0.826287	NA	NA	NA	NA
		TJP2	Wald ratio	1	0.0446388	0.0143752	0.0019011	1.04565	1.0166	1.07553	0.120965	NA	NA	NA	NA
		TK2	Wald ratio	1	0.00812696	0.0294602	0.782654	1.00816	0.951596	1.06809	0.946906	NA	NA	NA	NA
		TKT	Wald ratio	1	0.0898652	0.0543629	0.0983184	1.09403	0.983452	1.21703	0.533679	NA	NA	NA	NA
		TLR3	Wald ratio	1	-0.0239185	0.0425217	0.573775	0.976365	0.898291	1.06123	0.876105	NA	NA	NA	NA
		TLR4	Wald ratio	1	-0.018762	0.0291853	0.520317	0.981413	0.926848	1.03919	0.866312	NA	NA	NA	NA
		TMBIM4	Wald ratio	1	-0.03731	0.0532999	0.483927	0.963377	0.867814	1.06946	0.850722	NA	NA	NA	NA
		TMCC3	Wald ratio	1	0.0172859	0.0518576	0.738883	1.01744	0.919105	1.12629	0.934594	NA	NA	NA	NA
		TMED1	Wald ratio	1	0.0725898	0.0355277	0.0410337	1.07529	1.00296	1.15283	0.387863	NA	NA	NA	NA
		TMED3	Wald ratio	1	-0.0245138	0.0520918	0.637935	0.975784	0.881074	1.08068	0.899516	NA	NA	NA	NA
		TMED4	Wald ratio	1	0.0465192	0.0484051	0.336533	1.04762	0.952796	1.15188	0.756784	NA	NA	NA	NA
		TMEM106B	Wald ratio	1	0.0046243	0.0308286	0.880765	1.00464	0.945728	1.06721	0.976596	NA	NA	NA	NA
		TMEM176B	Inverse variance weighted	2	0.00391768	0.0072462	0.588747	1.00393	0.989768	1.01829	0.95839	0.811878	0.367566	NA	NA
		TMEM205	Wald ratio	1	0.124868	0.0607615	0.0398746	1.133	1.00579	1.27629	0.385537	NA	NA	NA	NA
		TMEM258	Wald ratio	1	-0.13032	0.05341	0.0146873	0.877814	0.790568	0.974689	0.258195	NA	NA	NA	NA
		TMEM43	Wald ratio	1	0.106781	0.102423	0.297155	1.11269	0.910312	1.36006	0.739497	NA	NA	NA	NA
		TMEM9B	Wald ratio	1	0.00114294	0.0317738	0.971305	1.00114	0.940698	1.06547	0.990269	NA	NA	NA	NA
		TMOD3	Wald ratio	1	-0.0362836	0.0503289	0.470952	0.964367	0.873779	1.06435	0.841297	NA	NA	NA	NA
		TMX1	Wald ratio	1	0.00670781	0.0628857	0.915053	1.00673	0.889987	1.13879	0.9845	NA	NA	NA	NA
		TMX4	Wald ratio	1	0.173824	0.101336	0.086285	1.18985	0.975511	1.45128	0.508662	NA	NA	NA	NA
		TNFRSF10A	Wald ratio	1	0.0321266	0.0291029	0.269638	1.03265	0.975393	1.09326	0.716905	NA	NA	NA	NA
		TNFRSF10D	Wald ratio	1	0.0138835	0.045876	0.762171	1.01398	0.926785	1.10938	0.942797	NA	NA	NA	NA
		TNFRSF18	Wald ratio	1	0.0126044	0.0369129	0.732755	1.01268	0.942005	1.08867	0.930957	NA	NA	NA	NA
		TNFSF13B	Wald ratio	1	-0.0274091	0.0542309	0.613267	0.972963	0.874851	1.08208	0.886365	NA	NA	NA	NA
		TNFSF4	Wald ratio	1	0.0278552	0.0514249	0.588048	1.02825	0.929659	1.13729	0.882357	NA	NA	NA	NA
		TNNI3K	Wald ratio	1	0.0134168	0.0234793	0.567709	1.01351	0.967923	1.06124	0.874894	NA	NA	NA	NA
		TOMM34	Wald ratio	1	0.00273228	0.0154294	0.859443	1.00274	0.972866	1.03352	0.976181	NA	NA	NA	NA
		TONSL	Wald ratio	1	-0.03321	0.0393411	0.398582	0.967335	0.895549	1.04488	0.816884	NA	NA	NA	NA
		TOP1MT	Inverse variance weighted	4	0.0101573	0.0361412	0.778677	1.01021	0.941125	1.08436	0.976425	5.46512	0.14074	0.0683183	0.191301
		TOP1MT	MR Egger	4	-0.141345	0.0823944	0.228395	0.86819	0.738719	1.02035	0.852616	1.68488	0.430658	NA	NA
		TOP1MT	Weighted median	4	0.0103	0.0309313	0.739138	1.01035	0.95092	1.0735	0.832343	NA	NA	NA	NA
		TOP1MT	Weighted mode	4	-0.00335455	0.0315349	0.921999	0.996651	0.936915	1.0602	0.921999	NA	NA	NA	NA
		TOR3A	Wald ratio	1	-0.0498472	0.044159	0.258976	0.951375	0.872495	1.03739	0.707839	NA	NA	NA	NA
		TP53I3	Wald ratio	1	0.0071749	0.0230942	0.756044	1.0072	0.962627	1.05384	0.939754	NA	NA	NA	NA
		TPBG	Wald ratio	1	0.0134898	0.0176451	0.444566	1.01358	0.979126	1.04925	0.832109	NA	NA	NA	NA
		TPK1	Wald ratio	1	0.062826	0.0371245	0.0905873	1.06484	0.990111	1.14521	0.519032	NA	NA	NA	NA
		TPM4	Inverse variance weighted	2	-0.0588757	0.0355502	0.0976954	0.942824	0.879366	1.01086	0.674898	0.0421307	0.837371	NA	NA
		TPMT	Wald ratio	1	-0.0197039	0.0199666	0.32372	0.980489	0.942859	1.01962	0.751016	NA	NA	NA	NA
		TPPP	Wald ratio	1	0.13599	0.0507349	0.00735315	1.14567	1.03723	1.26545	0.192802	NA	NA	NA	NA
		TPRA1	Wald ratio	1	0.0260378	0.0382725	0.496297	1.02638	0.952204	1.10633	0.857807	NA	NA	NA	NA
		TRAF1	Wald ratio	1	0.0484577	0.0556902	0.384229	1.04965	0.94111	1.17071	0.805776	NA	NA	NA	NA
		TRAF2	Wald ratio	1	-0.0430545	0.0673216	0.522475	0.957859	0.839453	1.09297	0.866312	NA	NA	NA	NA
		TRAM1	Wald ratio	1	0.0185721	0.0633141	0.769267	1.01875	0.899853	1.15335	0.945991	NA	NA	NA	NA
		TRAM2	Wald ratio	1	-0.181296	0.0530621	0.000633928	0.834189	0.751791	0.925618	0.0698423	NA	NA	NA	NA
		TRAP1	Wald ratio	1	0.0707962	0.022785	0.00188905	1.07336	1.02648	1.12238	0.120965	NA	NA	NA	NA
		TRDMT1	Wald ratio	1	0.0739315	0.0536763	0.168401	1.07673	0.96921	1.19618	0.607266	NA	NA	NA	NA
		TREML4	Wald ratio	1	-0.00105204	0.0075261	0.88883	0.998949	0.984321	1.01379	0.977271	NA	NA	NA	NA
		TREX1	Wald ratio	1	0.00153793	0.0389608	0.968513	1.00154	0.927906	1.08102	0.990269	NA	NA	NA	NA
		TRIB2	Wald ratio	1	-0.0357469	0.0685756	0.602174	0.964885	0.843534	1.10369	0.884834	NA	NA	NA	NA
		TRIB3	Wald ratio	1	-0.0186953	0.0196665	0.341799	0.981478	0.944366	1.02005	0.76258	NA	NA	NA	NA
		TRIM13	Wald ratio	1	-0.0908885	0.0302962	0.0026998	0.91312	0.860476	0.968983	0.13214	NA	NA	NA	NA
		TRIM14	Wald ratio	1	-0.0122079	0.0230806	0.596857	0.987866	0.944173	1.03358	0.884834	NA	NA	NA	NA
		TRIM15	Wald ratio	1	-0.0362224	0.0276363	0.189966	0.964426	0.913575	1.01811	0.640256	NA	NA	NA	NA
		TRIM16	Wald ratio	1	0.0059997	0.039498	0.879267	1.00602	0.931074	1.08699	0.976596	NA	NA	NA	NA
		TRIM22	Wald ratio	1	0.0635045	0.0559891	0.256699	1.06556	0.954818	1.18916	0.706607	NA	NA	NA	NA
		TRIM24	Wald ratio	1	0.0322244	0.0377485	0.393294	1.03275	0.959097	1.11206	0.812318	NA	NA	NA	NA
		TRIM27	Wald ratio	1	-0.0147134	0.0275076	0.59273	0.985394	0.933674	1.03998	0.884834	NA	NA	NA	NA
		TRIM3	Wald ratio	1	-0.0399446	0.0474342	0.399729	0.960843	0.875539	1.05446	0.816884	NA	NA	NA	NA
		TRIM36	Wald ratio	1	-0.0566448	0.0303169	0.0617034	0.94493	0.890416	1.00278	0.448146	NA	NA	NA	NA
		TRIM37	Wald ratio	1	0.0259031	0.0121714	0.0333201	1.02624	1.00205	1.05102	0.368187	NA	NA	NA	NA
		TRIM4	Wald ratio	1	0.000586034	0.0225623	0.979278	1.00059	0.957302	1.04583	0.990269	NA	NA	NA	NA
		TRIM41	Wald ratio	1	-0.0888691	0.0986794	0.367809	0.914965	0.754062	1.1102	0.794257	NA	NA	NA	NA
		TRIM58	Wald ratio	1	-0.121947	0.0577645	0.0347628	0.885195	0.79044	0.991309	0.370306	NA	NA	NA	NA
		TRIM59	Wald ratio	1	0.0553943	0.0532907	0.298584	1.05696	0.952128	1.17333	0.739497	NA	NA	NA	NA
		TRIM6	Wald ratio	1	-0.017481	0.0296417	0.555363	0.982671	0.927207	1.04145	0.874487	NA	NA	NA	NA
		TRIM65	Wald ratio	1	-0.00334012	0.0361847	0.926454	0.996665	0.928428	1.06992	0.9845	NA	NA	NA	NA
		TRIM66	Wald ratio	1	-0.0144065	0.0120576	0.232163	0.985697	0.962675	1.00927	0.678935	NA	NA	NA	NA
		TRIM69	Wald ratio	1	-0.0222358	0.0522737	0.670565	0.97801	0.882768	1.08353	0.907347	NA	NA	NA	NA
		TRIM7	Inverse variance weighted	2	0.0566802	0.0324987	0.0811458	1.05832	0.993007	1.12792	0.61439	0.17018	0.679952	NA	NA
		TRIM8	Wald ratio	1	0.187761	0.0854416	0.0279826	1.20654	1.0205	1.4265	0.355806	NA	NA	NA	NA
		TRIM9	Wald ratio	1	0.030301	0.0255665	0.235944	1.03076	0.980386	1.08373	0.680981	NA	NA	NA	NA
		TRIP10	Wald ratio	1	-0.0687335	0.05882	0.242589	0.933575	0.831919	1.04765	0.693945	NA	NA	NA	NA
		TRIP11	Wald ratio	1	-0.063089	0.0738375	0.392867	0.93886	0.812361	1.08506	0.812318	NA	NA	NA	NA
		TRIP4	Wald ratio	1	-0.043143	0.0733432	0.556374	0.957774	0.82953	1.10584	0.874594	NA	NA	NA	NA
		TRNT1	Wald ratio	1	0.0769169	0.0504455	0.127321	1.07995	0.978283	1.19219	0.553344	NA	NA	NA	NA
		TRPM2	Inverse variance weighted	3	-0.0140041	0.0305255	0.646401	0.986093	0.928826	1.04689	0.966934	3.41773	0.181071	-0.257737	0.486202
		TRPM2	MR Egger	3	0.664315	0.650222	0.493175	1.94316	0.543286	6.95005	0.852616	1.63481	0.201038	NA	NA
		TRPM2	Weighted median	3	-0.00527006	0.0248942	0.832343	0.994744	0.947373	1.04448	0.832343	NA	NA	NA	NA
		TRPM2	Weighted mode	3	-0.00514139	0.0214203	0.83267	0.994872	0.953968	1.03753	0.896721	NA	NA	NA	NA
		TRPM4	Wald ratio	1	0.0331197	0.0331197	0.317311	1.03367	0.968705	1.103	0.747153	NA	NA	NA	NA
		TRPM6	Wald ratio	1	-0.0149891	0.0208777	0.472789	0.985123	0.945625	1.02627	0.842274	NA	NA	NA	NA
		TRPV1	Wald ratio	1	0.0769963	0.0396108	0.0519171	1.08004	0.999359	1.16723	0.405635	NA	NA	NA	NA
		TSEN2	Wald ratio	1	-0.0250798	0.0326037	0.441756	0.975232	0.914861	1.03959	0.829153	NA	NA	NA	NA
		TSPAN15	Wald ratio	1	0.0151426	0.0264253	0.566622	1.01526	0.964013	1.06923	0.874894	NA	NA	NA	NA
		TSPAN31	Wald ratio	1	-0.0624745	0.0344441	0.0697096	0.939437	0.878109	1.00505	0.473424	NA	NA	NA	NA
		TSPO	Wald ratio	1	0.221459	0.0822851	0.00711618	1.2479	1.06203	1.46629	0.192802	NA	NA	NA	NA
		TSPYL1	Wald ratio	1	-0.0541114	0.0612313	0.376847	0.947327	0.840192	1.06812	0.797408	NA	NA	NA	NA
		TTC4	Wald ratio	1	-0.00298068	0.026983	0.912041	0.997024	0.945665	1.05117	0.9845	NA	NA	NA	NA
		TTF2	Wald ratio	1	-0.0143524	0.0233062	0.538014	0.98575	0.941734	1.03182	0.873821	NA	NA	NA	NA
		TTYH2	Wald ratio	1	-0.018015	0.0680567	0.791236	0.982146	0.859499	1.1223	0.948095	NA	NA	NA	NA
		TUBA1C	Wald ratio	1	-0.0175119	0.0589568	0.766444	0.982641	0.875406	1.10301	0.943575	NA	NA	NA	NA
		TUBB2A	Wald ratio	1	0.00188945	0.00911379	0.835762	1.00189	0.984153	1.01995	0.972855	NA	NA	NA	NA
		TUBB2B	Wald ratio	1	-0.0288655	0.0309127	0.35042	0.971547	0.91443	1.03223	0.771124	NA	NA	NA	NA
		TUBB4A	Wald ratio	1	0.0335904	0.0348423	0.33501	1.03416	0.965895	1.10725	0.756784	NA	NA	NA	NA
		TUBG2	Wald ratio	1	0.0141397	0.0739978	0.848461	1.01424	0.877309	1.17254	0.974548	NA	NA	NA	NA
		TUBGCP2	Wald ratio	1	-0.0943723	0.0607822	0.120511	0.909944	0.807748	1.02507	0.547694	NA	NA	NA	NA
		TUBGCP3	Wald ratio	1	-0.0128772	0.0362904	0.72271	0.987205	0.919425	1.05998	0.930957	NA	NA	NA	NA
		TUFM	Inverse variance weighted	2	0.0113057	0.0135345	0.403536	1.01137	0.984893	1.03856	0.914685	0.016768	0.896969	NA	NA
		TWF1	Wald ratio	1	-0.0338283	0.0676566	0.617075	0.966737	0.846678	1.10382	0.886365	NA	NA	NA	NA
		TWIST2	Wald ratio	1	0.00107657	0.014444	0.940585	1.00108	0.973134	1.02982	0.9845	NA	NA	NA	NA
		TXK	Wald ratio	1	0.0445349	0.0957854	0.641971	1.04554	0.866577	1.26147	0.900748	NA	NA	NA	NA
		TXN	Wald ratio	1	0.0329226	0.0683778	0.630174	1.03347	0.903845	1.18169	0.896853	NA	NA	NA	NA
		TXN2	Wald ratio	1	-0.0464133	0.0703986	0.509708	0.954647	0.831608	1.09589	0.866312	NA	NA	NA	NA
		TXNDC12	Wald ratio	1	-0.070962	0.0364758	0.0517203	0.931497	0.867227	1.00053	0.405635	NA	NA	NA	NA
		TXNRD1	Wald ratio	1	0.0589929	0.083027	0.477378	1.06077	0.90146	1.24823	0.844935	NA	NA	NA	NA
		TXNRD2	Wald ratio	1	0.0818366	0.0674684	0.225144	1.08528	0.950848	1.23872	0.672347	NA	NA	NA	NA
		TYK2	Wald ratio	1	-0.0688449	0.0716359	0.336533	0.933471	0.811191	1.07418	0.756784	NA	NA	NA	NA
		TYMP	Wald ratio	1	0.0154671	0.0301798	0.608301	1.01559	0.957255	1.07747	0.886365	NA	NA	NA	NA
		TYMS	Wald ratio	1	-0.0292127	0.0915332	0.749614	0.97121	0.811705	1.16206	0.936714	NA	NA	NA	NA
		UBE2D1	Wald ratio	1	-0.13195	0.0815304	0.105572	0.876384	0.746955	1.02824	0.539009	NA	NA	NA	NA
		UBE2E3	Wald ratio	1	0.0984219	0.0318206	0.00198129	1.10343	1.03671	1.17444	0.120965	NA	NA	NA	NA
		UBE2K	Wald ratio	1	0.0233593	0.0729977	0.748968	1.02363	0.887172	1.18109	0.936714	NA	NA	NA	NA
		UBE2L3	Wald ratio	1	0.0949987	0.050386	0.0593736	1.09966	0.996249	1.2138	0.437386	NA	NA	NA	NA
		UBE2O	Wald ratio	1	0.177303	0.0778164	0.0226979	1.19399	1.02509	1.39072	0.313515	NA	NA	NA	NA
		UBE2Q2	Wald ratio	1	-0.0607813	0.088265	0.491061	0.941029	0.791535	1.11876	0.854864	NA	NA	NA	NA
		UBE3B	Wald ratio	1	0.0771502	0.0548276	0.159385	1.0802	0.970143	1.20275	0.592896	NA	NA	NA	NA
		UFL1	Wald ratio	1	-0.0321518	0.0875861	0.713553	0.96836	0.815609	1.14972	0.927073	NA	NA	NA	NA
		UGCG	Wald ratio	1	-0.012168	0.0770642	0.87454	0.987906	0.84941	1.14898	0.976596	NA	NA	NA	NA
		UGDH	Wald ratio	1	-0.0113053	0.0358003	0.752162	0.988758	0.921757	1.06063	0.938383	NA	NA	NA	NA
		UGT2B17	Wald ratio	1	0.0249931	0.019293	0.195163	1.02531	0.987261	1.06482	0.641274	NA	NA	NA	NA
		UIMC1	Wald ratio	1	-0.0487706	0.0947806	0.606858	0.9524	0.790934	1.14683	0.886365	NA	NA	NA	NA
		ULK3	Wald ratio	1	-0.0786738	0.0393369	0.0455003	0.924341	0.855752	0.998428	0.387863	NA	NA	NA	NA
		UMPS	Wald ratio	1	0.00978282	0.0531067	0.853848	1.00983	0.910004	1.12061	0.974548	NA	NA	NA	NA
		UNC45B	Wald ratio	1	0.0537891	0.0261385	0.0396044	1.05526	1.00256	1.11073	0.385537	NA	NA	NA	NA
		UNG	Wald ratio	1	0.00102546	0.0512731	0.984043	1.00103	0.905317	1.10685	0.990269	NA	NA	NA	NA
		UPB1	Inverse variance weighted	2	-0.0279403	0.0249136	0.26208	0.972446	0.926102	1.02111	0.850053	0.456663	0.499187	NA	NA
		UPP1	Wald ratio	1	0.145634	0.0970895	0.133614	1.15677	0.956321	1.39924	0.555649	NA	NA	NA	NA
		UQCC1	Wald ratio	1	-0.10034	0.0343153	0.00345509	0.90453	0.845694	0.96746	0.141616	NA	NA	NA	NA
		URB1	Wald ratio	1	0.0121144	0.0333145	0.71613	1.01219	0.948207	1.08049	0.927073	NA	NA	NA	NA
		USF1	Wald ratio	1	0.0428332	0.0451486	0.342764	1.04376	0.955369	1.14034	0.76258	NA	NA	NA	NA
		USP10	Wald ratio	1	0.0410432	0.0425432	0.334673	1.0419	0.958543	1.1325	0.756784	NA	NA	NA	NA
		USP15	Wald ratio	1	-0.0925796	0.0925796	0.317311	0.911577	0.760305	1.09295	0.747153	NA	NA	NA	NA
		USP22	Wald ratio	1	-0.134702	0.0405414	0.000891889	0.873976	0.807217	0.946257	0.0766529	NA	NA	NA	NA
		USP38	Wald ratio	1	-0.00663177	0.0392805	0.865929	0.99339	0.919779	1.07289	0.976596	NA	NA	NA	NA
		USP39	Inverse variance weighted	2	0.00215	0.0137807	0.876021	1.00215	0.975446	1.02959	0.980113	0.355438	0.551051	NA	NA
		USP44	Wald ratio	1	0.0586267	0.0339418	0.0841187	1.06038	0.992132	1.13332	0.506349	NA	NA	NA	NA
		USP47	Wald ratio	1	0.0626692	0.0645493	0.331611	1.06467	0.938148	1.20827	0.756784	NA	NA	NA	NA
		USP49	Wald ratio	1	-0.038798	0.0269767	0.150377	0.961945	0.912404	1.01418	0.577831	NA	NA	NA	NA
		USP8	Wald ratio	1	0.0912626	0.0587103	0.120076	1.09556	0.976472	1.22916	0.547694	NA	NA	NA	NA
		UTS2	Wald ratio	1	0.0229099	0.0159158	0.150024	1.02317	0.991749	1.0556	0.577831	NA	NA	NA	NA
		VAMP2	Wald ratio	1	0.0796053	0.0776398	0.305214	1.08286	0.930002	1.26084	0.74195	NA	NA	NA	NA
		VAMP4	Wald ratio	1	0.0413027	0.0363311	0.255604	1.04217	0.970537	1.11909	0.704848	NA	NA	NA	NA
		VARS2	Inverse variance weighted	2	-0.0248616	0.0185104	0.179235	0.975445	0.94069	1.01148	0.814836	0.250766	0.616536	NA	NA
		VASH1	Wald ratio	1	-0.00314834	0.0105348	0.765054	0.996857	0.976484	1.01765	0.943575	NA	NA	NA	NA
		VAV2	Wald ratio	1	-0.0547321	0.0415964	0.188245	0.946739	0.872615	1.02716	0.638628	NA	NA	NA	NA
		VCP	Wald ratio	1	-0.0357124	0.0293478	0.223655	0.964918	0.91098	1.02205	0.672347	NA	NA	NA	NA
		VDR	Wald ratio	1	-0.0294678	0.0371551	0.427718	0.970962	0.902766	1.04431	0.823062	NA	NA	NA	NA
		VHL	Wald ratio	1	-0.0424964	0.0719836	0.554948	0.958394	0.832282	1.10362	0.874487	NA	NA	NA	NA
		VIL1	Wald ratio	1	0.0245729	0.0313107	0.432565	1.02488	0.963873	1.08974	0.826287	NA	NA	NA	NA
		VIPAS39	Wald ratio	1	-0.0535239	0.0410891	0.192701	0.947883	0.874539	1.02738	0.641274	NA	NA	NA	NA
		VNN1	Inverse variance weighted	2	-0.0217938	0.0386082	0.572422	0.978442	0.907133	1.05536	0.95793	8.0384	0.0045796	NA	NA
		VPS33B	Wald ratio	1	-0.0142113	0.0257786	0.58144	0.985889	0.937314	1.03698	0.878406	NA	NA	NA	NA
		VPS8	Wald ratio	1	0.00692749	0.0479151	0.885044	1.00695	0.91669	1.1061	0.976596	NA	NA	NA	NA
		VRK2	Wald ratio	1	0.0305937	0.0618673	0.620949	1.03107	0.913323	1.16399	0.890963	NA	NA	NA	NA
		VRK3	Wald ratio	1	0.19422	0.107691	0.0713108	1.21436	0.983287	1.49975	0.473424	NA	NA	NA	NA
		WDR18	Wald ratio	1	-0.097373	0.062697	0.120406	0.907218	0.802311	1.02584	0.547694	NA	NA	NA	NA
		WDR36	Wald ratio	1	-0.0347952	0.075513	0.644953	0.965803	0.832934	1.11987	0.900748	NA	NA	NA	NA
		WDR37	Wald ratio	1	-0.0486546	0.105556	0.644843	0.95251	0.774495	1.17144	0.900748	NA	NA	NA	NA
		WDR74	Wald ratio	1	0.00219788	0.0641049	0.972649	1.0022	0.883868	1.13638	0.990269	NA	NA	NA	NA
		WDSUB1	Wald ratio	1	0.000672576	0.0272393	0.980301	1.00067	0.948649	1.05555	0.990269	NA	NA	NA	NA
		WFDC3	Wald ratio	1	-0.0119918	0.0191869	0.531971	0.98808	0.951612	1.02595	0.869711	NA	NA	NA	NA
		WLS	Wald ratio	1	-0.0615853	0.0279689	0.0276707	0.940273	0.890115	0.993257	0.355806	NA	NA	NA	NA
		WSB1	Wald ratio	1	0.035274	0.05921	0.551346	1.0359	0.922399	1.16338	0.874487	NA	NA	NA	NA
		WSB2	Inverse variance weighted	2	0.0190393	0.0218225	0.382956	1.01922	0.976547	1.06376	0.8845	0.533594	0.4651	NA	NA
		WTAP	Wald ratio	1	-0.0759521	0.0513506	0.139117	0.926861	0.838116	1.025	0.566457	NA	NA	NA	NA
		WWOX	Wald ratio	1	0.0725386	0.0496661	0.144145	1.07523	0.975498	1.18517	0.573247	NA	NA	NA	NA
		XAB2	Wald ratio	1	-0.0776215	0.0638761	0.224294	0.925315	0.816426	1.04873	0.672347	NA	NA	NA	NA
		XRCC1	Wald ratio	1	-0.0187047	0.0455627	0.68142	0.981469	0.897621	1.07315	0.915066	NA	NA	NA	NA
		XRCC3	Wald ratio	1	-0.0271492	0.0261679	0.299503	0.973216	0.924559	1.02443	0.739497	NA	NA	NA	NA
		XRCC5	Wald ratio	1	0.118618	0.107321	0.269046	1.12594	0.91235	1.38953	0.716905	NA	NA	NA	NA
		YBX3	Wald ratio	1	0.176157	0.0838843	0.0357288	1.19263	1.01181	1.40575	0.370956	NA	NA	NA	NA
		YEATS4	Wald ratio	1	-0.0233956	0.0222259	0.29251	0.976876	0.935234	1.02037	0.735793	NA	NA	NA	NA
		YTHDC2	Wald ratio	1	0.061793	0.0369153	0.0941477	1.06374	0.989495	1.14356	0.524197	NA	NA	NA	NA
		YWHAB	Wald ratio	1	-0.0395624	0.0782048	0.612939	0.96121	0.824611	1.12044	0.886365	NA	NA	NA	NA
		YWHAH	Inverse variance weighted	2	-0.0130142	0.0318501	0.682828	0.98707	0.927335	1.05065	0.966934	0.00720852	0.932339	NA	NA
		YWHAZ	Wald ratio	1	0.10348	0.061767	0.0938705	1.10902	0.98257	1.25175	0.524197	NA	NA	NA	NA
		ZBTB7A	Wald ratio	1	-0.0311033	0.0622065	0.617075	0.969375	0.858106	1.09507	0.886365	NA	NA	NA	NA
		ZC3H18	Wald ratio	1	-0.0100813	0.0431254	0.815166	0.989969	0.90973	1.07729	0.964392	NA	NA	NA	NA
		ZC3HAV1	Wald ratio	1	0.0511291	0.0419989	0.223455	1.05246	0.969293	1.14276	0.672347	NA	NA	NA	NA
		ZCCHC14	Wald ratio	1	0.0159816	0.0417119	0.701615	1.01611	0.936343	1.10267	0.92274	NA	NA	NA	NA
		ZFAND4	Wald ratio	1	-0.00177633	0.0455923	0.968921	0.998225	0.912892	1.09153	0.990269	NA	NA	NA	NA
		ZG16B	Wald ratio	1	-0.00601626	0.0262815	0.818934	0.994002	0.944095	1.04655	0.964392	NA	NA	NA	NA
		ZMAT3	Wald ratio	1	-0.0306559	0.0421519	0.467059	0.969809	0.892906	1.05334	0.841217	NA	NA	NA	NA
		ZNF124	Wald ratio	1	0.0146444	0.0201661	0.467722	1.01475	0.975426	1.05566	0.841217	NA	NA	NA	NA
		ZNF132	Wald ratio	1	-0.0173732	0.0153763	0.258531	0.982777	0.9536	1.01285	0.707839	NA	NA	NA	NA
		ZNF143	Wald ratio	1	-0.0740153	0.0471308	0.116317	0.928657	0.846714	1.01853	0.543632	NA	NA	NA	NA
		ZNF175	Wald ratio	1	0.0101714	0.031604	0.747575	1.01022	0.949545	1.07478	0.936714	NA	NA	NA	NA
		ZNF195	Wald ratio	1	0.0473306	0.0301195	0.116083	1.04847	0.988365	1.11223	0.543632	NA	NA	NA	NA
		ZNF217	Wald ratio	1	-0.0722498	0.0745434	0.33243	0.930298	0.80384	1.07665	0.756784	NA	NA	NA	NA
		ZNF317	Wald ratio	1	0.010158	0.0466075	0.827469	1.01021	0.922016	1.10684	0.967823	NA	NA	NA	NA
		ZNF333	Inverse variance weighted	2	0.0454041	0.0266028	0.08787	1.04645	0.993285	1.10246	0.63506	0.660001	0.41656	NA	NA
		ZNF34	Wald ratio	1	-0.0293439	0.0262369	0.263387	0.971082	0.922407	1.02233	0.714842	NA	NA	NA	NA
		ZNF396	Wald ratio	1	0.0258698	0.041832	0.536298	1.02621	0.945425	1.11389	0.873319	NA	NA	NA	NA
		ZNF415	Wald ratio	1	0.0112689	0.0193892	0.561108	1.01133	0.97362	1.05051	0.874894	NA	NA	NA	NA
		ZNF419	Wald ratio	1	-0.0310294	0.0490913	0.527338	0.969447	0.880515	1.06736	0.868647	NA	NA	NA	NA
		ZNF43	Wald ratio	1	-0.000658521	0.0269994	0.980541	0.999342	0.947833	1.05365	0.990269	NA	NA	NA	NA
		ZNF470	Wald ratio	1	-0.00949284	0.0344116	0.782654	0.990552	0.925946	1.05967	0.946906	NA	NA	NA	NA
		ZNF503	Wald ratio	1	-0.0703096	0.0353787	0.0468845	0.932105	0.869661	0.999033	0.387863	NA	NA	NA	NA
		ZNF516	Wald ratio	1	0.029576	0.0475008	0.53352	1.03002	0.93845	1.13052	0.869711	NA	NA	NA	NA
		ZNF550	Wald ratio	1	0.00999991	0.0431814	0.816865	1.01005	0.928082	1.09926	0.964392	NA	NA	NA	NA
		ZNF561	Wald ratio	1	0.0272032	0.0419382	0.516566	1.02758	0.946489	1.11561	0.866312	NA	NA	NA	NA
		ZNF566	Wald ratio	1	-0.0217467	0.0353384	0.538301	0.978488	0.913009	1.04866	0.873821	NA	NA	NA	NA
		ZNF600	Inverse variance weighted	2	0.0148187	0.0223755	0.507796	1.01493	0.97138	1.06043	0.953413	0.54885	0.458788	NA	NA
		ZNF613	Wald ratio	1	0.0406686	0.0401538	0.311146	1.04151	0.962681	1.12679	0.747153	NA	NA	NA	NA
		ZNF71	Wald ratio	1	-0.010995	0.0407731	0.78742	0.989065	0.9131	1.07135	0.94723	NA	NA	NA	NA
		ZNF765	Wald ratio	1	-0.0304202	0.0341707	0.373335	0.970038	0.907198	1.03723	0.797408	NA	NA	NA	NA
		ZNF773	Wald ratio	1	-0.0280051	0.0349521	0.422991	0.972383	0.908	1.04133	0.823062	NA	NA	NA	NA
		ZNF93	Wald ratio	1	0.0541581	0.0363429	0.136173	1.05565	0.983071	1.13359	0.560264	NA	NA	NA	NA
		ZSCAN25	Wald ratio	1	0.0736113	0.0449757	0.101695	1.07639	0.985564	1.17558	0.536936	NA	NA	NA	NA

## Sheet: S7
Table S6:Results of two-sample MR analysis of data from the GTEx (atrial appendage tissue) and AF GWAS datasets
Outcome	eQTL dataset	Gene	Method	No.of SNPs	Beta	Se	Pval	OR	OR_lci95	OR_uci95	Pfdr	Q	Q-pval
AF	GTEx (atrial appendage tissue)	AADAT	Wald ratio	1	0.0211499	0.0256674	0.40994	1.02138	0.971263	1.07407	0.788128	NA	NA
		ABCA7	Wald ratio	1	0.0680899	0.0344796	0.048292	1.07046	1.00051	1.1453	0.338016	NA	NA
		ABCB8	Wald ratio	1	0.045633	0.0396287	0.24952	1.04669	0.968469	1.13123	0.66046	NA	NA
		ABCC3	Wald ratio	1	0.0197374	0.02025	0.329717	1.01993	0.980245	1.06123	0.731099	NA	NA
		ABCC4	Wald ratio	1	0.0102871	0.0180623	0.568992	1.01034	0.975198	1.04675	0.882997	NA	NA
		ABCC5	Wald ratio	1	-0.0724369	0.0414715	0.0806952	0.930124	0.857511	1.00889	0.44844	NA	NA
		ABRACL	Wald ratio	1	-0.0221113	0.0403772	0.583954	0.978131	0.903706	1.05869	0.88734	NA	NA
		ACAA1	Wald ratio	1	0.037195	0.0563924	0.509527	1.0379	0.92929	1.15919	0.846937	NA	NA
		ACADM	Wald ratio	1	0.0211165	0.0247365	0.393294	1.02134	0.973004	1.07208	0.786014	NA	NA
		ACHE	Wald ratio	1	-0.0335855	0.013982	0.016303	0.966972	0.940832	0.993838	0.224807	NA	NA
		ACOX2	Wald ratio	1	0.00668079	0.030653	0.827469	1.0067	0.948002	1.06904	0.948457	NA	NA
		ACP5	Wald ratio	1	0.0487806	0.0254918	0.0556738	1.04999	0.998817	1.10378	0.367974	NA	NA
		ACP6	Wald ratio	1	-0.0308535	0.0115875	0.00775279	0.969618	0.947844	0.991891	0.166536	NA	NA
		ACTN1	Wald ratio	1	0.110323	0.0464845	0.0176283	1.11664	1.0194	1.22315	0.234415	NA	NA
		ACTN4	Wald ratio	1	0.111619	0.0383848	0.00363871	1.11809	1.03705	1.20545	0.106959	NA	NA
		ACTR10	Wald ratio	1	-0.0081317	0.0353416	0.818023	0.991901	0.925518	1.06305	0.946549	NA	NA
		ACTR1B	Wald ratio	1	0.050132	0.0380466	0.187622	1.05141	0.975857	1.13281	0.574174	NA	NA
		ADAMTS13	Wald ratio	1	0.0221429	0.0236569	0.349273	1.02239	0.976066	1.07091	0.736663	NA	NA
		ADAMTS17	Wald ratio	1	0.00211883	0.0163728	0.897032	1.00212	0.970473	1.0348	0.972854	NA	NA
		ADARB2	Wald ratio	1	-0.00936672	0.0178621	0.600007	0.990677	0.956594	1.02597	0.890753	NA	NA
		ADAT1	Wald ratio	1	0.00488729	0.0113106	0.66567	1.0049	0.982867	1.02743	0.90934	NA	NA
		ADCY1	Wald ratio	1	-0.0205512	0.0273287	0.452051	0.979659	0.928565	1.03356	0.807906	NA	NA
		ADCY2	Wald ratio	1	0.00158972	0.0246407	0.948559	1.00159	0.954368	1.05115	0.975636	NA	NA
		ADH1A	Wald ratio	1	-0.0394517	0.0169814	0.0201667	0.961316	0.929847	0.993851	0.24592	NA	NA
		ADH1C	Wald ratio	1	-0.0210229	0.0158192	0.183865	0.979197	0.949302	1.01003	0.568913	NA	NA
		ADH5	Wald ratio	1	-0.0884731	0.0575997	0.124538	0.915328	0.817611	1.02472	0.504019	NA	NA
		ADI1	Wald ratio	1	-0.0124288	0.0271404	0.646993	0.987648	0.936483	1.04161	0.90934	NA	NA
		ADK	Wald ratio	1	-0.0468871	0.0187211	0.0122623	0.954195	0.919817	0.989858	0.192915	NA	NA
		ADORA2B	Wald ratio	1	-0.0178354	0.0129559	0.168629	0.982323	0.957692	1.00759	0.555647	NA	NA
		ADORA3	Wald ratio	1	0.00605817	0.0209282	0.772219	1.00608	0.965643	1.0482	0.94056	NA	NA
		ADPRH	Wald ratio	1	0.0202691	0.0206827	0.327086	1.02048	0.979935	1.06269	0.730658	NA	NA
		ADRB2	Wald ratio	1	0.0315383	0.0214907	0.142231	1.03204	0.989472	1.07644	0.515819	NA	NA
		ADSL	Wald ratio	1	-0.0670169	0.0613268	0.274489	0.935179	0.829263	1.05462	0.684081	NA	NA
		AGER	Wald ratio	1	0.0595853	0.0343181	0.0825172	1.0614	0.992351	1.13525	0.450539	NA	NA
		AGTR1	Wald ratio	1	-0.0338794	0.0218379	0.120805	0.966688	0.926185	1.00896	0.499074	NA	NA
		AK9	Wald ratio	1	0.0596073	0.0343308	0.0825172	1.06142	0.992348	1.1353	0.450539	NA	NA
		AKIP1	Wald ratio	1	-0.0322269	0.0407178	0.42867	0.968287	0.894014	1.04873	0.798623	NA	NA
		AKNA	Wald ratio	1	0.0302151	0.0337698	0.370928	1.03068	0.964666	1.1012	0.763032	NA	NA
		AKR1B1	Wald ratio	1	-0.00119694	0.0153607	0.93789	0.998804	0.969181	1.02933	0.973931	NA	NA
		AKR1C1	Wald ratio	1	0.0187324	0.0200947	0.351231	1.01891	0.979559	1.05984	0.737454	NA	NA
		AKT2	Wald ratio	1	0.0722912	0.038926	0.0632908	1.07497	0.996004	1.16019	0.399412	NA	NA
		AKTIP	Wald ratio	1	-0.0229868	0.03494	0.510606	0.977275	0.912589	1.04655	0.847469	NA	NA
		ALAD	Wald ratio	1	0.0345206	0.020658	0.0947113	1.03512	0.994049	1.0779	0.472746	NA	NA
		ALDH2	Wald ratio	1	0.027399	0.0360514	0.447255	1.02778	0.957661	1.10303	0.805091	NA	NA
		ALDH4A1	Wald ratio	1	0.0360389	0.0242711	0.137584	1.0367	0.988534	1.0872	0.515819	NA	NA
		ALDH5A1	Wald ratio	1	-0.00969744	0.0427828	0.820683	0.990349	0.910691	1.07698	0.947986	NA	NA
		ALDH9A1	Wald ratio	1	0.0862023	0.0262484	0.00102312	1.09003	1.03537	1.14757	0.0519465	NA	NA
		ALKBH1	Wald ratio	1	-0.00829163	0.0335811	0.804975	0.991743	0.928569	1.05921	0.944888	NA	NA
		ALKBH5	Wald ratio	1	-0.019949	0.0284458	0.483117	0.980249	0.927092	1.03645	0.83294	NA	NA
		ALOX15	Wald ratio	1	-0.0674234	0.026273	0.01028	0.934799	0.88788	0.984198	0.18074	NA	NA
		ALPK1	Wald ratio	1	0.0357265	0.0406885	0.379917	1.03637	0.956932	1.12241	0.775809	NA	NA
		ALPK3	Wald ratio	1	0.0801526	0.0445292	0.0718606	1.08345	0.992901	1.18226	0.426959	NA	NA
		AMH	Wald ratio	1	0.0224902	0.0144397	0.119347	1.02274	0.994205	1.0521	0.499074	NA	NA
		ANAPC4	Wald ratio	1	0.0288466	0.0208795	0.167101	1.02927	0.987996	1.07226	0.555647	NA	NA
		ANK1	Wald ratio	1	0.00539688	0.0279368	0.846817	1.00541	0.951839	1.062	0.954484	NA	NA
		ANKLE2	Wald ratio	1	0.0108621	0.0248685	0.66227	1.01092	0.962828	1.06142	0.90934	NA	NA
		ANP32A	Wald ratio	1	0.00490762	0.039261	0.900524	1.00492	0.93049	1.0853	0.972854	NA	NA
		ANPEP	Wald ratio	1	-0.0162893	0.0153311	0.288009	0.983843	0.954719	1.01385	0.698006	NA	NA
		ANXA5	Wald ratio	1	0.00631547	0.0227906	0.781697	1.00634	0.962372	1.05231	0.943935	NA	NA
		ANXA6	Inverse variance weighted	2	0.0158573	0.0231901	0.494105	1.01598	0.970838	1.06323	0.8918	0.677476	0.410457
		ANXA9	Wald ratio	1	-0.0301125	0.0286436	0.293129	0.970336	0.917361	1.02637	0.702629	NA	NA
		AP2A1	Wald ratio	1	-0.112804	0.0448913	0.011977	0.893326	0.818084	0.975489	0.191119	NA	NA
		APIP	Wald ratio	1	0.00223934	0.00769163	0.770945	1.00224	0.987246	1.01747	0.94056	NA	NA
		APLNR	Wald ratio	1	-0.0619931	0.0353591	0.0795597	0.939889	0.876957	1.00734	0.444341	NA	NA
		APOA1	Inverse variance weighted	2	0.00915451	0.0123543	0.458694	1.0092	0.985053	1.03393	0.8918	0.206098	0.649843
		APOB	Wald ratio	1	-0.0471977	0.0335236	0.159162	0.953899	0.893236	1.01868	0.543683	NA	NA
		APOBEC3B	Wald ratio	1	0.00308536	0.0177122	0.861713	1.00309	0.968864	1.03852	0.958699	NA	NA
		APOL6	Wald ratio	1	0.0482534	0.0235453	0.0404247	1.04944	1.00211	1.099	0.335236	NA	NA
		AQP3	Wald ratio	1	-0.0338889	0.0163544	0.0382501	0.966679	0.936184	0.998167	0.333792	NA	NA
		AQP5	Wald ratio	1	-0.0121212	0.0317772	0.702874	0.987952	0.928296	1.05144	0.910217	NA	NA
		ARF3	Wald ratio	1	-0.00510171	0.0455753	0.910871	0.994911	0.909892	1.08787	0.972854	NA	NA
		ARF4	Wald ratio	1	-0.209664	0.0579798	0.000299004	0.810856	0.723753	0.908442	0.0284408	NA	NA
		ARGLU1	Wald ratio	1	0.0172586	0.0531566	0.745427	1.01741	0.916743	1.12913	0.931367	NA	NA
		ARHGAP1	Wald ratio	1	-0.0558002	0.0361829	0.123033	0.945728	0.880981	1.01523	0.502401	NA	NA
		ARHGEF7	Wald ratio	1	-0.0168877	0.0261282	0.518058	0.983254	0.934168	1.03492	0.853497	NA	NA
		ARL3	Wald ratio	1	0.0103308	0.0392569	0.792429	1.01038	0.935557	1.0912	0.944888	NA	NA
		ARL4C	Wald ratio	1	0.0197103	0.0332611	0.553454	1.01991	0.955537	1.08861	0.881157	NA	NA
		ARL6IP4	Wald ratio	1	-0.0390439	0.0476565	0.412628	0.961709	0.875946	1.05587	0.790418	NA	NA
		ARNT	Wald ratio	1	0.0194164	0.0378371	0.607841	1.01961	0.946727	1.0981	0.892539	NA	NA
		ARSA	Wald ratio	1	-0.00465886	0.0120631	0.699343	0.995352	0.972094	1.01917	0.910217	NA	NA
		ASAH2	Wald ratio	1	-0.0231944	0.00830982	0.00525116	0.977072	0.961288	0.993117	0.133308	NA	NA
		ASB15	Wald ratio	1	0.0291947	0.0363811	0.422282	1.02963	0.958762	1.10573	0.798623	NA	NA
		ASCC1	Wald ratio	1	0.0628164	0.0555121	0.257811	1.06483	0.955054	1.18723	0.66507	NA	NA
		ASNS	Wald ratio	1	-0.0243178	0.0207416	0.241031	0.975976	0.937094	1.01647	0.648659	NA	NA
		ATAD3B	Wald ratio	1	-0.0125635	0.0268107	0.639356	0.987515	0.936962	1.0408	0.908602	NA	NA
		ATE1	Wald ratio	1	-0.0564557	0.0507023	0.265504	0.945108	0.855703	1.04386	0.674019	NA	NA
		ATF4	Wald ratio	1	0.0102332	0.0322738	0.751188	1.01029	0.948358	1.07626	0.932327	NA	NA
		ATF5	Wald ratio	1	-0.0248055	0.0274487	0.366153	0.9755	0.924405	1.02942	0.757393	NA	NA
		ATG4B	Wald ratio	1	-0.00383708	0.0334374	0.90864	0.99617	0.932977	1.06364	0.972854	NA	NA
		ATG7	Wald ratio	1	0.0626815	0.0319377	0.0496907	1.06469	1.00008	1.13347	0.344299	NA	NA
		ATIC	Wald ratio	1	-0.0146567	0.0218846	0.503033	0.98545	0.944074	1.02864	0.842411	NA	NA
		ATP11B	Wald ratio	1	-0.0371042	0.0385312	0.335566	0.963576	0.893485	1.03916	0.7339	NA	NA
		ATP13A1	Wald ratio	1	-0.0505333	0.0535729	0.345547	0.950722	0.855956	1.05598	0.736595	NA	NA
		ATP1B1	Wald ratio	1	-0.0551742	0.049086	0.261	0.94632	0.859519	1.04189	0.671744	NA	NA
		ATP6V0A2	Wald ratio	1	-0.0124488	0.0435708	0.775097	0.987628	0.906787	1.07568	0.941069	NA	NA
		ATP6V1D	Wald ratio	1	-0.00126074	0.0645501	0.984417	0.99874	0.880048	1.13344	0.988844	NA	NA
		ATP7B	Wald ratio	1	-0.00235433	0.0208268	0.909996	0.997648	0.957744	1.03922	0.972854	NA	NA
		ATP8A1	Wald ratio	1	-0.014139	0.0272176	0.603426	0.98596	0.934741	1.03999	0.890753	NA	NA
		ATP8A2	Wald ratio	1	0.000812528	0.0166568	0.961094	1.00081	0.968667	1.03403	0.980892	NA	NA
		ATXN10	Wald ratio	1	-0.0144412	0.0729279	0.84303	0.985663	0.85438	1.13712	0.954014	NA	NA
		AURKAIP1	Wald ratio	1	-0.0464141	0.109928	0.672863	0.954647	0.769608	1.18417	0.90934	NA	NA
		AVEN	Wald ratio	1	-0.00769946	0.0171895	0.654213	0.99233	0.959454	1.02633	0.90934	NA	NA
		B3GALT4	Wald ratio	1	0.0719633	0.0361004	0.0462154	1.07462	1.00121	1.15341	0.335236	NA	NA
		BAK1	Wald ratio	1	0.0397709	0.0333432	0.232959	1.04057	0.974743	1.11085	0.640896	NA	NA
		BANF1	Wald ratio	1	-0.0404262	0.0508587	0.426688	0.96038	0.869263	1.06105	0.798623	NA	NA
		BARD1	Wald ratio	1	-0.0215803	0.0133669	0.106428	0.978651	0.953344	1.00463	0.485923	NA	NA
		BCHE	Wald ratio	1	0.0508101	0.0287924	0.0776132	1.05212	0.994393	1.1132	0.437111	NA	NA
		BCL2	Wald ratio	1	0.0351433	0.0215056	0.102228	1.03577	0.993017	1.08036	0.485923	NA	NA
		BCR	Wald ratio	1	-0.0131452	0.0219087	0.548506	0.986941	0.945457	1.03024	0.877767	NA	NA
		BDH2	Wald ratio	1	0.0260805	0.0129631	0.04423	1.02642	1.00067	1.05284	0.335236	NA	NA
		BGLAP	Wald ratio	1	-0.0244765	0.0220768	0.267561	0.975821	0.934497	1.01897	0.677701	NA	NA
		BIN3	Wald ratio	1	-0.0107152	0.0269608	0.691046	0.989342	0.938419	1.04303	0.910217	NA	NA
		BIRC7	Wald ratio	1	0.00691787	0.0221372	0.754661	1.00694	0.964186	1.05159	0.932327	NA	NA
		BLVRA	Wald ratio	1	-0.0234846	0.0293557	0.423711	0.976789	0.922174	1.03464	0.798623	NA	NA
		BOK	Wald ratio	1	-0.0213292	0.0191365	0.265029	0.978897	0.942861	1.01631	0.674019	NA	NA
		BPHL	Wald ratio	1	-0.0308374	0.0205582	0.133614	0.969633	0.931339	1.0095	0.511121	NA	NA
		BSG	Wald ratio	1	-0.00983909	0.0396375	0.803959	0.990209	0.916193	1.07021	0.944888	NA	NA
		BTF3	Wald ratio	1	-0.0467607	0.0675013	0.488474	0.954316	0.836053	1.08931	0.837998	NA	NA
		C1GALT1	Wald ratio	1	0.0235486	0.0206051	0.253098	1.02383	0.983304	1.06602	0.663379	NA	NA
		C1orf54	Wald ratio	1	0.0236245	0.0328299	0.471769	1.02391	0.960096	1.09196	0.824674	NA	NA
		C4A	Inverse variance weighted	2	-0.0263398	0.0114721	0.0216767	0.974004	0.952348	0.996153	0.14808	0.118536	0.730628
		C7orf50	Wald ratio	1	-0.00432679	0.0584117	0.940951	0.995683	0.887973	1.11646	0.973931	NA	NA
		C8orf33	Wald ratio	1	0.0187493	0.0273294	0.492684	1.01893	0.965783	1.07499	0.840195	NA	NA
		CAAP1	Wald ratio	1	0.00198709	0.0193741	0.918309	1.00199	0.964654	1.04077	0.972854	NA	NA
		CAB39L	Wald ratio	1	0.0612364	0.0359642	0.0886237	1.06315	0.990789	1.1408	0.460431	NA	NA
		CACUL1	Wald ratio	1	-0.0209528	0.0130955	0.109599	0.979265	0.95445	1.00473	0.489686	NA	NA
		CADM1	Wald ratio	1	0.00810772	0.0279266	0.771569	1.00814	0.954442	1.06486	0.94056	NA	NA
		CALB1	Wald ratio	1	0.000632272	0.0166498	0.969708	1.00063	0.968505	1.03383	0.982773	NA	NA
		CALB2	Wald ratio	1	-0.0028071	0.0185269	0.879569	0.997197	0.961636	1.03407	0.96796	NA	NA
		CAMK2A	Wald ratio	1	0.0583771	0.0358537	0.103481	1.06011	0.988174	1.13729	0.485923	NA	NA
		CAMKMT	Wald ratio	1	0.0341632	0.0250027	0.17182	1.03475	0.985267	1.08673	0.559542	NA	NA
		CAMSAP3	Wald ratio	1	0.0336512	0.0206114	0.102542	1.03422	0.993276	1.07686	0.485923	NA	NA
		CANT1	Wald ratio	1	-0.0473965	0.0434166	0.27498	0.953709	0.875909	1.03842	0.684081	NA	NA
		CANX	Wald ratio	1	0.0231461	0.0517383	0.654609	1.02342	0.924723	1.13264	0.90934	NA	NA
		CAPG	Wald ratio	1	0.0199764	0.0178893	0.264137	1.02018	0.985027	1.05658	0.674019	NA	NA
		CARS2	Wald ratio	1	-0.0474403	0.0205018	0.0206703	0.953667	0.916105	0.99277	0.24592	NA	NA
		CASP6	Wald ratio	1	-0.0024634	0.0174677	0.88785	0.99754	0.963965	1.03228	0.97038	NA	NA
		CASP7	Inverse variance weighted	2	-0.00488047	0.0136043	0.719786	0.995131	0.968947	1.02202	0.928756	1.82898	0.176248
		CASP9	Wald ratio	1	-0.0276036	0.0139858	0.0484177	0.972774	0.94647	0.999809	0.338016	NA	NA
		CAST	Wald ratio	1	-0.0354336	0.0625102	0.57082	0.965187	0.853889	1.09099	0.882997	NA	NA
		CAT	Wald ratio	1	-0.00638335	0.0242035	0.791983	0.993637	0.9476	1.04191	0.944888	NA	NA
		CBLB	Wald ratio	1	0.0314004	0.0475249	0.508796	1.0319	0.940119	1.13264	0.846937	NA	NA
		CBR1	Wald ratio	1	-0.0519781	0.0265479	0.0502424	0.94935	0.901214	1.00006	0.344299	NA	NA
		CBR4	Wald ratio	1	-0.0115897	0.0370124	0.754181	0.988477	0.919308	1.06285	0.932327	NA	NA
		CBS	Wald ratio	1	0.00777359	0.00981257	0.42824	1.0078	0.988606	1.02737	0.798623	NA	NA
		CCAR2	Wald ratio	1	-0.0387234	0.0407614	0.342112	0.962017	0.888149	1.04203	0.734933	NA	NA
		CCDC137	Wald ratio	1	-0.0423894	0.0511499	0.407258	0.958496	0.867063	1.05957	0.788128	NA	NA
		CCDC167	Wald ratio	1	0.00803485	0.0235306	0.732755	1.00807	0.962631	1.05565	0.92589	NA	NA
		CCDC66	Wald ratio	1	0.00996386	0.0172103	0.562625	1.01001	0.976512	1.04466	0.882801	NA	NA
		CCDC69	Wald ratio	1	0.0447872	0.041911	0.285238	1.04581	0.963331	1.13534	0.698006	NA	NA
		CCDC88B	Wald ratio	1	0.0218149	0.034811	0.530878	1.02205	0.954646	1.09422	0.860825	NA	NA
		CCNE2	Wald ratio	1	0.00401134	0.0181382	0.824973	1.00402	0.968953	1.04036	0.948457	NA	NA
		CCT6A	Wald ratio	1	0.00558155	0.0762812	0.94167	1.0056	0.865949	1.16777	0.973931	NA	NA
		CD151	Wald ratio	1	0.00325178	0.0136575	0.811807	1.00326	0.976758	1.03048	0.946549	NA	NA
		CD22	Wald ratio	1	0.0131146	0.00862332	0.128302	1.0132	0.99622	1.03047	0.504614	NA	NA
		CD274	Wald ratio	1	0.00271455	0.0172645	0.875061	1.00272	0.969355	1.03723	0.964362	NA	NA
		CD276	Wald ratio	1	0.00425885	0.0323673	0.895317	1.00427	0.942536	1.07004	0.972854	NA	NA
		CD36	Inverse variance weighted	2	0.0904392	0.0539173	0.0934703	1.09465	0.984877	1.21667	0.339892	0.0305014	0.861358
		CD38	Wald ratio	1	-0.00461954	0.0233544	0.8432	0.995391	0.950855	1.04201	0.954014	NA	NA
		CD4	Wald ratio	1	0.0182596	0.0235209	0.437563	1.01843	0.972543	1.06648	0.798623	NA	NA
		CD40	Wald ratio	1	-0.0848302	0.0298795	0.00452437	0.918668	0.866413	0.974076	0.126343	NA	NA
		CD46	Wald ratio	1	-0.00450677	0.020413	0.825264	0.995503	0.95646	1.03614	0.948457	NA	NA
		CD52	Wald ratio	1	-0.0149208	0.0277936	0.591377	0.98519	0.932957	1.04035	0.88903	NA	NA
		CD55	Wald ratio	1	0.0527736	0.0348765	0.13024	1.05419	0.984537	1.12877	0.504614	NA	NA
		CD59	Wald ratio	1	0.0266362	0.0399543	0.504985	1.02699	0.949638	1.11065	0.843151	NA	NA
		CD79B	Wald ratio	1	-0.0425344	0.0189843	0.0250581	0.958358	0.923353	0.994689	0.264078	NA	NA
		CD80	Wald ratio	1	-0.00214994	0.023063	0.925729	0.997852	0.95375	1.04399	0.972854	NA	NA
		CDA	Wald ratio	1	0.025308	0.0133983	0.0589067	1.02563	0.999048	1.05292	0.382551	NA	NA
		CDC27	Wald ratio	1	-0.0257185	0.0494587	0.603064	0.974609	0.884566	1.07382	0.890753	NA	NA
		CDC7	Wald ratio	1	-0.0168423	0.0305445	0.581358	0.983299	0.926159	1.04396	0.886042	NA	NA
		CDCA3	Wald ratio	1	-0.0453326	0.0193582	0.0191924	0.95568	0.920098	0.992637	0.24592	NA	NA
		CDH11	Wald ratio	1	-0.0691239	0.0267464	0.00975442	0.933211	0.88555	0.983438	0.18074	NA	NA
		CDH13	Wald ratio	1	0.0533544	0.0262934	0.0424382	1.0548	1.00182	1.11059	0.335236	NA	NA
		CDH15	Wald ratio	1	0.00596317	0.0168673	0.723687	1.00598	0.973267	1.03979	0.92589	NA	NA
		CDH4	Inverse variance weighted	2	-0.0318318	0.015177	0.0359601	0.968669	0.940279	0.997917	0.179801	0.273431	0.601039
		CDK10	Wald ratio	1	-0.048126	0.0247466	0.0518049	0.953014	0.907892	1.00038	0.352842	NA	NA
		CDK2AP1	Wald ratio	1	-0.0272787	0.0524179	0.602779	0.97309	0.87808	1.07838	0.890753	NA	NA
		CDK3	Wald ratio	1	-0.0239188	0.0341138	0.48321	0.976365	0.913217	1.04388	0.83294	NA	NA
		CDK5RAP1	Wald ratio	1	-0.0631248	0.0369731	0.0877631	0.938826	0.873199	1.00939	0.460431	NA	NA
		CDK5RAP2	Wald ratio	1	-0.040726	0.0404666	0.314218	0.960092	0.886884	1.03934	0.714831	NA	NA
		CDK8	Wald ratio	1	-0.0459566	0.0240876	0.0564048	0.955083	0.91104	1.00126	0.368446	NA	NA
		CENPN	Wald ratio	1	-0.0105261	0.0278633	0.705596	0.989529	0.936938	1.04507	0.911157	NA	NA
		CENPQ	Wald ratio	1	0.00595745	0.0181015	0.74207	1.00598	0.97091	1.04231	0.928368	NA	NA
		CENPV	Wald ratio	1	-0.0359554	0.0143069	0.0119656	0.964683	0.938008	0.992117	0.191119	NA	NA
		CEP290	Wald ratio	1	-0.0249738	0.039802	0.530364	0.975335	0.90214	1.05447	0.860825	NA	NA
		CERS4	Wald ratio	1	-0.0117091	0.0150546	0.4367	0.988359	0.959622	1.01796	0.798623	NA	NA
		CERS5	Wald ratio	1	0.0569165	0.0360934	0.114813	1.05857	0.986269	1.13617	0.499074	NA	NA
		CERS6	Wald ratio	1	-0.0665291	0.0651713	0.307333	0.935636	0.82344	1.06312	0.704911	NA	NA
		CETP	Wald ratio	1	0.0257434	0.0221926	0.246049	1.02608	0.982403	1.07169	0.657504	NA	NA
		CFH	Wald ratio	1	0.00167483	0.0452203	0.970455	1.00168	0.916717	1.09451	0.982773	NA	NA
		CFHR3	Wald ratio	1	-0.00682128	0.0147278	0.643251	0.993202	0.964942	1.02229	0.90934	NA	NA
		CHCHD2	Wald ratio	1	-0.100466	0.0333444	0.0025869	0.904416	0.847197	0.965498	0.094441	NA	NA
		CHCHD5	Wald ratio	1	-0.0198484	0.0347348	0.567709	0.980347	0.915826	1.04941	0.882997	NA	NA
		CHD1L	Wald ratio	1	0.0883261	0.0569471	0.120897	1.09234	0.976979	1.22133	0.499074	NA	NA
		CHDH	Wald ratio	1	0.0217397	0.0308933	0.481617	1.02198	0.961932	1.08577	0.83294	NA	NA
		CHODL	Wald ratio	1	-0.0213432	0.0198187	0.281515	0.978883	0.941588	1.01766	0.694154	NA	NA
		CHPT1	Inverse variance weighted	2	0.0103681	0.0243114	0.669766	1.01042	0.963404	1.05973	0.898912	0.218534	0.640159
		CHRAC1	Wald ratio	1	0.022502	0.0201987	0.265264	1.02276	0.983058	1.06406	0.674019	NA	NA
		CHRFAM7A	Inverse variance weighted	2	-0.0105963	0.010784	0.325804	0.98946	0.968765	1.0106	0.868812	0.488039	0.484803
		CHRNA5	Wald ratio	1	0.0213156	0.00915247	0.0198619	1.02154	1.00338	1.04004	0.24592	NA	NA
		CHURC1	Wald ratio	1	-0.0211274	0.0136448	0.121529	0.979094	0.953256	1.00563	0.499074	NA	NA
		CIB2	Wald ratio	1	-0.00330135	0.0233453	0.887543	0.996704	0.952126	1.04337	0.97038	NA	NA
		CKAP2	Wald ratio	1	0.0152777	0.0181423	0.399729	1.0154	0.979923	1.05215	0.788128	NA	NA
		CKS2	Wald ratio	1	0.00633263	0.0182063	0.727971	1.00635	0.971075	1.04291	0.92589	NA	NA
		CLDN7	Wald ratio	1	0.00880145	0.0199327	0.658809	1.00884	0.970187	1.04903	0.90934	NA	NA
		CLEC18A	Wald ratio	1	-0.0204739	0.0113005	0.0700226	0.979734	0.958273	1.00168	0.418263	NA	NA
		CLIC5	Wald ratio	1	0.0670517	0.0427184	0.116503	1.06935	0.983462	1.16274	0.499074	NA	NA
		CLK4	Wald ratio	1	0.0216144	0.0245179	0.378005	1.02185	0.973906	1.07215	0.774736	NA	NA
		CLU	Wald ratio	1	0.0173248	0.0286236	0.545004	1.01748	0.961965	1.07619	0.875928	NA	NA
		CLYBL	Wald ratio	1	-0.00578874	0.0244413	0.812779	0.994228	0.947722	1.04302	0.946549	NA	NA
		CNGA1	Wald ratio	1	0.00367683	0.0114109	0.747284	1.00368	0.981485	1.02638	0.931603	NA	NA
		CNKSR1	Wald ratio	1	-0.000700131	0.0124623	0.955199	0.9993	0.975187	1.02401	0.979758	NA	NA
		CNTN2	Wald ratio	1	-0.033249	0.0345529	0.335917	0.967298	0.903958	1.03508	0.7339	NA	NA
		COL13A1	Wald ratio	1	-0.0114474	0.0231193	0.620497	0.988618	0.94482	1.03445	0.902437	NA	NA
		COL14A1	Wald ratio	1	-0.0849176	0.0398051	0.0328974	0.918588	0.849646	0.993124	0.317453	NA	NA
		COMMD10	Wald ratio	1	0.0317737	0.0259771	0.221277	1.03228	0.981041	1.0862	0.620409	NA	NA
		COMT	Wald ratio	1	-0.0535277	0.0251304	0.0331716	0.94788	0.902323	0.995737	0.317453	NA	NA
		CORO2A	Wald ratio	1	-0.0571039	0.0314706	0.0695983	0.944496	0.887998	1.00459	0.418263	NA	NA
		COX4I2	Wald ratio	1	-0.0428282	0.0349104	0.219896	0.958076	0.894713	1.02593	0.620263	NA	NA
		CPE	Wald ratio	1	-0.0408085	0.0208151	0.0499343	0.960013	0.921635	0.999989	0.344299	NA	NA
		CPNE1	Wald ratio	1	-0.0279544	0.0115106	0.0151584	0.972433	0.950739	0.994621	0.219896	NA	NA
		CPS1	Wald ratio	1	0.0352123	0.0209073	0.092141	1.03584	0.994251	1.07917	0.467825	NA	NA
		CPSF1	Wald ratio	1	0.00313461	0.00814998	0.700522	1.00314	0.987243	1.01929	0.910217	NA	NA
		CPSF2	Wald ratio	1	-0.0558643	0.042309	0.186705	0.945667	0.870411	1.02743	0.572939	NA	NA
		CPT1C	Wald ratio	1	-0.00509817	0.041805	0.902938	0.994915	0.916644	1.07987	0.972854	NA	NA
		CRAT	Wald ratio	1	0.0493728	0.0216822	0.0227798	1.05061	1.0069	1.09622	0.25702	NA	NA
		CRBN	Wald ratio	1	-0.0211226	0.0338689	0.532854	0.979099	0.916214	1.0463	0.862605	NA	NA
		CREB3	Wald ratio	1	-0.0294304	0.0379103	0.437563	0.970998	0.901464	1.0459	0.798623	NA	NA
		CRHBP	Wald ratio	1	0.0138159	0.0174858	0.429456	1.01391	0.979752	1.04926	0.798623	NA	NA
		CRIP2	Wald ratio	1	0.0574112	0.0533924	0.282254	1.05909	0.95386	1.17593	0.694445	NA	NA
		CRIP3	Wald ratio	1	0.0141614	0.0233971	0.545004	1.01426	0.9688	1.06186	0.875928	NA	NA
		CRMP1	Wald ratio	1	0.00916506	0.0336052	0.785063	1.00921	0.944876	1.07792	0.943935	NA	NA
		CRYL1	Wald ratio	1	-0.017366	0.0751819	0.817326	0.982784	0.848129	1.13882	0.946549	NA	NA
		CRYZ	Wald ratio	1	-0.0353201	0.018296	0.0535472	0.965296	0.931294	1.00054	0.360315	NA	NA
		CSGALNACT1	Wald ratio	1	-0.0142598	0.0200694	0.477378	0.985841	0.947815	1.02539	0.829286	NA	NA
		CSGALNACT2	Wald ratio	1	0.0211282	0.0181886	0.245391	1.02135	0.985583	1.05842	0.657319	NA	NA
		CSNK2B	Wald ratio	1	0.0348832	0.0396617	0.37912	1.0355	0.958052	1.11921	0.7756	NA	NA
		CTNNAL1	Wald ratio	1	0.0617901	0.0493006	0.210084	1.06374	0.965761	1.17166	0.611455	NA	NA
		CTPS1	Wald ratio	1	0.00846728	0.0271659	0.755277	1.0085	0.95621	1.06366	0.932327	NA	NA
		CTSB	Wald ratio	1	0.0400425	0.025321	0.113788	1.04086	0.990459	1.09382	0.499074	NA	NA
		CTSO	Wald ratio	1	0.00747745	0.0460151	0.870912	1.00751	0.920616	1.1026	0.963177	NA	NA
		CTSS	Wald ratio	1	-0.00887251	0.0269588	0.74207	0.991167	0.940154	1.04495	0.928368	NA	NA
		CTSW	Wald ratio	1	0.00623551	0.0160101	0.696926	1.00625	0.975169	1.03833	0.910217	NA	NA
		CTTN	Wald ratio	1	-0.0853473	0.0370181	0.0211355	0.918193	0.853933	0.98729	0.24592	NA	NA
		CWC15	Wald ratio	1	-0.0286619	0.0279713	0.305509	0.971745	0.919904	1.02651	0.704911	NA	NA
		CWF19L2	Wald ratio	1	-0.00403044	0.02472	0.870484	0.995978	0.948872	1.04542	0.963177	NA	NA
		CXCL16	Wald ratio	1	-0.00448817	0.0379001	0.905734	0.995522	0.92425	1.07229	0.972854	NA	NA
		CYBA	Wald ratio	1	0.0273358	0.0368816	0.458586	1.02771	0.956043	1.10476	0.815641	NA	NA
		CYBRD1	Wald ratio	1	0.00628368	0.024632	0.798644	1.0063	0.958874	1.05608	0.944888	NA	NA
		CYGB	Wald ratio	1	0.001196	0.048438	0.980301	1.0012	0.910517	1.10091	0.986483	NA	NA
		CYP11A1	Wald ratio	1	0.00872344	0.0203844	0.668689	1.00876	0.969253	1.04988	0.90934	NA	NA
		CYP2D6	Wald ratio	1	-0.0328773	0.0163517	0.0443637	0.967657	0.937136	0.999172	0.335236	NA	NA
		CYP4B1	Wald ratio	1	0.040068	0.0382792	0.295225	1.04088	0.965645	1.12198	0.703366	NA	NA
		DBI	Wald ratio	1	-0.0291292	0.0387059	0.451704	0.971291	0.900331	1.04784	0.807906	NA	NA
		DCAF13	Wald ratio	1	0.0127022	0.0481627	0.791983	1.01278	0.921552	1.11305	0.944888	NA	NA
		DCLK3	Wald ratio	1	0.00407096	0.0175694	0.816765	1.00408	0.970091	1.03926	0.946549	NA	NA
		DCT	Wald ratio	1	-0.00387673	0.0158946	0.807306	0.996131	0.965576	1.02765	0.946234	NA	NA
		DCTD	Wald ratio	1	-0.0215942	0.0292802	0.460818	0.978637	0.924055	1.03644	0.815743	NA	NA
		DDAH2	Wald ratio	1	0.067822	0.051028	0.18381	1.07017	0.96832	1.18274	0.568913	NA	NA
		DDR1	Wald ratio	1	0.065714	0.047792	0.169131	1.06792	0.972429	1.17279	0.555647	NA	NA
		DDX1	Wald ratio	1	0.0189134	0.0399283	0.635725	1.01909	0.942381	1.10205	0.906321	NA	NA
		DDX11	Wald ratio	1	0.0031211	0.00649526	0.630858	1.00313	0.990436	1.01598	0.904581	NA	NA
		DDX17	Wald ratio	1	0.141981	0.0479041	0.00303811	1.15255	1.04926	1.26601	0.101681	NA	NA
		DDX20	Wald ratio	1	-0.0184384	0.0402913	0.64722	0.981731	0.907185	1.0624	0.90934	NA	NA
		DDX24	Wald ratio	1	0.106585	0.0998605	0.285818	1.11247	0.914716	1.35298	0.698006	NA	NA
		DDX31	Wald ratio	1	-0.00592348	0.0229213	0.796077	0.994094	0.950422	1.03977	0.944888	NA	NA
		DDX51	Wald ratio	1	0.0806469	0.0335238	0.0161433	1.08399	1.01505	1.15761	0.224807	NA	NA
		DDX55	Wald ratio	1	0.0256116	0.0260816	0.326109	1.02594	0.974814	1.07975	0.729987	NA	NA
		DFFB	Wald ratio	1	-0.0141337	0.026024	0.587059	0.985966	0.936936	1.03756	0.88734	NA	NA
		DGCR2	Wald ratio	1	0.00758542	0.0198861	0.702874	1.00761	0.969096	1.04766	0.910217	NA	NA
		DGKG	Inverse variance weighted	2	-0.0245279	0.0220352	0.265656	0.97577	0.934525	1.01884	0.817404	0.915463	0.338669
		DHODH	Wald ratio	1	-0.0516007	0.0348415	0.138603	0.949708	0.887018	1.01683	0.515819	NA	NA
		DHRS1	Wald ratio	1	0.0332304	0.0198859	0.0947113	1.03379	0.99427	1.07488	0.472746	NA	NA
		DHX36	Wald ratio	1	0.0214517	0.0473724	0.650671	1.02168	0.931091	1.12109	0.90934	NA	NA
		DIDO1	Wald ratio	1	-0.0442887	0.0333051	0.183588	0.956678	0.896222	1.02121	0.568913	NA	NA
		DLG5	Wald ratio	1	-0.0161342	0.0146675	0.271332	0.983995	0.95611	1.01269	0.681074	NA	NA
		DMAP1	Wald ratio	1	-0.0869079	0.0429367	0.0429602	0.916761	0.842768	0.997252	0.335236	NA	NA
		DNAH11	Inverse variance weighted	2	-0.0174836	0.0121526	0.150243	0.982668	0.959539	1.00636	0.500811	0.0154172	0.901184
		DNAJC12	Wald ratio	1	-0.0414853	0.0251664	0.0992629	0.959363	0.91319	1.00787	0.483447	NA	NA
		DNAJC13	Wald ratio	1	0.0943161	0.0512162	0.0655439	1.09891	0.993951	1.21495	0.406736	NA	NA
		DNAJC15	Wald ratio	1	-0.00946753	0.0130178	0.467059	0.990577	0.965622	1.01618	0.822737	NA	NA
		DNAJC21	Wald ratio	1	0.0247217	0.0481757	0.607841	1.02503	0.932671	1.12653	0.892539	NA	NA
		DNMBP	Wald ratio	1	-0.0367868	0.0298166	0.21729	0.963882	0.909166	1.02189	0.616023	NA	NA
		DNTTIP1	Wald ratio	1	-0.0106236	0.0154525	0.491768	0.989433	0.959915	1.01986	0.839915	NA	NA
		DOCK7	Wald ratio	1	-0.11433	0.0421494	0.00667778	0.891963	0.821237	0.96878	0.152226	NA	NA
		DOCK8	Wald ratio	1	0.00863583	0.0337208	0.797876	1.00867	0.944162	1.07759	0.944888	NA	NA
		DROSHA	Wald ratio	1	0.0199734	0.0342939	0.560285	1.02017	0.953856	1.0911	0.882801	NA	NA
		DSC3	Wald ratio	1	-0.0264785	0.0253272	0.295813	0.973869	0.926705	1.02343	0.703366	NA	NA
		DSG2	Wald ratio	1	-0.100624	0.0621743	0.105572	0.904273	0.800526	1.02146	0.485923	NA	NA
		DSTN	Wald ratio	1	0.0357548	0.0380615	0.347529	1.0364	0.961899	1.11667	0.736663	NA	NA
		DTD1	Wald ratio	1	0.0200898	0.0363891	0.580891	1.02029	0.950057	1.09572	0.886042	NA	NA
		DUOX1	Wald ratio	1	-0.0087885	0.0302945	0.771738	0.99125	0.934106	1.05189	0.94056	NA	NA
		DUOXA1	Wald ratio	1	0.00920413	0.0269413	0.732624	1.00925	0.957336	1.06397	0.92589	NA	NA
		ECE2	Wald ratio	1	0.0677413	0.0191388	0.000400926	1.07009	1.03069	1.11099	0.0319881	NA	NA
		EDN2	Wald ratio	1	-0.056701	0.0168003	0.000738157	0.944877	0.91427	0.976508	0.0458067	NA	NA
		EFNB3	Wald ratio	1	0.0971721	0.0283714	0.000614799	1.10205	1.04244	1.16507	0.0403959	NA	NA
		EIF2A	Wald ratio	1	-0.0420743	0.0295356	0.154294	0.958799	0.90487	1.01594	0.534579	NA	NA
		EIF2AK4	Wald ratio	1	0.0603878	0.0305577	0.0481332	1.06225	1.00049	1.12781	0.338016	NA	NA
		EIF2B2	Wald ratio	1	-0.0149542	0.015785	0.343451	0.985157	0.955144	1.01611	0.734933	NA	NA
		EIF3F	Wald ratio	1	-0.0276231	0.0284199	0.331069	0.972755	0.920051	1.02848	0.732286	NA	NA
		EIF4B	Wald ratio	1	0.00449427	0.0369913	0.903299	1.0045	0.934252	1.08004	0.972854	NA	NA
		EIF4E2	Wald ratio	1	0.0085766	0.0099308	0.387788	1.00861	0.989171	1.02844	0.785972	NA	NA
		EIF4G3	Wald ratio	1	-0.0230773	0.0428578	0.590258	0.977187	0.898455	1.06282	0.88903	NA	NA
		EIF5A	Wald ratio	1	0.106189	0.0272551	9.77525e-05	1.11203	1.05419	1.17305	0.0272974	NA	NA
		EIF6	Wald ratio	1	0.120265	0.0463314	0.00943862	1.1278	1.02989	1.235	0.18074	NA	NA
		ELMOD1	Wald ratio	1	0.0297451	0.0350726	0.396382	1.03019	0.961753	1.1035	0.787182	NA	NA
		ELOVL7	Wald ratio	1	-0.00399881	0.0185827	0.829619	0.996009	0.960385	1.03295	0.948457	NA	NA
		ELP5	Wald ratio	1	0.00219634	0.0100773	0.827469	1.0022	0.982598	1.02219	0.948457	NA	NA
		EML4	Wald ratio	1	0.0124658	0.0498632	0.802587	1.01254	0.918268	1.1165	0.944888	NA	NA
		ENO1	Wald ratio	1	-0.0352077	0.0370225	0.341614	0.965405	0.897832	1.03806	0.734933	NA	NA
		EPHA3	Wald ratio	1	0.0789619	0.0570611	0.166416	1.08216	0.967657	1.21022	0.555647	NA	NA
		EPHB6	Wald ratio	1	0.0395481	0.0359529	0.271332	1.04034	0.969554	1.1163	0.681074	NA	NA
		EPHX2	Wald ratio	1	-0.021473	0.017279	0.213972	0.978756	0.946163	1.01247	0.614577	NA	NA
		ERAP2	Wald ratio	1	0.0116283	0.00654631	0.0756809	1.0117	0.998798	1.02476	0.43411	NA	NA
		ERBB2	Wald ratio	1	0.178977	0.0487579	0.000241857	1.19599	1.08699	1.31593	0.0284408	NA	NA
		ERCC2	Wald ratio	1	0.0513486	0.0245851	0.0367431	1.05269	1.00317	1.10466	0.32573	NA	NA
		ERCC6	Wald ratio	1	-0.0429919	0.0281671	0.126931	0.957919	0.906468	1.01229	0.504614	NA	NA
		ESRP1	Wald ratio	1	0.0112753	0.0281345	0.688594	1.01134	0.95708	1.06867	0.910217	NA	NA
		ESRRB	Wald ratio	1	0.0362081	0.0261173	0.165636	1.03687	0.98513	1.09133	0.555647	NA	NA
		EXOC3	Wald ratio	1	0.0354469	0.0189374	0.061235	1.03608	0.998331	1.07526	0.38908	NA	NA
		EXOC4	Wald ratio	1	0.00988006	0.0221313	0.655288	1.00993	0.967057	1.0547	0.90934	NA	NA
		EXOSC5	Wald ratio	1	0.0858124	0.0275447	0.00183705	1.0896	1.03234	1.15004	0.0789226	NA	NA
		EXOSC6	Wald ratio	1	-0.0155504	0.00757837	0.0401747	0.98457	0.970054	0.999303	0.335236	NA	NA
		EYA3	Wald ratio	1	0.0124488	0.0290473	0.668235	1.01253	0.956491	1.07184	0.90934	NA	NA
		F2R	Wald ratio	1	0.0347487	0.0371958	0.350195	1.03536	0.962564	1.11366	0.736663	NA	NA
		F2RL1	Wald ratio	1	0.00583328	0.0367946	0.874034	1.00585	0.935865	1.08107	0.964362	NA	NA
		F2RL2	Wald ratio	1	0.00332226	0.0199336	0.867632	1.00333	0.964884	1.0433	0.963177	NA	NA
		FAAH	Wald ratio	1	0.0487721	0.0357382	0.172346	1.04998	0.97895	1.12617	0.559622	NA	NA
		FADS2	Wald ratio	1	-0.0185713	0.0171734	0.279521	0.9816	0.949109	1.0152	0.690764	NA	NA
		FAM177A1	Wald ratio	1	-0.0102436	0.0223258	0.646361	0.989809	0.94743	1.03408	0.90934	NA	NA
		FAM47E-STBD1	Wald ratio	1	-0.141599	0.0544073	0.00925295	0.86797	0.780175	0.965644	0.18074	NA	NA
		FAM53A	Wald ratio	1	0.011548	0.0139976	0.409372	1.01161	0.984238	1.03975	0.788128	NA	NA
		FAM98A	Wald ratio	1	0.0269164	0.0544446	0.621036	1.02728	0.923306	1.14297	0.902437	NA	NA
		FASTKD1	Wald ratio	1	0.0226413	0.0288161	0.432035	1.0229	0.966728	1.08234	0.798623	NA	NA
		FAT3	Wald ratio	1	-0.0290063	0.0189172	0.125194	0.97141	0.936052	1.0081	0.504614	NA	NA
		FBLL1	Wald ratio	1	-0.000507865	0.00747287	0.945817	0.999492	0.98496	1.01424	0.975636	NA	NA
		FBLN7	Wald ratio	1	-0.0292524	0.0288725	0.310985	0.971171	0.917739	1.02771	0.710283	NA	NA
		FBXL5	Wald ratio	1	0.129897	0.0580547	0.0252537	1.13871	1.01624	1.27594	0.264078	NA	NA
		FBXO17	Wald ratio	1	-0.0274935	0.0344497	0.424826	0.972881	0.909359	1.04084	0.798623	NA	NA
		FBXO22	Wald ratio	1	0.0158161	0.0327538	0.629183	1.01594	0.95277	1.0833	0.904502	NA	NA
		FDFT1	Wald ratio	1	-0.0967203	0.0376135	0.010128	0.90781	0.843291	0.977264	0.18074	NA	NA
		FDX1	Wald ratio	1	0.0766753	0.0275888	0.00544895	1.07969	1.02286	1.13968	0.135255	NA	NA
		FDXR	Wald ratio	1	-0.0198142	0.0232487	0.394063	0.980381	0.93671	1.02609	0.786014	NA	NA
		FECH	Wald ratio	1	0.0126587	0.0296992	0.669941	1.01274	0.95547	1.07344	0.90934	NA	NA
		FERMT1	Wald ratio	1	0.00478091	0.0161356	0.767004	1.00479	0.973512	1.03708	0.939411	NA	NA
		FES	Wald ratio	1	-0.0618018	0.0345238	0.0734341	0.940069	0.878562	1.00588	0.431715	NA	NA
		FEZ2	Wald ratio	1	-0.041908	0.0495276	0.397467	0.958958	0.870244	1.05672	0.787182	NA	NA
		FGD3	Wald ratio	1	0.00312884	0.0278751	0.910629	1.00313	0.949798	1.05946	0.972854	NA	NA
		FGFR2	Wald ratio	1	-0.0175764	0.0263646	0.504985	0.982577	0.933092	1.03469	0.843151	NA	NA
		FIBP	Wald ratio	1	-0.027486	0.0330528	0.405647	0.972888	0.911859	1.038	0.788128	NA	NA
		FIGN	Wald ratio	1	0.0543407	0.0271703	0.0455003	1.05584	1.00109	1.1136	0.335236	NA	NA
		FIGNL1	Wald ratio	1	-0.00354265	0.0126523	0.779478	0.996464	0.972057	1.02148	0.943153	NA	NA
		FKBP10	Wald ratio	1	0.0356792	0.0912211	0.695702	1.03632	0.866655	1.23921	0.910217	NA	NA
		FLOT1	Wald ratio	1	-0.0165048	0.052975	0.755377	0.983631	0.886623	1.09125	0.932327	NA	NA
		FLYWCH1	Wald ratio	1	-0.00441294	0.00772265	0.567709	0.995597	0.980641	1.01078	0.882997	NA	NA
		FMO2	Wald ratio	1	0.00578914	0.0369307	0.875437	1.00581	0.935574	1.08131	0.964362	NA	NA
		FMO4	Wald ratio	1	-0.023354	0.0184816	0.206361	0.976917	0.942162	1.01295	0.609111	NA	NA
		FNTA	Wald ratio	1	0.0544971	0.03193	0.0878654	1.05601	0.991947	1.12421	0.460431	NA	NA
		FOLH1	Wald ratio	1	0.0394003	0.0241106	0.102228	1.04019	0.992174	1.09052	0.485923	NA	NA
		FOLR1	Wald ratio	1	0.0369957	0.0275276	0.178965	1.03769	0.983185	1.09521	0.567808	NA	NA
		FOXK1	Wald ratio	1	-0.087153	0.0327078	0.00770808	0.916537	0.859624	0.977218	0.166536	NA	NA
		FTCDNL1	Wald ratio	1	-0.0218088	0.0135249	0.106853	0.978427	0.952831	1.00471	0.485923	NA	NA
		FTSJ3	Wald ratio	1	-0.0129338	0.0155206	0.404657	0.987149	0.957572	1.01764	0.788128	NA	NA
		FUBP1	Wald ratio	1	-0.0742224	0.0306954	0.0156047	0.928465	0.874253	0.986039	0.223467	NA	NA
		FUT10	Wald ratio	1	-0.00776841	0.0139109	0.576543	0.992262	0.965573	1.01969	0.886042	NA	NA
		FXYD5	Wald ratio	1	-0.0647662	0.0404215	0.109095	0.937287	0.865894	1.01456	0.489395	NA	NA
		G3BP2	Wald ratio	1	0.127743	0.0461296	0.00561888	1.13626	1.03803	1.24378	0.136441	NA	NA
		GABRP	Wald ratio	1	0.0280483	0.02075	0.176464	1.02845	0.987458	1.07113	0.563248	NA	NA
		GALNT18	Inverse variance weighted	2	0.0107113	0.0187051	0.566886	1.01077	0.974383	1.04851	0.898912	0.0063116	0.936678
		GANAB	Wald ratio	1	-0.0084435	0.0422175	0.841481	0.991592	0.912844	1.07713	0.954014	NA	NA
		GAS2	Wald ratio	1	0.00724317	0.0305823	0.812779	1.00727	0.948666	1.06949	0.946549	NA	NA
		GAS8	Wald ratio	1	0.0111546	0.0134204	0.405878	1.01122	0.984965	1.03817	0.788128	NA	NA
		GATM	Wald ratio	1	0.0160471	0.0239299	0.502483	1.01618	0.969616	1.06497	0.842411	NA	NA
		GFM1	Wald ratio	1	0.00692797	0.0317872	0.827469	1.00695	0.94613	1.07168	0.948457	NA	NA
		GFRA2	Wald ratio	1	-0.00927701	0.016787	0.580516	0.990766	0.958698	1.02391	0.886042	NA	NA
		GGA1	Wald ratio	1	0.0119767	0.0650458	0.853914	1.01205	0.890909	1.14966	0.956169	NA	NA
		GGH	Wald ratio	1	-0.0229703	0.0234697	0.327717	0.977291	0.933354	1.0233	0.730658	NA	NA
		GHRH	Wald ratio	1	0.0265608	0.0316583	0.401479	1.02692	0.965133	1.09266	0.788128	NA	NA
		GHRL	Wald ratio	1	-0.00895135	0.0174551	0.608077	0.991089	0.957755	1.02558	0.892539	NA	NA
		GJA3	Wald ratio	1	-0.0396241	0.0400548	0.322542	0.961151	0.888579	1.03965	0.726095	NA	NA
		GJB2	Wald ratio	1	0.00390404	0.0169706	0.818055	1.00391	0.971068	1.03787	0.946549	NA	NA
		GLO1	Wald ratio	1	0.0423268	0.0440904	0.337055	1.04324	0.956867	1.1374	0.7339	NA	NA
		GMPR	Wald ratio	1	-0.0243454	0.0482135	0.613594	0.975949	0.887946	1.07267	0.898649	NA	NA
		GNA12	Wald ratio	1	-0.179786	0.0446896	5.74643e-05	0.835449	0.765384	0.911928	0.0263756	NA	NA
		GNL3	Wald ratio	1	-0.0856446	0.0556324	0.123689	0.91792	0.823095	1.02367	0.502401	NA	NA
		GNPTG	Wald ratio	1	-0.0442025	0.031353	0.158588	0.95676	0.899736	1.0174	0.543383	NA	NA
		GOLGA6L4	Wald ratio	1	-0.0109967	0.0103561	0.288301	0.989064	0.96919	1.00934	0.698006	NA	NA
		GPATCH1	Wald ratio	1	0.0111654	0.0276034	0.685849	1.01123	0.957972	1.06745	0.910217	NA	NA
		GPC6	Wald ratio	1	-0.0381648	0.0129488	0.00320491	0.962554	0.938432	0.987296	0.101681	NA	NA
		GPNMB	Wald ratio	1	-0.0195892	0.013785	0.155301	0.980601	0.954462	1.00746	0.535407	NA	NA
		GPR108	Wald ratio	1	0.0155373	0.0134254	0.247148	1.01566	0.989281	1.04274	0.658866	NA	NA
		GPR27	Wald ratio	1	0.0487521	0.0190562	0.0105175	1.04996	1.01147	1.08992	0.18074	NA	NA
		GPX3	Wald ratio	1	0.0761249	0.0426515	0.0742921	1.0791	0.992556	1.17318	0.43411	NA	NA
		GPX7	Wald ratio	1	-0.000122332	0.00929723	0.989502	0.999878	0.981822	1.01827	0.993058	NA	NA
		GRAP2	Wald ratio	1	-0.0426951	0.0341561	0.2113	0.958204	0.896156	1.02455	0.611455	NA	NA
		GREB1	Wald ratio	1	0.00770408	0.0365107	0.83288	1.00773	0.938139	1.08249	0.948457	NA	NA
		GRIP1	Wald ratio	1	-0.0507001	0.0367491	0.167701	0.950564	0.884504	1.02156	0.555647	NA	NA
		GRM1	Wald ratio	1	0.0149558	0.0189979	0.431145	1.01507	0.977966	1.05358	0.798623	NA	NA
		GRN	Wald ratio	1	0.0476598	0.0253009	0.0596027	1.04881	0.998072	1.10214	0.382622	NA	NA
		GRPEL1	Wald ratio	1	-0.0813895	0.0726974	0.262899	0.921835	0.799414	1.063	0.673528	NA	NA
		GSS	Wald ratio	1	0.0110834	0.0336608	0.741953	1.01115	0.946588	1.08011	0.928368	NA	NA
		GSTM2	Wald ratio	1	0.0508757	0.0615533	0.408503	1.05219	0.932609	1.18711	0.788128	NA	NA
		GSTM3	Wald ratio	1	0.0155883	0.00911315	0.0871686	1.01571	0.997729	1.03402	0.460431	NA	NA
		GSTM4	Wald ratio	1	-0.0241588	0.0393555	0.539307	0.976131	0.903666	1.05441	0.871788	NA	NA
		GSTP1	Wald ratio	1	-0.02168	0.025349	0.392405	0.978553	0.931123	1.0284	0.786014	NA	NA
		GSTT2	Wald ratio	1	-0.0151822	0.00932762	0.103597	0.984932	0.967089	1.0031	0.485923	NA	NA
		GSTZ1	Wald ratio	1	0.0390571	0.0186202	0.0359439	1.03983	1.00256	1.07848	0.32564	NA	NA
		GTSE1	Wald ratio	1	-0.0329922	0.0229834	0.151149	0.967546	0.924928	1.01213	0.534284	NA	NA
		GUSB	Inverse variance weighted	2	-0.104159	0.0264852	8.39824e-05	0.901082	0.855499	0.949093	0.00335929	0.279136	0.597268
		HAAO	Wald ratio	1	-0.0240091	0.0414702	0.562625	0.976277	0.900063	1.05894	0.882801	NA	NA
		HAX1	Wald ratio	1	-0.0588928	0.0471143	0.2113	0.942808	0.859644	1.03402	0.611455	NA	NA
		HCLS1	Wald ratio	1	-0.0675128	0.0588712	0.251469	0.934716	0.832851	1.04904	0.661406	NA	NA
		HCN1	Wald ratio	1	0.0287821	0.0361957	0.426508	1.0292	0.958715	1.10487	0.798623	NA	NA
		HDLBP	Wald ratio	1	0.0420838	0.03395	0.21513	1.04298	0.975839	1.11475	0.614577	NA	NA
		HEATR6	Wald ratio	1	0.0234463	0.0346366	0.498455	1.02372	0.956532	1.09564	0.841048	NA	NA
		HERC1	Wald ratio	1	-0.170231	0.0565738	0.00262101	0.84347	0.754941	0.94238	0.094441	NA	NA
		HFM1	Wald ratio	1	0.000338032	0.0160002	0.983145	1.00034	0.969454	1.03221	0.988454	NA	NA
		HK1	Wald ratio	1	0.0026337	0.052674	0.960122	1.00264	0.904288	1.11168	0.980892	NA	NA
		HLA-B	Wald ratio	1	0.0076001	0.0342004	0.824141	1.00763	0.942299	1.07749	0.948457	NA	NA
		HLA-DPA1	Wald ratio	1	0.0423892	0.0282595	0.133614	1.0433	0.987085	1.10272	0.511121	NA	NA
		HLA-DRB1	Wald ratio	1	0.0270817	0.0270817	0.317311	1.02745	0.974337	1.08346	0.716032	NA	NA
		HMBS	Wald ratio	1	0.0543646	0.0252173	0.0310958	1.05587	1.00495	1.10937	0.307381	NA	NA
		HMG20A	Wald ratio	1	-0.0728807	0.0479946	0.128884	0.929712	0.846242	1.02141	0.504614	NA	NA
		HOPX	Wald ratio	1	-0.0139843	0.0316704	0.658809	0.986113	0.926762	1.04926	0.90934	NA	NA
		HOXB2	Wald ratio	1	0.00289753	0.0351326	0.93427	1.0029	0.936166	1.07439	0.973931	NA	NA
		HPR	Wald ratio	1	0.0175578	0.0203413	0.388051	1.01771	0.977936	1.05911	0.785972	NA	NA
		HPS1	Wald ratio	1	0.0192016	0.032856	0.558941	1.01939	0.95581	1.08719	0.882801	NA	NA
		HRAS	Wald ratio	1	-0.035728	0.0373338	0.338573	0.964903	0.896818	1.03816	0.734933	NA	NA
		HRNR	Wald ratio	1	0.00469254	0.00989239	0.635244	1.0047	0.985411	1.02437	0.906321	NA	NA
		HSD17B11	Wald ratio	1	-0.025987	0.0386386	0.501223	0.974348	0.903284	1.051	0.842411	NA	NA
		HSD17B13	Wald ratio	1	-0.0234765	0.018394	0.201844	0.976797	0.942209	1.01266	0.601226	NA	NA
		HSD17B14	Wald ratio	1	-0.00966564	0.0141674	0.495085	0.990381	0.963258	1.01827	0.840846	NA	NA
		HSD17B7	Wald ratio	1	0.00427522	0.0370073	0.90803	1.00428	0.934018	1.07984	0.972854	NA	NA
		HSF1	Wald ratio	1	-0.0513853	0.0353274	0.145795	0.949913	0.886364	1.01802	0.520298	NA	NA
		HSPA12A	Wald ratio	1	-0.0367748	0.0311787	0.238204	0.963893	0.906753	1.02463	0.644247	NA	NA
		HSPG2	Wald ratio	1	0.0561878	0.0317158	0.0764602	1.0578	0.994043	1.12564	0.43411	NA	NA
		HTR2B	Wald ratio	1	0.0177429	0.0173154	0.305509	1.0179	0.983935	1.05304	0.704911	NA	NA
		IDH2	Wald ratio	1	0.00943271	0.049383	0.848517	1.00948	0.916349	1.11207	0.955437	NA	NA
		IDUA	Wald ratio	1	0.0234513	0.0299869	0.434184	1.02373	0.965294	1.0857	0.798623	NA	NA
		IER5	Wald ratio	1	0.0238305	0.0313792	0.447593	1.02412	0.963028	1.08908	0.805091	NA	NA
		IFI27L1	Wald ratio	1	-0.00343036	0.0110057	0.755277	0.996576	0.975308	1.01831	0.932327	NA	NA
		IFITM1	Wald ratio	1	-0.00977172	0.0335637	0.770945	0.990276	0.927227	1.05761	0.94056	NA	NA
		IFNLR1	Wald ratio	1	-0.00462055	0.0106413	0.664136	0.99539	0.974844	1.01637	0.90934	NA	NA
		IFT88	Wald ratio	1	0.0199461	0.0154422	0.196473	1.02015	0.989733	1.05149	0.591536	NA	NA
		IGF2R	Wald ratio	1	-0.0202354	0.0308237	0.51151	0.979968	0.922517	1.041	0.84771	NA	NA
		IL10RB	Inverse variance weighted	2	0.00443465	0.0253744	0.861261	1.00444	0.955712	1.05566	0.960849	1.52187	0.217337
		IL22RA1	Wald ratio	1	-0.00622046	0.0143259	0.664136	0.993799	0.966282	1.0221	0.90934	NA	NA
		IL32	Wald ratio	1	-0.0302584	0.0263195	0.250284	0.970195	0.921415	1.02156	0.660915	NA	NA
		IMMT	Wald ratio	1	0.210718	0.0748996	0.00490308	1.23456	1.066	1.42978	0.130372	NA	NA
		IMP4	Wald ratio	1	0.0297046	0.0632838	0.638792	1.03015	0.909981	1.16619	0.908602	NA	NA
		INCENP	Wald ratio	1	0.00839578	0.0340629	0.805312	1.00843	0.943303	1.07806	0.944888	NA	NA
		ING2	Wald ratio	1	-0.0492033	0.0296405	0.0969145	0.951988	0.898257	1.00893	0.478975	NA	NA
		INPP5E	Wald ratio	1	-0.0134528	0.0325371	0.679268	0.986637	0.925681	1.05161	0.910217	NA	NA
		INTS10	Wald ratio	1	0.0455576	0.0316625	0.150193	1.04661	0.983634	1.11362	0.53259	NA	NA
		INTS4	Wald ratio	1	0.0488895	0.0233208	0.036048	1.0501	1.00319	1.09922	0.32564	NA	NA
		INTS8	Inverse variance weighted	2	-0.0239903	0.0285714	0.401097	0.976295	0.923125	1.03253	0.8918	2.59485	0.107212
		INVS	Wald ratio	1	0.0634577	0.0283693	0.0252967	1.06551	1.00788	1.12644	0.264078	NA	NA
		IP6K2	Wald ratio	1	-0.0346764	0.0574541	0.546143	0.965918	0.863047	1.08105	0.876496	NA	NA
		IPO8	Wald ratio	1	-0.0573001	0.02865	0.0455003	0.944311	0.892745	0.998855	0.335236	NA	NA
		IQGAP1	Wald ratio	1	0.0284283	0.0182619	0.119541	1.02884	0.992662	1.06633	0.499074	NA	NA
		ITGA2	Wald ratio	1	-0.00294657	0.0159115	0.853084	0.997058	0.966443	1.02864	0.956169	NA	NA
		ITGB3	Wald ratio	1	0.0535527	0.0316945	0.0910939	1.05501	0.991468	1.12263	0.466729	NA	NA
		ITGBL1	Wald ratio	1	0.0391936	0.0284088	0.167701	1.03997	0.983648	1.09952	0.555647	NA	NA
		ITIH5	Wald ratio	1	0.0392688	0.0318077	0.216991	1.04005	0.97719	1.10695	0.616023	NA	NA
		ITPKC	Wald ratio	1	-0.112608	0.0381973	0.00319783	0.893501	0.82905	0.962962	0.101681	NA	NA
		JRK	Wald ratio	1	-0.0297911	0.0173253	0.0855211	0.970648	0.938241	1.00418	0.459265	NA	NA
		KANK1	Wald ratio	1	0.0707144	0.0554836	0.202483	1.07327	0.962681	1.19657	0.601525	NA	NA
		KANK2	Wald ratio	1	-0.0456029	0.0251602	0.069909	0.955421	0.909448	1.00372	0.418263	NA	NA
		KAT2B	Wald ratio	1	-0.0436597	0.0399831	0.274853	0.95728	0.885125	1.03532	0.684081	NA	NA
		KAT8	Wald ratio	1	0.0230388	0.0222533	0.300532	1.02331	0.979632	1.06893	0.704911	NA	NA
		KATNAL2	Wald ratio	1	0.0310893	0.0210963	0.140567	1.03158	0.989793	1.07513	0.515819	NA	NA
		KBTBD12	Wald ratio	1	-0.00757836	0.0292308	0.795435	0.99245	0.937189	1.05097	0.944888	NA	NA
		KCNA2	Wald ratio	1	0.0374782	0.0272324	0.168748	1.03819	0.984228	1.09511	0.555647	NA	NA
		KCNMA1	Wald ratio	1	0.0171228	0.0186117	0.357573	1.01727	0.98083	1.05506	0.745166	NA	NA
		KCTD5	Wald ratio	1	-0.00289754	0.0293376	0.921325	0.997107	0.941389	1.05612	0.972854	NA	NA
		KHK	Wald ratio	1	0.0174336	0.0138391	0.207763	1.01759	0.990356	1.04557	0.609111	NA	NA
		KIAA1143	Wald ratio	1	-0.0170666	0.0498871	0.732272	0.983078	0.891504	1.08406	0.92589	NA	NA
		KIAA1549	Wald ratio	1	0.0127475	0.0312892	0.683709	1.01283	0.952582	1.07689	0.910217	NA	NA
		KIF5B	Wald ratio	1	0.116916	0.0518453	0.0241269	1.12403	1.01542	1.24425	0.260441	NA	NA
		KLF5	Wald ratio	1	0.0125672	0.0276477	0.649436	1.01265	0.959232	1.06904	0.90934	NA	NA
		KLHL25	Wald ratio	1	-0.0329566	0.0307836	0.284355	0.967581	0.910927	1.02776	0.698006	NA	NA
		KLK10	Wald ratio	1	-0.0252263	0.0246034	0.305214	0.975089	0.929184	1.02326	0.704911	NA	NA
		KLRC1	Wald ratio	1	-0.0109694	0.0113018	0.331753	0.989091	0.967422	1.01124	0.732349	NA	NA
		KNOP1	Wald ratio	1	-0.00856993	0.00856993	0.317311	0.991467	0.974952	1.00826	0.716032	NA	NA
		KNSTRN	Wald ratio	1	-0.00693777	0.00869128	0.424728	0.993086	0.976312	1.01015	0.798623	NA	NA
		KREMEN1	Wald ratio	1	0.0334396	0.0330461	0.311584	1.034	0.969155	1.10319	0.710283	NA	NA
		KRI1	Wald ratio	1	0.00653105	0.0173481	0.706567	1.00655	0.972903	1.04137	0.911357	NA	NA
		KRR1	Wald ratio	1	-0.0149382	0.0265229	0.573286	0.985173	0.935267	1.03774	0.884476	NA	NA
		KRT72	Wald ratio	1	-0.00182667	0.0176578	0.917607	0.998175	0.96422	1.03333	0.972854	NA	NA
		L1TD1	Wald ratio	1	0.0177736	0.0132431	0.179562	1.01793	0.991851	1.0447	0.567808	NA	NA
		L3MBTL3	Wald ratio	1	0.0695442	0.0331163	0.0357288	1.07202	1.00465	1.14391	0.32564	NA	NA
		LACTB	Wald ratio	1	-0.0188373	0.0243586	0.439325	0.981339	0.935588	1.02933	0.799228	NA	NA
		LAMB1	Wald ratio	1	0.0296083	0.0218469	0.175334	1.03005	0.986875	1.07512	0.562781	NA	NA
		LAMB3	Wald ratio	1	0.0444126	0.0173317	0.0103922	1.04541	1.0105	1.08154	0.18074	NA	NA
		LAMC1	Wald ratio	1	-0.026854	0.0291891	0.357573	0.973503	0.919372	1.03082	0.745166	NA	NA
		LAMC2	Wald ratio	1	0.00449602	0.0161108	0.780191	1.00451	0.973282	1.03673	0.943153	NA	NA
		LAPTM4B	Wald ratio	1	-0.0430194	0.0469702	0.359726	0.957893	0.873645	1.05026	0.748256	NA	NA
		LBR	Wald ratio	1	-0.0548604	0.0222812	0.0138093	0.946617	0.906167	0.988873	0.205667	NA	NA
		LCAT	Wald ratio	1	0.0247212	0.0623915	0.691938	1.02503	0.907042	1.15836	0.910217	NA	NA
		LCN1	Wald ratio	1	-0.00887701	0.0175926	0.613849	0.991162	0.957568	1.02594	0.898649	NA	NA
		LDHC	Wald ratio	1	-0.000790758	0.00855457	0.926351	0.99921	0.982596	1.0161	0.972854	NA	NA
		LEFTY1	Wald ratio	1	-0.0403437	0.0227199	0.0757822	0.960459	0.918627	1.0042	0.43411	NA	NA
		LGALS1	Wald ratio	1	0.0125531	0.0211834	0.553454	1.01263	0.971449	1.05556	0.881157	NA	NA
		LGALS8	Wald ratio	1	0.00336939	0.0364215	0.926292	1.00338	0.934245	1.07762	0.972854	NA	NA
		LGR6	Wald ratio	1	0.00161129	0.0283587	0.95469	1.00161	0.947459	1.05886	0.979758	NA	NA
		LIG1	Wald ratio	1	-0.0123279	0.0459851	0.788634	0.987748	0.902615	1.08091	0.944888	NA	NA
		LIG3	Wald ratio	1	-0.00556505	0.0169178	0.742195	0.99445	0.962016	1.02798	0.928368	NA	NA
		LIG4	Wald ratio	1	0.0466379	0.0307013	0.128741	1.04774	0.986555	1.11273	0.504614	NA	NA
		LILRB1	Wald ratio	1	0.00710798	0.0277211	0.797634	1.00713	0.953872	1.06337	0.944888	NA	NA
		LILRB2	Wald ratio	1	-0.0626252	0.045473	0.168453	0.939296	0.859201	1.02686	0.555647	NA	NA
		LIMS1	Wald ratio	1	-0.0696213	0.0339294	0.0401747	0.932747	0.872735	0.996885	0.335236	NA	NA
		LIMS2	Wald ratio	1	-0.00794994	0.0296316	0.788474	0.992082	0.936105	1.05141	0.944888	NA	NA
		LINGO1	Wald ratio	1	-0.0125276	0.021993	0.568935	0.987551	0.945885	1.03105	0.882997	NA	NA
		LIPC	Wald ratio	1	-0.0396642	0.0243967	0.103991	0.961112	0.916236	1.00819	0.485923	NA	NA
		LLGL2	Wald ratio	1	0.013384	0.0184482	0.468151	1.01347	0.977483	1.05079	0.822737	NA	NA
		LMOD1	Wald ratio	1	-0.0620887	0.0362562	0.0868046	0.9398	0.875333	1.00901	0.460431	NA	NA
		LONP1	Wald ratio	1	0.0204081	0.0380951	0.592156	1.02062	0.947187	1.09974	0.88903	NA	NA
		LPIN1	Wald ratio	1	0.0187833	0.015786	0.234096	1.01896	0.987916	1.05098	0.640896	NA	NA
		LPIN3	Wald ratio	1	-0.0507442	0.0250805	0.0430468	0.950522	0.904926	0.998415	0.335236	NA	NA
		LRPPRC	Wald ratio	1	0.0250118	0.0520516	0.630858	1.02533	0.925881	1.13545	0.904581	NA	NA
		LRRC15	Wald ratio	1	-0.00578258	0.0210894	0.783936	0.994234	0.953975	1.03619	0.943935	NA	NA
		LRRC27	Wald ratio	1	0.0176822	0.0154881	0.253593	1.01784	0.987406	1.04921	0.663379	NA	NA
		LRRC8C	Wald ratio	1	0.0370802	0.0380309	0.32956	1.03778	0.963232	1.11809	0.731099	NA	NA
		LSG1	Wald ratio	1	-0.00867174	0.0125512	0.489623	0.991366	0.967275	1.01606	0.837998	NA	NA
		LSR	Wald ratio	1	-0.0522315	0.0234141	0.0256964	0.949109	0.906537	0.99368	0.265768	NA	NA
		LSS	Wald ratio	1	-0.00501698	0.0200679	0.802587	0.994996	0.956619	1.03491	0.944888	NA	NA
		LTBR	Wald ratio	1	0.0113361	0.0159044	0.475991	1.0114	0.980359	1.04343	0.828164	NA	NA
		LUZP1	Wald ratio	1	0.0703457	0.0426505	0.0990758	1.07288	0.986838	1.16642	0.483447	NA	NA
		LY75	Wald ratio	1	-0.000773867	0.0117628	0.947545	0.999226	0.976453	1.02253	0.975636	NA	NA
		LYAR	Wald ratio	1	-0.00926692	0.00961014	0.334903	0.990776	0.972288	1.00961	0.7339	NA	NA
		LYN	Wald ratio	1	0.0134922	0.0251682	0.591902	1.01358	0.964797	1.06484	0.88903	NA	NA
		LYPD2	Wald ratio	1	-0.0124259	0.0275654	0.65215	0.987651	0.935706	1.04248	0.90934	NA	NA
		LYZ	Wald ratio	1	-0.00215675	0.0182126	0.905734	0.997846	0.962854	1.03411	0.972854	NA	NA
		MAD1L1	Wald ratio	1	0.00736858	0.0193108	0.702774	1.0074	0.969979	1.04626	0.910217	NA	NA
		MADD	Wald ratio	1	-0.0552117	0.0295046	0.0613053	0.946285	0.893114	1.00262	0.38908	NA	NA
		MAG	Inverse variance weighted	2	0.0310902	0.0114632	0.00668436	1.03158	1.00866	1.05502	0.0989741	0.0237385	0.877552
		MALT1	Wald ratio	1	0.00538619	0.0372137	0.884919	1.0054	0.934679	1.08147	0.96951	NA	NA
		MANEA	Wald ratio	1	-0.0034639	0.0341061	0.919104	0.996542	0.932103	1.06544	0.972854	NA	NA
		MAP1B	Wald ratio	1	0	0.0262329	1	1	0.949883	1.05276	1	NA	NA
		MAP1LC3A	Wald ratio	1	-0.0624529	0.031025	0.044116	0.939457	0.884032	0.998357	0.335236	NA	NA
		MAP2K1	Wald ratio	1	-0.0294843	0.0533704	0.580642	0.970946	0.874511	1.07802	0.886042	NA	NA
		MAP2K5	Wald ratio	1	0.0307173	0.0201655	0.127695	1.03119	0.991231	1.07277	0.504614	NA	NA
		MAP3K10	Wald ratio	1	0.0199077	0.0345338	0.564297	1.02011	0.953345	1.09154	0.882801	NA	NA
		MAP3K11	Wald ratio	1	0.0546019	0.0364013	0.133614	1.05612	0.983395	1.13422	0.511121	NA	NA
		MAP3K2	Wald ratio	1	0.0018145	0.0465721	0.968921	1.00182	0.914419	1.09757	0.982773	NA	NA
		MAP6	Wald ratio	1	-0.00227318	0.0287936	0.937074	0.997729	0.942982	1.05566	0.973931	NA	NA
		MAP7	Wald ratio	1	0.0449415	0.0222627	0.0435193	1.04597	1.00131	1.09262	0.335236	NA	NA
		MAPK4	Wald ratio	1	-0.0309525	0.0313347	0.323248	0.969522	0.911769	1.03093	0.726095	NA	NA
		MAPRE2	Wald ratio	1	0.015014	0.0439299	0.732522	1.01513	0.931379	1.10641	0.92589	NA	NA
		MAST4	Wald ratio	1	-0.00161371	0.0258194	0.950165	0.998388	0.94912	1.05021	0.976388	NA	NA
		MASTL	Wald ratio	1	-0.0158046	0.0118911	0.18381	0.98432	0.961644	1.00753	0.568913	NA	NA
		MCC	Wald ratio	1	0.0337186	0.0272618	0.216146	1.03429	0.980478	1.09106	0.615905	NA	NA
		MCCC1	Wald ratio	1	0.0688441	0.0404085	0.0884365	1.07127	0.989697	1.15956	0.460431	NA	NA
		MCF2L	Wald ratio	1	0.0588726	0.0294363	0.0455003	1.06064	1.00118	1.12363	0.335236	NA	NA
		MCFD2	Wald ratio	1	-0.0130247	0.0201476	0.517978	0.98706	0.948841	1.02682	0.853497	NA	NA
		MCM8	Wald ratio	1	-0.0134011	0.0208232	0.519858	0.986688	0.947229	1.02779	0.855095	NA	NA
		MCOLN2	Wald ratio	1	-0.00626385	0.0206707	0.761867	0.993756	0.954299	1.03484	0.935171	NA	NA
		MDGA1	Wald ratio	1	-0.0299491	0.0144977	0.0388484	0.970495	0.943306	0.998467	0.335236	NA	NA
		ME1	Wald ratio	1	0.0535269	0.0364319	0.14177	1.05499	0.982279	1.13307	0.515819	NA	NA
		MED15	Wald ratio	1	-0.0323989	0.0476813	0.496829	0.96812	0.881743	1.06296	0.840846	NA	NA
		MED19	Wald ratio	1	-0.00692919	0.0210541	0.74207	0.993095	0.952948	1.03493	0.928368	NA	NA
		MEI1	Wald ratio	1	0.0106256	0.0156164	0.496243	1.01068	0.980216	1.0421	0.840846	NA	NA
		MERTK	Wald ratio	1	0.00252648	0.0221769	0.909298	1.00253	0.959887	1.04707	0.972854	NA	NA
		METTL16	Wald ratio	1	0.00964605	0.0252042	0.70193	1.00969	0.961026	1.06082	0.910217	NA	NA
		METTL18	Wald ratio	1	-0.0367174	0.0144167	0.0108692	0.963948	0.937092	0.991575	0.181208	NA	NA
		METTL2B	Wald ratio	1	-0.0193453	0.0201296	0.336533	0.980841	0.942896	1.02031	0.7339	NA	NA
		MFF	Wald ratio	1	-0.0162795	0.0383473	0.671181	0.983852	0.912616	1.06065	0.90934	NA	NA
		MFN2	Wald ratio	1	0.0323686	0.0512502	0.527662	1.0329	0.934184	1.14204	0.860436	NA	NA
		MGMT	Wald ratio	1	0.0205767	0.0142739	0.149427	1.02079	0.992627	1.04975	0.53156	NA	NA
		MGST1	Wald ratio	1	0.0614161	0.0541579	0.256786	1.06334	0.956252	1.18242	0.663958	NA	NA
		MICA	Inverse variance weighted	2	0.00957737	0.0135248	0.478863	1.00962	0.983211	1.03675	0.8918	1.34167	0.24674
		MICB	Inverse variance weighted	2	-0.0138871	0.0461533	0.763497	0.986209	0.900912	1.07958	0.954372	9.64781	0.00189577
		MICU2	Wald ratio	1	0.0373375	0.0521702	0.474185	1.03804	0.937146	1.1498	0.827601	NA	NA
		MKNK1	Wald ratio	1	-0.0651411	0.0318386	0.0407586	0.936935	0.880254	0.997266	0.335236	NA	NA
		MLKL	Wald ratio	1	-0.00313775	0.0402678	0.93789	0.996867	0.921214	1.07873	0.973931	NA	NA
		MLLT11	Wald ratio	1	-0.0122211	0.025831	0.636129	0.987853	0.939084	1.03915	0.906321	NA	NA
		MMP1	Wald ratio	1	0.00129505	0.0126267	0.918309	1.0013	0.97682	1.02639	0.972854	NA	NA
		MMS22L	Wald ratio	1	0.0179869	0.0317908	0.571537	1.01815	0.956645	1.08361	0.882997	NA	NA
		MOG	Wald ratio	1	0.037485	0.027405	0.17137	1.0382	0.983902	1.09549	0.559542	NA	NA
		MOGS	Wald ratio	1	0.0428543	0.0416368	0.303367	1.04379	0.961987	1.13254	0.704911	NA	NA
		MOK	Wald ratio	1	-0.0994456	0.0386549	0.0100923	0.905339	0.839281	0.976596	0.18074	NA	NA
		MORN4	Wald ratio	1	-0.0135809	0.0160501	0.397467	0.986511	0.95596	1.01804	0.787182	NA	NA
		MPHOSPH6	Wald ratio	1	-0.00844667	0.0145283	0.560974	0.991589	0.963751	1.02023	0.882801	NA	NA
		MPHOSPH8	Wald ratio	1	-0.0319213	0.0351633	0.363983	0.968583	0.904076	1.03769	0.754303	NA	NA
		MPP7	Wald ratio	1	0.0105108	0.021442	0.623995	1.01057	0.968976	1.05394	0.902437	NA	NA
		MPV17L2	Wald ratio	1	-0.0195112	0.0461173	0.672239	0.980678	0.895923	1.07345	0.90934	NA	NA
		MRPL23	Wald ratio	1	-0.00919225	0.00885799	0.299393	0.99085	0.973796	1.0082	0.704911	NA	NA
		MRPL28	Wald ratio	1	-0.0241518	0.0599899	0.687244	0.976138	0.867854	1.09793	0.910217	NA	NA
		MRPL33	Wald ratio	1	0.0311956	0.0637777	0.624749	1.03169	0.910457	1.16906	0.902437	NA	NA
		MRPL39	Wald ratio	1	-0.0853601	0.0560574	0.127827	0.918182	0.822643	1.02482	0.504614	NA	NA
		MRPL41	Wald ratio	1	0.119448	0.0581383	0.0399229	1.12687	1.00551	1.26289	0.335236	NA	NA
		MRPL43	Wald ratio	1	0.026448	0.0203779	0.194331	1.0268	0.986598	1.06864	0.589859	NA	NA
		MRPS26	Wald ratio	1	0.0154914	0.0537035	0.772993	1.01561	0.914144	1.12834	0.94056	NA	NA
		MRPS27	Wald ratio	1	0.0485859	0.0498645	0.329878	1.04979	0.95204	1.15757	0.731099	NA	NA
		MRPS35	Wald ratio	1	0.0250627	0.0648172	0.699003	1.02538	0.903048	1.16428	0.910217	NA	NA
		MRPS9	Wald ratio	1	0.0196806	0.0548671	0.719823	1.01988	0.91589	1.13567	0.924186	NA	NA
		MRS2	Wald ratio	1	0.00452617	0.0313814	0.885318	1.00454	0.944612	1.06826	0.96951	NA	NA
		MRTO4	Wald ratio	1	-0.0362603	0.0463918	0.434444	0.964389	0.880568	1.05619	0.798623	NA	NA
		MSH2	Wald ratio	1	0.030131	0.0229569	0.189351	1.03059	0.985245	1.07802	0.57631	NA	NA
		MSH3	Wald ratio	1	-0.030449	0.0227077	0.17995	0.97001	0.927784	1.01416	0.567808	NA	NA
		MSH4	Wald ratio	1	-0.0103991	0.0129562	0.422188	0.989655	0.96484	1.01511	0.798623	NA	NA
		MSH6	Wald ratio	1	-0.146942	0.0369809	7.08386e-05	0.863344	0.802981	0.928245	0.0263756	NA	NA
		MT1A	Wald ratio	1	0.0406113	0.035738	0.255804	1.04145	0.970994	1.11701	0.663958	NA	NA
		MT1X	Wald ratio	1	0.0528229	0.0401454	0.188245	1.05424	0.974469	1.14055	0.574506	NA	NA
		MTAP	Wald ratio	1	-0.0279697	0.0204394	0.17118	0.972418	0.934232	1.01216	0.559542	NA	NA
		MTFP1	Wald ratio	1	-0.0533093	0.0398089	0.180528	0.948087	0.876924	1.02502	0.567933	NA	NA
		MTG1	Wald ratio	1	0.00854015	0.0140303	0.542726	1.00858	0.981219	1.0367	0.875928	NA	NA
		MTMR3	Wald ratio	1	-0.0154147	0.0232732	0.507755	0.984703	0.940795	1.03066	0.846511	NA	NA
		MTRR	Wald ratio	1	-0.0265753	0.0396646	0.502858	0.973775	0.900939	1.0525	0.842411	NA	NA
		MTUS1	Wald ratio	1	-0.0670086	0.0368179	0.068759	0.935187	0.870079	1.00517	0.418263	NA	NA
		MX1	Wald ratio	1	0.0161929	0.0194315	0.404657	1.01632	0.978345	1.05578	0.788128	NA	NA
		MXD3	Wald ratio	1	-0.0150578	0.0199986	0.451485	0.985055	0.947191	1.02443	0.807906	NA	NA
		MYL12A	Wald ratio	1	0.0217924	0.0443772	0.623376	1.02203	0.936892	1.11491	0.902437	NA	NA
		MYO5B	Wald ratio	1	0.021526	0.0155295	0.165705	1.02176	0.991128	1.05334	0.555647	NA	NA
		MYO6	Wald ratio	1	-0.13888	0.0426109	0.00111704	0.870332	0.800597	0.946142	0.0542491	NA	NA
		N6AMT1	Wald ratio	1	-0.0123466	0.0352759	0.726339	0.987729	0.921744	1.05844	0.92589	NA	NA
		NAGLU	Wald ratio	1	0.0411881	0.030848	0.181812	1.04205	0.980911	1.107	0.568864	NA	NA
		NAMPT	Wald ratio	1	0.0316878	0.0668014	0.635244	1.0322	0.905523	1.17659	0.906321	NA	NA
		NAV1	Wald ratio	1	0.0135353	0.0365453	0.711107	1.01363	0.943562	1.0889	0.915099	NA	NA
		NBAS	Wald ratio	1	0.00314559	0.0179748	0.86108	1.00315	0.968424	1.03912	0.958699	NA	NA
		NBN	Wald ratio	1	0.00590368	0.0251683	0.814544	1.00592	0.957503	1.05679	0.946549	NA	NA
		NCEH1	Wald ratio	1	0.0175677	0.0395274	0.656721	1.01772	0.941853	1.0997	0.90934	NA	NA
		NCKIPSD	Wald ratio	1	-0.0255085	0.0276051	0.35546	0.974814	0.923472	1.02901	0.743537	NA	NA
		NCLN	Wald ratio	1	-0.0998555	0.0323303	0.00201097	0.904968	0.849402	0.964169	0.0831945	NA	NA
		NCOA1	Wald ratio	1	-0.00884729	0.0353892	0.802587	0.991192	0.92477	1.06238	0.944888	NA	NA
		NCOA6	Wald ratio	1	0.00760699	0.0415849	0.854855	1.00764	0.928765	1.0932	0.956169	NA	NA
		NDE1	Wald ratio	1	0.020495	0.0277674	0.460457	1.02071	0.96664	1.0778	0.815743	NA	NA
		NDN	Wald ratio	1	0.0633032	0.0442562	0.152608	1.06535	0.976834	1.16189	0.534579	NA	NA
		NDST1	Wald ratio	1	0.0730519	0.0410583	0.0752036	1.07579	0.992605	1.16594	0.43411	NA	NA
		NDUFA6	Wald ratio	1	0.0831171	0.0560193	0.137883	1.08667	0.973672	1.21278	0.515819	NA	NA
		NDUFAF4	Wald ratio	1	-0.00413571	0.042485	0.922452	0.995873	0.916305	1.08235	0.972854	NA	NA
		NDUFB2	Wald ratio	1	0.01542	0.0391431	0.693626	1.01554	0.940541	1.09652	0.910217	NA	NA
		NDUFS2	Wald ratio	1	0.0626786	0.0676929	0.354484	1.06468	0.932394	1.21574	0.742888	NA	NA
		NDUFS4	Wald ratio	1	-0.0726898	0.049532	0.142231	0.929889	0.843857	1.02469	0.515819	NA	NA
		NDUFV3	Wald ratio	1	-0.0689752	0.0428483	0.107451	0.93335	0.858166	1.01512	0.485923	NA	NA
		NEB	Wald ratio	1	-0.0289823	0.0208359	0.164232	0.971434	0.932561	1.01193	0.555647	NA	NA
		NEIL2	Inverse variance weighted	2	-0.0512383	0.0191384	0.00742306	0.950052	0.915075	0.986367	0.0989741	0.0323994	0.857154
		NEK1	Wald ratio	1	0.0206241	0.0254904	0.418463	1.02084	0.971089	1.07314	0.79765	NA	NA
		NEK10	Wald ratio	1	-0.0712716	0.0307318	0.020387	0.931209	0.876774	0.989023	0.24592	NA	NA
		NEK11	Wald ratio	1	0.0323195	0.0256327	0.207356	1.03285	0.982239	1.08606	0.609111	NA	NA
		NEURL4	Wald ratio	1	-0.150696	0.0419797	0.000331003	0.860109	0.792172	0.933872	0.0284408	NA	NA
		NF1	Wald ratio	1	-0.0379435	0.0549526	0.489895	0.962767	0.86446	1.07225	0.837998	NA	NA
		NFKBIB	Wald ratio	1	-0.00292936	0.0395463	0.940951	0.997075	0.92271	1.07743	0.973931	NA	NA
		NFYB	Wald ratio	1	-0.111624	0.0437568	0.0107408	0.89438	0.820872	0.97447	0.181208	NA	NA
		NINJ1	Wald ratio	1	-0.0408162	0.0201998	0.0433193	0.960006	0.92274	0.998776	0.335236	NA	NA
		NIPSNAP3A	Wald ratio	1	0.00512644	0.0181561	0.777673	1.00514	0.97	1.04155	0.943153	NA	NA
		NIT1	Wald ratio	1	0.0163227	0.0278847	0.558302	1.01646	0.962394	1.07356	0.882801	NA	NA
		NKTR	Wald ratio	1	0.0105511	0.0272287	0.698386	1.01061	0.958087	1.06601	0.910217	NA	NA
		NKX3-1	Wald ratio	1	-0.00365497	0.0221735	0.869074	0.996352	0.953978	1.04061	0.963177	NA	NA
		NME1	Wald ratio	1	0.0519222	0.0205026	0.0113263	1.05329	1.01181	1.09648	0.186051	NA	NA
		NME5	Wald ratio	1	0.0360976	0.02235	0.106287	1.03676	0.992321	1.08318	0.485923	NA	NA
		NMT1	Wald ratio	1	-0.00442332	0.0373525	0.905734	0.995586	0.925303	1.07121	0.972854	NA	NA
		NMUR1	Wald ratio	1	-0.0116404	0.0185799	0.530983	0.988427	0.953079	1.02509	0.860825	NA	NA
		NOB1	Wald ratio	1	-0.0034223	0.0376453	0.927565	0.996584	0.925698	1.0729	0.972854	NA	NA
		NOC3L	Wald ratio	1	-0.0197397	0.0239199	0.409234	0.980454	0.935548	1.02752	0.788128	NA	NA
		NOL6	Wald ratio	1	0.0685622	0.0267911	0.0104932	1.07097	1.01618	1.12871	0.18074	NA	NA
		NOP10	Wald ratio	1	0.0489821	0.0518354	0.344682	1.0502	0.948745	1.16251	0.736157	NA	NA
		NOS2	Wald ratio	1	0.0145772	0.0142496	0.306313	1.01468	0.986737	1.04342	0.704911	NA	NA
		NOTCH4	Wald ratio	1	-0.0227009	0.0264279	0.390355	0.977555	0.928208	1.02953	0.786014	NA	NA
		NOXRED1	Wald ratio	1	0.0215906	0.0151336	0.153676	1.02183	0.991961	1.05259	0.534579	NA	NA
		NPC1	Wald ratio	1	-0.061764	0.0225395	0.00613906	0.940105	0.899477	0.982567	0.142861	NA	NA
		NPHP4	Wald ratio	1	0.0270258	0.0280926	0.336037	1.02739	0.972354	1.08555	0.7339	NA	NA
		NPLOC4	Wald ratio	1	-0.0628519	0.0465002	0.176488	0.939082	0.857279	1.02869	0.563248	NA	NA
		NQO2	Wald ratio	1	-0.00444701	0.00974108	0.648015	0.995563	0.976735	1.01475	0.90934	NA	NA
		NR0B2	Wald ratio	1	0.0228464	0.0292134	0.434184	1.02311	0.966173	1.0834	0.798623	NA	NA
		NRIP3	Wald ratio	1	0.0349031	0.0237456	0.141594	1.03552	0.988429	1.08485	0.515819	NA	NA
		NRP1	Wald ratio	1	-0.0328031	0.0416989	0.431477	0.967729	0.891783	1.05014	0.798623	NA	NA
		NSA2	Wald ratio	1	-0.0147727	0.00869865	0.0894557	0.985336	0.968679	1.00228	0.462602	NA	NA
		NSUN2	Wald ratio	1	0.0268889	0.0207429	0.194873	1.02725	0.986327	1.06988	0.589901	NA	NA
		NT5DC1	Wald ratio	1	-0.0315852	0.058959	0.592156	0.968908	0.863169	1.0876	0.88903	NA	NA
		NTRK3	Inverse variance weighted	2	-0.00892149	0.0191393	0.64112	0.991118	0.954627	1.029	0.898912	1.58092	0.208629
		NUBPL	Inverse variance weighted	2	-0.00810848	0.0306466	0.791333	0.991924	0.934096	1.05333	0.959191	0.340465	0.559561
		NUDCD3	Wald ratio	1	0.0133207	0.0299715	0.656721	1.01341	0.955593	1.07473	0.90934	NA	NA
		NUDT1	Wald ratio	1	-0.0494205	0.0472857	0.295955	0.951781	0.867534	1.04421	0.703366	NA	NA
		NUDT12	Wald ratio	1	0.047373	0.0385182	0.21874	1.04851	0.972269	1.13074	0.618564	NA	NA
		NUDT2	Inverse variance weighted	2	0.00948276	0.0110348	0.390147	1.00953	0.987928	1.0316	0.8918	1.02809	0.310607
		NUP107	Inverse variance weighted	2	-0.0149302	0.0193707	0.440848	0.985181	0.948478	1.0233	0.8918	0.186267	0.666042
		NUP133	Wald ratio	1	-0.0247278	0.0581104	0.670449	0.975575	0.870555	1.09326	0.90934	NA	NA
		NUP35	Wald ratio	1	-0.0548777	0.0316448	0.0828866	0.946601	0.889673	1.00717	0.450539	NA	NA
		NUP54	Wald ratio	1	-0.0114018	0.0177734	0.521192	0.988663	0.954815	1.02371	0.855095	NA	NA
		NUP85	Wald ratio	1	-0.0027637	0.0147939	0.851807	0.99724	0.968739	1.02658	0.956169	NA	NA
		NUSAP1	Wald ratio	1	-0.00192578	0.0186159	0.917607	0.998076	0.962316	1.03517	0.972854	NA	NA
		NXN	Wald ratio	1	0.0356433	0.0280826	0.204359	1.03629	0.980788	1.09492	0.605487	NA	NA
		OCIAD1	Wald ratio	1	-0.0182053	0.0487643	0.7089	0.981959	0.892451	1.08044	0.913312	NA	NA
		OCLN	Inverse variance weighted	2	0.00494095	0.0106567	0.642899	1.00495	0.98418	1.02616	0.898912	0.66125	0.416119
		ODF2	Wald ratio	1	-0.00652249	0.0442597	0.882841	0.993499	0.910946	1.08353	0.96951	NA	NA
		OGFR	Wald ratio	1	-0.0192786	0.0369164	0.601516	0.980906	0.912438	1.05451	0.890753	NA	NA
		OGN	Wald ratio	1	-0.12944	0.0571945	0.023626	0.878587	0.785416	0.982811	0.260441	NA	NA
		OPRL1	Wald ratio	1	0.0190772	0.0203839	0.349326	1.01926	0.979341	1.06081	0.736663	NA	NA
		ORC4	Wald ratio	1	-0.0527026	0.0513462	0.304696	0.948662	0.857837	1.0491	0.704911	NA	NA
		OSCP1	Wald ratio	1	0.00293457	0.0222538	0.895089	1.00294	0.960134	1.04765	0.972854	NA	NA
		OTUD3	Wald ratio	1	-0.00576002	0.0162134	0.722392	0.994257	0.963158	1.02636	0.92589	NA	NA
		OXGR1	Wald ratio	1	-0.016587	0.0174836	0.342764	0.98355	0.950417	1.01784	0.734933	NA	NA
		P2RX3	Wald ratio	1	0.00979777	0.0145742	0.501413	1.00985	0.981407	1.03911	0.842411	NA	NA
		P2RY12	Wald ratio	1	-0.0197047	0.0199674	0.32372	0.980488	0.942857	1.01962	0.726095	NA	NA
		PADI2	Wald ratio	1	0.0295404	0.0200361	0.140385	1.02998	0.990317	1.07123	0.515819	NA	NA
		PADI4	Wald ratio	1	0.00120535	0.0238056	0.959618	1.00121	0.955564	1.04903	0.980892	NA	NA
		PANX1	Wald ratio	1	-0.0784852	0.038583	0.0419326	0.924516	0.857179	0.997142	0.335236	NA	NA
		PAPSS1	Wald ratio	1	-0.0462446	0.0435869	0.288701	0.954808	0.876626	1.03996	0.698006	NA	NA
		PARK7	Wald ratio	1	0.0389489	0.0538882	0.46982	1.03972	0.935502	1.15554	0.823844	NA	NA
		PARP14	Inverse variance weighted	2	-0.018518	0.0176233	0.293365	0.981652	0.948323	1.01615	0.838186	1.06454	0.302182
		PARP2	Wald ratio	1	-0.0443195	0.0265293	0.094803	0.956648	0.908176	1.00771	0.472746	NA	NA
		PARP3	Wald ratio	1	-0.0522113	0.0335783	0.119967	0.949128	0.888674	1.0137	0.499074	NA	NA
		PARVB	Wald ratio	1	-0.00725344	0.0236946	0.759511	0.992773	0.947721	1.03997	0.934648	NA	NA
		PAX8	Wald ratio	1	0.00921522	0.00798653	0.248563	1.00926	0.993582	1.02518	0.66046	NA	NA
		PBLD	Wald ratio	1	0.034562	0.0284985	0.225219	1.03517	0.97893	1.09463	0.627006	NA	NA
		PCCB	Wald ratio	1	0.149722	0.0395099	0.000150967	1.16151	1.07496	1.25503	0.0284408	NA	NA
		PCDH15	Wald ratio	1	0.0137415	0.017821	0.440657	1.01384	0.979035	1.04987	0.800348	NA	NA
		PCSK1	Wald ratio	1	-0.0419132	0.0209566	0.0455003	0.958953	0.920362	0.999162	0.335236	NA	NA
		PCSK2	Wald ratio	1	0.00514924	0.0159804	0.747284	1.00516	0.974167	1.03714	0.931603	NA	NA
		PDCD1LG2	Wald ratio	1	0.0488948	0.0203933	0.0165033	1.05011	1.00896	1.09293	0.224807	NA	NA
		PDCD5	Wald ratio	1	-0.00826783	0.0248035	0.738883	0.991766	0.944705	1.04117	0.928368	NA	NA
		PDCD6	Wald ratio	1	0.0503666	0.0302858	0.0963037	1.05166	0.991047	1.11597	0.478095	NA	NA
		PDGFA	Wald ratio	1	-0.0316389	0.043214	0.464081	0.968856	0.890174	1.05449	0.82022	NA	NA
		PDHX	Wald ratio	1	0.0372687	0.0392564	0.342434	1.03797	0.961103	1.12099	0.734933	NA	NA
		PDIA2	Wald ratio	1	0.00339125	0.0185782	0.855159	1.0034	0.967517	1.04061	0.956169	NA	NA
		PDK2	Wald ratio	1	-0.0208595	0.042762	0.625688	0.979357	0.900619	1.06498	0.902437	NA	NA
		PDZRN3	Wald ratio	1	-0.0474233	0.0237116	0.0455003	0.953684	0.910376	0.999052	0.335236	NA	NA
		PEBP4	Wald ratio	1	0.00561015	0.0170114	0.741561	1.00563	0.972649	1.03972	0.928368	NA	NA
		PEMT	Wald ratio	1	-0.0313054	0.0256438	0.22217	0.96918	0.921671	1.01914	0.620409	NA	NA
		PEPD	Wald ratio	1	0.080263	0.0322751	0.0128883	1.08357	1.01715	1.15433	0.197208	NA	NA
		PGAM1	Wald ratio	1	0.0299445	0.0385725	0.437563	1.0304	0.955369	1.11132	0.798623	NA	NA
		PGPEP1	Wald ratio	1	0.0295001	0.0234176	0.207763	1.02994	0.983735	1.07831	0.609111	NA	NA
		PGRMC2	Wald ratio	1	0.00825405	0.0295241	0.779808	1.00829	0.951597	1.06836	0.943153	NA	NA
		PHLDB3	Wald ratio	1	-0.0118941	0.0289727	0.68142	0.988176	0.933625	1.04592	0.910217	NA	NA
		PHLPP2	Wald ratio	1	0.00967399	0.0195415	0.620565	1.00972	0.971779	1.04914	0.902437	NA	NA
		PI4KA	Wald ratio	1	-0.00158618	0.0244272	0.948226	0.998415	0.95174	1.04738	0.975636	NA	NA
		PIGB	Wald ratio	1	-0.0275652	0.0202313	0.17304	0.972811	0.934991	1.01216	0.560249	NA	NA
		PIK3C3	Wald ratio	1	-0.022791	0.0413418	0.58144	0.977467	0.901387	1.05997	0.886042	NA	NA
		PIP5K1A	Wald ratio	1	0.029062	0.0382394	0.447255	1.02949	0.95515	1.10961	0.805091	NA	NA
		PKDREJ	Wald ratio	1	-0.0135921	0.0161312	0.399456	0.9865	0.955797	1.01819	0.788128	NA	NA
		PKP3	Inverse variance weighted	2	0.00142383	0.0123295	0.908064	1.00142	0.977515	1.02592	0.960849	0.0757913	0.783084
		PLA2G2A	Wald ratio	1	-0.111408	0.0755703	0.140421	0.894574	0.771417	1.03739	0.515819	NA	NA
		PLA2G4A	Wald ratio	1	0.0577755	0.0405658	0.154376	1.05948	0.978501	1.14715	0.534579	NA	NA
		PLA2G5	Wald ratio	1	0.0285626	0.0281659	0.310542	1.02897	0.973709	1.08738	0.710283	NA	NA
		PLA2G6	Wald ratio	1	0.0563341	0.0324846	0.0828866	1.05795	0.992691	1.1275	0.450539	NA	NA
		PLA2R1	Wald ratio	1	-0.0198063	0.0258759	0.444014	0.980389	0.931906	1.03139	0.802531	NA	NA
		PLAU	Wald ratio	1	-0.120385	0.0333913	0.000311837	0.886579	0.830413	0.946544	0.0284408	NA	NA
		PLCG2	Wald ratio	1	-0.0636145	0.0268759	0.0179343	0.938367	0.890216	0.989122	0.235677	NA	NA
		PLEC	Wald ratio	1	0.0233116	0.0284111	0.411924	1.02359	0.968144	1.0822	0.790418	NA	NA
		PLEKHA5	Wald ratio	1	-0.0246669	0.0592954	0.67741	0.975635	0.868588	1.09587	0.910217	NA	NA
		PLGLB1	Wald ratio	1	0.0269934	0.0174213	0.121273	1.02736	0.992873	1.06305	0.499074	NA	NA
		PLTP	Wald ratio	1	-0.0278232	0.0222075	0.210252	0.97256	0.931136	1.01583	0.611455	NA	NA
		PMEPA1	Wald ratio	1	0.0896495	0.0424447	0.0346736	1.09379	1.00648	1.18868	0.325466	NA	NA
		PMS2	Inverse variance weighted	2	0.00199894	0.0182553	0.912807	1.002	0.966783	1.0385	0.960849	0.58095	0.44594
		PNKD	Wald ratio	1	0.0476392	0.0370527	0.198543	1.04879	0.975325	1.12779	0.594564	NA	NA
		PNKP	Wald ratio	1	0.0117349	0.0373235	0.753209	1.0118	0.940429	1.0886	0.932327	NA	NA
		PNP	Wald ratio	1	0.00258281	0.0216017	0.904828	1.00259	0.961023	1.04595	0.972854	NA	NA
		PNPO	Wald ratio	1	-0.130545	0.0579387	0.0242488	0.877617	0.783405	0.983158	0.260441	NA	NA
		POC5	Wald ratio	1	-0.0194869	0.0303863	0.521325	0.980702	0.923999	1.04088	0.855095	NA	NA
		POGLUT1	Wald ratio	1	-0.0097227	0.0194454	0.617075	0.990324	0.95329	1.0288	0.90219	NA	NA
		POGZ	Wald ratio	1	0.0661028	0.0547245	0.227078	1.06834	0.959678	1.1893	0.629394	NA	NA
		POLD2	Wald ratio	1	-0.00779287	0.0335356	0.816246	0.992237	0.929115	1.05965	0.946549	NA	NA
		POLE3	Wald ratio	1	-0.0212604	0.0301643	0.480923	0.978964	0.922763	1.03859	0.83294	NA	NA
		POLG	Wald ratio	1	-0.0065901	0.0338292	0.845545	0.993432	0.929698	1.06153	0.954014	NA	NA
		POLI	Wald ratio	1	0.00181303	0.0174504	0.917252	1.00181	0.968129	1.03667	0.972854	NA	NA
		POLM	Wald ratio	1	0.0142478	0.0268438	0.595579	1.01435	0.962361	1.06915	0.890578	NA	NA
		POLR1A	Wald ratio	1	-0.0687787	0.0245128	0.00501879	0.933533	0.889742	0.97948	0.130372	NA	NA
		POLR2D	Wald ratio	1	0.0122057	0.0386515	0.752162	1.01228	0.938426	1.09195	0.932327	NA	NA
		POLR2E	Wald ratio	1	0.0551722	0.0363817	0.129397	1.05672	0.983994	1.13483	0.504614	NA	NA
		POLR2J2	Wald ratio	1	-0.00427847	0.00934133	0.646941	0.995731	0.977666	1.01413	0.90934	NA	NA
		POLR3H	Wald ratio	1	0.0169446	0.0288058	0.556374	1.01709	0.961256	1.07617	0.882801	NA	NA
		POLRMT	Wald ratio	1	0.0155776	0.0404044	0.699836	1.0157	0.938366	1.09941	0.910217	NA	NA
		POMC	Wald ratio	1	0.0129792	0.015717	0.408914	1.01306	0.982332	1.04476	0.788128	NA	NA
		PON1	Wald ratio	1	0.00134338	0.0204194	0.947545	1.00134	0.96206	1.04223	0.975636	NA	NA
		POR	Wald ratio	1	-0.0201452	0.0370014	0.586136	0.980056	0.911496	1.05377	0.88734	NA	NA
		POU2F3	Wald ratio	1	0.0104349	0.0115858	0.367768	1.01049	0.987802	1.0337	0.759329	NA	NA
		POU5F1	Inverse variance weighted	2	-0.0142701	0.0268513	0.595108	0.985831	0.93529	1.0391	0.898912	4.34486	0.0371208
		POU5F1B	Wald ratio	1	0.016736	0.0134377	0.212965	1.01688	0.990444	1.04402	0.614577	NA	NA
		PPA1	Wald ratio	1	-0.0368457	0.0179735	0.0403644	0.963825	0.930462	0.998384	0.335236	NA	NA
		PPCDC	Wald ratio	1	0.00498447	0.0234119	0.831402	1.005	0.959922	1.05219	0.948457	NA	NA
		PPFIBP1	Wald ratio	1	0.0781139	0.026565	0.00327708	1.08125	1.02639	1.13903	0.101681	NA	NA
		PPHLN1	Wald ratio	1	0.0570792	0.0258215	0.0270687	1.05874	1.00649	1.1137	0.27487	NA	NA
		PPIL1	Wald ratio	1	0.0185832	0.0543202	0.732272	1.01876	0.915867	1.13321	0.92589	NA	NA
		PPIL3	Wald ratio	1	-0.0140753	0.00873642	0.107156	0.986023	0.969283	1.00305	0.485923	NA	NA
		PPM1G	Wald ratio	1	0.0168833	0.0684219	0.805099	1.01703	0.889386	1.16299	0.944888	NA	NA
		PPP1CB	Wald ratio	1	-0.0126021	0.0286411	0.659937	0.987477	0.933571	1.0445	0.90934	NA	NA
		PPP1R14B	Wald ratio	1	0.0199733	0.0346204	0.563991	1.02017	0.953246	1.0918	0.882801	NA	NA
		PPP1R1C	Wald ratio	1	-0.0454612	0.0400841	0.256733	0.955557	0.883357	1.03366	0.663958	NA	NA
		PPP2R1A	Wald ratio	1	0.00484616	0.0642117	0.939839	1.00486	0.886026	1.13963	0.973931	NA	NA
		PPP2R1B	Wald ratio	1	-0.0425061	0.0312781	0.174155	0.958385	0.901396	1.01898	0.562228	NA	NA
		PPP2R2B	Wald ratio	1	-0.0259595	0.0130407	0.0465189	0.974375	0.949785	0.9996	0.335236	NA	NA
		PPP2R2C	Wald ratio	1	-0.0098291	0.0235381	0.676252	0.990219	0.945573	1.03697	0.910217	NA	NA
		PPP2R5E	Wald ratio	1	-0.029998	0.0459463	0.513826	0.970447	0.886874	1.0619	0.849028	NA	NA
		PPP4R1	Wald ratio	1	0.0679522	0.0308874	0.0278069	1.07031	1.00744	1.13711	0.279823	NA	NA
		PPP6R2	Wald ratio	1	0.0417145	0.0457145	0.361506	1.0426	0.953242	1.14033	0.750561	NA	NA
		PPT1	Wald ratio	1	-0.0480063	0.0321365	0.135221	0.953128	0.894944	1.01509	0.513747	NA	NA
		PRH1	Wald ratio	1	-0.000240931	0.0093963	0.979544	0.999759	0.981515	1.01834	0.986483	NA	NA
		PRICKLE4	Wald ratio	1	0.0161351	0.0252295	0.522475	1.01627	0.967234	1.06778	0.855725	NA	NA
		PRIMPOL	Wald ratio	1	-0.0192224	0.0283408	0.497606	0.980961	0.927957	1.03699	0.840887	NA	NA
		PRKAR1A	Wald ratio	1	-0.0617462	0.0394618	0.117652	0.940121	0.870149	1.01572	0.499074	NA	NA
		PRKCA	Wald ratio	1	0.0404091	0.0194373	0.0376222	1.04124	1.00231	1.08167	0.330898	NA	NA
		PRKD2	Wald ratio	1	-0.0426005	0.027048	0.115256	0.958294	0.908814	1.01047	0.499074	NA	NA
		PRKD3	Wald ratio	1	0.0341533	0.0279102	0.221071	1.03474	0.979659	1.09292	0.620409	NA	NA
		PRMT8	Wald ratio	1	0.00123456	0.0291355	0.966201	1.00124	0.945661	1.06008	0.982773	NA	NA
		PROCA1	Wald ratio	1	-0.00703344	0.0203467	0.729584	0.992991	0.95417	1.03339	0.92589	NA	NA
		PRODH	Wald ratio	1	0.0166013	0.0320498	0.604468	1.01674	0.954835	1.08266	0.890753	NA	NA
		PROK1	Wald ratio	1	0.0123035	0.00951299	0.195896	1.01238	0.993678	1.03143	0.591394	NA	NA
		PROM1	Wald ratio	1	0.0609619	0.0263865	0.0208691	1.06286	1.00929	1.11927	0.24592	NA	NA
		PROS1	Wald ratio	1	0.0309474	0.0301639	0.304904	1.03143	0.972219	1.09425	0.704911	NA	NA
		PRPF31	Wald ratio	1	0.0132711	0.0403236	0.74207	1.01336	0.936353	1.0967	0.928368	NA	NA
		PRPF6	Wald ratio	1	0.00721568	0.0412324	0.86108	1.00724	0.929043	1.09202	0.958699	NA	NA
		PRPSAP1	Wald ratio	1	0.0293148	0.0200318	0.143354	1.02975	0.990102	1.07098	0.516007	NA	NA
		PRUNE2	Wald ratio	1	-0.0780779	0.0266607	0.00340524	0.924892	0.877803	0.974508	0.102801	NA	NA
		PSD3	Wald ratio	1	0.0476528	0.0226498	0.0353875	1.04881	1.00326	1.09642	0.32564	NA	NA
		PSMA4	Wald ratio	1	-0.0569994	0.0246134	0.0205698	0.944595	0.900107	0.991281	0.24592	NA	NA
		PSMB1	Wald ratio	1	-0.0180287	0.0427538	0.673254	0.982133	0.903187	1.06798	0.90934	NA	NA
		PSMB5	Wald ratio	1	-0.0147865	0.0626253	0.813346	0.985322	0.871506	1.114	0.946549	NA	NA
		PSMC5	Wald ratio	1	-0.0364634	0.0460276	0.42824	0.964193	0.881018	1.05522	0.798623	NA	NA
		PSMD2	Wald ratio	1	0.207807	0.055029	0.000159165	1.23098	1.10512	1.37117	0.0284408	NA	NA
		PSORS1C1	Wald ratio	1	-0.0163267	0.0106844	0.12649	0.983806	0.963418	1.00463	0.504614	NA	NA
		PSRC1	Wald ratio	1	-0.0375674	0.0219353	0.0867781	0.96313	0.922599	1.00544	0.460431	NA	NA
		PTGIR	Wald ratio	1	-0.0478069	0.040452	0.237278	0.953318	0.880652	1.03198	0.644247	NA	NA
		PTGR2	Wald ratio	1	-0.000814833	0.0321859	0.979803	0.999185	0.9381	1.06425	0.986483	NA	NA
		PTGS1	Wald ratio	1	0.0667154	0.0256423	0.00927441	1.06899	1.01659	1.12409	0.18074	NA	NA
		PTK2B	Wald ratio	1	-0.000863741	0.0218095	0.968409	0.999137	0.957327	1.04277	0.982773	NA	NA
		PTN	Wald ratio	1	-0.00601558	0.0130338	0.644412	0.994002	0.968931	1.01972	0.90934	NA	NA
		PTPN12	Wald ratio	1	0.0074652	0.0455983	0.869954	1.00749	0.921357	1.10168	0.963177	NA	NA
		PTPN5	Wald ratio	1	0.00371284	0.00974619	0.703239	1.00372	0.984728	1.02308	0.910217	NA	NA
		PVR	Inverse variance weighted	2	0.000103241	0.0188462	0.995629	1.0001	0.963835	1.03774	0.995629	1.0395	0.307937
		PWP2	Wald ratio	1	0.0251972	0.00766871	0.00101724	1.02552	1.01022	1.04105	0.0519465	NA	NA
		QPRT	Wald ratio	1	0.00511584	0.0577359	0.929394	1.00513	0.897586	1.12556	0.972945	NA	NA
		R3HCC1	Wald ratio	1	0.0865898	0.0360401	0.0162791	1.09045	1.01608	1.17026	0.224807	NA	NA
		RAB6B	Wald ratio	1	0.0491798	0.0419944	0.241558	1.05041	0.967413	1.14053	0.648659	NA	NA
		RAC1	Wald ratio	1	0.0215838	0.0404269	0.593412	1.02182	0.943978	1.10608	0.88972	NA	NA
		RAD17	Wald ratio	1	-0.0611784	0.0404644	0.130558	0.940655	0.868933	1.0183	0.504614	NA	NA
		RAD52	Wald ratio	1	-0.0123288	0.02818	0.661749	0.987747	0.93467	1.04384	0.90934	NA	NA
		RAD9A	Wald ratio	1	-0.113046	0.0353407	0.00138021	0.893109	0.83334	0.957166	0.0616678	NA	NA
		RAI14	Wald ratio	1	0.0441912	0.0431514	0.30579	1.04518	0.960419	1.13743	0.704911	NA	NA
		RASGRP3	Wald ratio	1	-0.00669369	0.00962688	0.486859	0.993329	0.974762	1.01225	0.836649	NA	NA
		RBBP9	Wald ratio	1	0.0361085	0.0305784	0.237662	1.03677	0.976456	1.10081	0.644247	NA	NA
		RBL2	Wald ratio	1	-0.0114532	0.0193432	0.55378	0.988612	0.951833	1.02681	0.881157	NA	NA
		RBM28	Wald ratio	1	-0.0495719	0.0348232	0.154583	0.951637	0.888851	1.01886	0.534579	NA	NA
		RBM6	Wald ratio	1	-0.00805598	0.0143857	0.575479	0.991976	0.964397	1.02034	0.886042	NA	NA
		RBP1	Wald ratio	1	-0.0487584	0.0247	0.0483788	0.952411	0.907401	0.999654	0.338016	NA	NA
		RCAN2	Wald ratio	1	0.152496	0.0640313	0.0172386	1.16474	1.02736	1.32048	0.231994	NA	NA
		RCBTB1	Wald ratio	1	0.0303797	0.0395419	0.442313	1.03085	0.953971	1.11392	0.801414	NA	NA
		RECQL5	Wald ratio	1	-0.061754	0.0559501	0.269708	0.940114	0.842471	1.04907	0.680055	NA	NA
		RELN	Wald ratio	1	0.004228	0.0194855	0.828223	1.00424	0.966607	1.04333	0.948457	NA	NA
		REV3L	Wald ratio	1	0.0036135	0.0298935	0.903787	1.00362	0.946506	1.06418	0.972854	NA	NA
		RFK	Wald ratio	1	0.0289895	0.0342603	0.397467	1.02941	0.962558	1.10091	0.787182	NA	NA
		RFT1	Wald ratio	1	-0.0326079	0.0177014	0.0654598	0.967918	0.934912	1.00209	0.406736	NA	NA
		RFWD3	Wald ratio	1	-0.0059231	0.0276411	0.830324	0.994094	0.941671	1.04944	0.948457	NA	NA
		RFX7	Wald ratio	1	0.00439113	0.0303387	0.884919	1.0044	0.946416	1.06594	0.96951	NA	NA
		RGS14	Wald ratio	1	0.00704602	0.0132727	0.595513	1.00707	0.98121	1.03361	0.890578	NA	NA
		RHEB	Wald ratio	1	-0.0702325	0.0423625	0.0973387	0.932177	0.857904	1.01288	0.478975	NA	NA
		RHOD	Wald ratio	1	-0.00138717	0.0269507	0.958951	0.998614	0.947233	1.05278	0.980892	NA	NA
		RIF1	Wald ratio	1	0.056229	0.0359497	0.117793	1.05784	0.985868	1.13507	0.499074	NA	NA
		RIPK3	Wald ratio	1	0.00661418	0.028189	0.814491	1.00664	0.952528	1.06382	0.946549	NA	NA
		RIT1	Wald ratio	1	-0.0588234	0.0218878	0.00719891	0.942873	0.903279	0.984203	0.160824	NA	NA
		RNASEH2C	Wald ratio	1	0.0481131	0.0271495	0.0763693	1.04929	0.994913	1.10664	0.43411	NA	NA
		RNF114	Wald ratio	1	0.0655004	0.030231	0.0302603	1.06769	1.00627	1.13287	0.301792	NA	NA
		RNF213	Wald ratio	1	-0.000487564	0.0167397	0.976764	0.999513	0.967251	1.03285	0.986483	NA	NA
		RNF5	Wald ratio	1	-0.101244	0.0456313	0.0265037	0.903712	0.826396	0.988262	0.271603	NA	NA
		RNF7	Wald ratio	1	-0.0322313	0.0409527	0.43126	0.968283	0.893599	1.04921	0.798623	NA	NA
		RNPS1	Wald ratio	1	-0.0333399	0.0475403	0.483117	0.96721	0.881158	1.06167	0.83294	NA	NA
		ROR2	Wald ratio	1	0.0407928	0.0493308	0.408281	1.04164	0.945638	1.14738	0.788128	NA	NA
		RORA	Wald ratio	1	0.0968049	0.0424866	0.0226979	1.10165	1.01362	1.19731	0.25702	NA	NA
		RPA1	Wald ratio	1	0.00233238	0.0256562	0.927565	1.00234	0.953178	1.05403	0.972854	NA	NA
		RPA2	Wald ratio	1	-0.002064	0.0115184	0.857788	0.997938	0.975661	1.02072	0.958149	NA	NA
		RPA3	Wald ratio	1	0.0532432	0.0300641	0.076562	1.05469	0.994334	1.1187	0.43411	NA	NA
		RPF2	Wald ratio	1	0.00218304	0.047481	0.963329	1.00219	0.913127	1.09993	0.980892	NA	NA
		RPL10A	Inverse variance weighted	2	-0.0413322	0.0214141	0.0535895	0.95951	0.920072	1.00064	0.238175	0.469942	0.493014
		RPL13	Wald ratio	1	0.0130582	0.0324782	0.687639	1.01314	0.95066	1.07973	0.910217	NA	NA
		RPL28	Wald ratio	1	-0.079905	0.0461423	0.0833257	0.923204	0.843375	1.01059	0.450539	NA	NA
		RPL29	Wald ratio	1	-0.0534008	0.065459	0.414621	0.948	0.833851	1.07778	0.791677	NA	NA
		RPL7L1	Wald ratio	1	0.0267005	0.0478384	0.576749	1.02706	0.935137	1.12802	0.886042	NA	NA
		RPL8	Wald ratio	1	0.0245546	0.023925	0.304743	1.02486	0.977909	1.07406	0.704911	NA	NA
		RPL9	Wald ratio	1	-0.00312539	0.0102513	0.760459	0.996879	0.97705	1.01711	0.934648	NA	NA
		RPLP2	Wald ratio	1	0.0469137	0.0409247	0.251654	1.04803	0.96725	1.13556	0.661406	NA	NA
		RPN1	Wald ratio	1	0.0055209	0.0545189	0.919339	1.00554	0.903629	1.11894	0.972854	NA	NA
		RPS10	Wald ratio	1	0.0170822	0.064283	0.790444	1.01723	0.896809	1.15382	0.944888	NA	NA
		RPS16	Wald ratio	1	-0.0224907	0.0113152	0.0468499	0.97776	0.956315	0.999687	0.335458	NA	NA
		RPS18	Wald ratio	1	-0.0373549	0.0187391	0.0462154	0.963334	0.928594	0.999374	0.335236	NA	NA
		RPS2	Wald ratio	1	0.0112505	0.0613152	0.854417	1.01131	0.896796	1.14046	0.956169	NA	NA
		RPS23	Wald ratio	1	-0.0260326	0.0172151	0.130484	0.974303	0.941977	1.00774	0.504614	NA	NA
		RPS24	Wald ratio	1	0.0181958	0.0373493	0.626131	1.01836	0.946477	1.09571	0.902437	NA	NA
		RPS25	Wald ratio	1	0.019793	0.0364191	0.586801	1.01999	0.94972	1.09546	0.88734	NA	NA
		RPS27L	Wald ratio	1	-0.0660554	0.0340762	0.0525669	0.936079	0.875601	1.00073	0.355862	NA	NA
		RPS28	Wald ratio	1	0.0268017	0.0200362	0.181007	1.02716	0.987608	1.0683	0.567933	NA	NA
		RPS3	Wald ratio	1	-0.0614356	0.0320624	0.0553487	0.940413	0.883134	1.00141	0.367974	NA	NA
		RPS6KB2	Wald ratio	1	-0.00924938	0.0234318	0.693037	0.990793	0.946319	1.03736	0.910217	NA	NA
		RPS8	Wald ratio	1	-0.00199551	0.0431029	0.963074	0.998006	0.917156	1.08598	0.980892	NA	NA
		RPS9	Wald ratio	1	0.00867324	0.0216831	0.689157	1.00871	0.96674	1.0525	0.910217	NA	NA
		RPSA	Wald ratio	1	-0.0879153	0.0273834	0.00132492	0.915838	0.86798	0.966336	0.061664	NA	NA
		RRM1	Wald ratio	1	0.0668275	0.0310909	0.0316007	1.06911	1.00591	1.13629	0.309631	NA	NA
		RRP15	Wald ratio	1	0.0321829	0.0309761	0.298823	1.03271	0.971873	1.09735	0.704911	NA	NA
		RRP7A	Inverse variance weighted	2	0.000412299	0.0228894	0.985629	1.00041	0.956523	1.04632	0.995629	3.64757	0.0561509
		RRP8	Wald ratio	1	-0.00916411	0.0252803	0.716978	0.990878	0.942977	1.04121	0.921594	NA	NA
		RSL24D1	Wald ratio	1	-0.0322675	0.0259781	0.214198	0.968248	0.920181	1.01882	0.614577	NA	NA
		RTN4	Wald ratio	1	-0.0525223	0.0373807	0.160002	0.948833	0.881801	1.02096	0.544886	NA	NA
		RUNDC3B	Wald ratio	1	0.0021197	0.0107398	0.843539	1.00212	0.981248	1.02344	0.954014	NA	NA
		RWDD3	Wald ratio	1	0.0257133	0.019431	0.185733	1.02605	0.987705	1.06588	0.571525	NA	NA
		RYR2	Wald ratio	1	-0.125877	0.0619603	0.0421963	0.881723	0.780891	0.995575	0.335236	NA	NA
		S100A1	Wald ratio	1	-0.0749865	0.0253288	0.00307114	0.927756	0.882823	0.974976	0.101681	NA	NA
		S100A14	Inverse variance weighted	2	0.037067	0.0162096	0.0222119	1.03776	1.00531	1.07126	0.14808	0.304543	0.581048
		S100P	Wald ratio	1	0.00199024	0.0255888	0.938005	1.00199	0.952978	1.05353	0.973931	NA	NA
		SAR1A	Wald ratio	1	-0.0379742	0.0224924	0.0913514	0.962738	0.921217	1.00613	0.466729	NA	NA
		SARDH	Wald ratio	1	0.00310563	0.0266567	0.907252	1.00311	0.952046	1.05691	0.972854	NA	NA
		SAT2	Wald ratio	1	0.0105051	0.0182089	0.563991	1.01056	0.97513	1.04728	0.882801	NA	NA
		SCARA3	Wald ratio	1	0.0214042	0.0353635	0.545004	1.02163	0.953221	1.09496	0.875928	NA	NA
		SCN8A	Wald ratio	1	0.0115087	0.0181409	0.525814	1.01158	0.976239	1.04819	0.858956	NA	NA
		SCO2	Wald ratio	1	-0.0240156	0.02351	0.307015	0.976271	0.932305	1.02231	0.704911	NA	NA
		SCP2	Wald ratio	1	0.238316	0.0867015	0.00598337	1.26911	1.07077	1.50418	0.142201	NA	NA
		SCRN2	Inverse variance weighted	2	-0.0112845	0.0181928	0.53508	0.988779	0.954142	1.02467	0.8918	0.55355	0.456871
		SDCBP	Wald ratio	1	-0.015155	0.0238982	0.525985	0.984959	0.939887	1.03219	0.858956	NA	NA
		SDCCAG8	Wald ratio	1	0.010512	0.0215772	0.626131	1.01057	0.96872	1.05422	0.902437	NA	NA
		SDK1	Inverse variance weighted	2	0.00645625	0.0469503	0.890626	1.00648	0.917992	1.10349	0.960849	7.33515	0.00676189
		SEC61G	Wald ratio	1	-0.05589	0.038409	0.145634	0.945643	0.877067	1.01958	0.520298	NA	NA
		SEMA3A	Wald ratio	1	-0.0710678	0.030544	0.0199795	0.931399	0.877276	0.988861	0.24592	NA	NA
		SEMA4D	Wald ratio	1	-0.00647953	0.0262126	0.80476	0.993541	0.943786	1.04592	0.944888	NA	NA
		SERPINA5	Wald ratio	1	-0.005676	0.019866	0.775097	0.99434	0.956367	1.03382	0.941069	NA	NA
		SERPINB9	Wald ratio	1	0.00336422	0.0394094	0.931971	1.00337	0.928785	1.08394	0.973931	NA	NA
		SERPINC1	Wald ratio	1	0.0464221	0.0218901	0.0339479	1.04752	1.00352	1.09344	0.321355	NA	NA
		SETD4	Wald ratio	1	-0.0478645	0.0321847	0.136967	0.953263	0.894987	1.01533	0.515819	NA	NA
		SETX	Wald ratio	1	0.0167464	0.0389451	0.667196	1.01689	0.942155	1.09755	0.90934	NA	NA
		SF3A1	Wald ratio	1	-0.0955928	0.0263906	0.000292083	0.908834	0.863019	0.957081	0.0284408	NA	NA
		SF3A3	Wald ratio	1	-0.0403577	0.024765	0.10318	0.960446	0.91494	1.00822	0.485923	NA	NA
		SF3B2	Wald ratio	1	0.036175	0.0247049	0.143116	1.03684	0.987828	1.08828	0.516007	NA	NA
		SF3B3	Wald ratio	1	0.0652888	0.0396956	0.100024	1.06747	0.987563	1.15384	0.483666	NA	NA
		SFRP4	Wald ratio	1	-0.00544998	0.0250058	0.827469	0.994565	0.946995	1.04452	0.948457	NA	NA
		SH3D21	Wald ratio	1	0.086733	0.0247809	0.000465258	1.09061	1.0389	1.14488	0.0324808	NA	NA
		SH3GLB2	Wald ratio	1	0.0476993	0.0390728	0.22217	1.04886	0.97153	1.13234	0.620409	NA	NA
		SHMT1	Wald ratio	1	-0.00496101	0.019844	0.802587	0.995051	0.957092	1.03452	0.944888	NA	NA
		SIRT3	Wald ratio	1	0.00119577	0.0123563	0.922906	1.0012	0.97724	1.02574	0.972854	NA	NA
		SIRT5	Wald ratio	1	-0.0482974	0.0566246	0.393692	0.95285	0.852756	1.06469	0.786014	NA	NA
		SIRT6	Wald ratio	1	0.0295018	0.0272148	0.27835	1.02994	0.976443	1.08637	0.689394	NA	NA
		SIVA1	Wald ratio	1	-0.0385032	0.0375284	0.304904	0.962229	0.893992	1.03567	0.704911	NA	NA
		SLC15A2	Wald ratio	1	0.0013677	0.0148493	0.926614	1.00137	0.972644	1.03094	0.972854	NA	NA
		SLC16A3	Wald ratio	1	-0.0123756	0.0455647	0.785926	0.987701	0.903316	1.07997	0.943956	NA	NA
		SLC16A4	Wald ratio	1	0.0800586	0.0376033	0.0332516	1.08335	1.00638	1.16621	0.317453	NA	NA
		SLC16A5	Wald ratio	1	0	0.03541	1	1	0.93295	1.07187	1	NA	NA
		SLC1A1	Wald ratio	1	-0.0410127	0.0164429	0.0126223	0.959817	0.929377	0.991254	0.19582	NA	NA
		SLC1A7	Wald ratio	1	0.00344082	0.029247	0.906347	1.00345	0.947543	1.06265	0.972854	NA	NA
		SLC23A2	Wald ratio	1	-0.0716074	0.0445768	0.10819	0.930896	0.853015	1.01589	0.48729	NA	NA
		SLC25A16	Wald ratio	1	-0.015698	0.0269684	0.560506	0.984425	0.933741	1.03786	0.882801	NA	NA
		SLC25A26	Wald ratio	1	-0.00297946	0.0383073	0.938005	0.997025	0.924907	1.07477	0.973931	NA	NA
		SLC25A34	Wald ratio	1	0.0440738	0.0283332	0.119814	1.04506	0.988606	1.10474	0.499074	NA	NA
		SLC26A8	Wald ratio	1	0.0611392	0.0233713	0.00889666	1.06305	1.01545	1.11288	0.18074	NA	NA
		SLC38A10	Wald ratio	1	0.00047435	0.0186578	0.979717	1.00047	0.964549	1.03774	0.986483	NA	NA
		SLC39A4	Wald ratio	1	0.0378832	0.0164233	0.0210734	1.03861	1.00571	1.07259	0.24592	NA	NA
		SLC46A3	Wald ratio	1	-0.0143729	0.0410654	0.726339	0.98573	0.909499	1.06835	0.92589	NA	NA
		SLC47A1	Wald ratio	1	0.00700254	0.0122933	0.568935	1.00703	0.983053	1.03159	0.882997	NA	NA
		SLC5A6	Wald ratio	1	0.0435879	0.0457038	0.340234	1.04455	0.95505	1.14244	0.734933	NA	NA
		SLC6A1	Wald ratio	1	0.0270463	0.0177278	0.127099	1.02742	0.992329	1.06374	0.504614	NA	NA
		SLC6A4	Wald ratio	1	0.0402655	0.0247788	0.104163	1.04109	0.991733	1.0929	0.485923	NA	NA
		SLC7A9	Wald ratio	1	0.00366995	0.016001	0.818591	1.00368	0.972688	1.03565	0.946549	NA	NA
		SLFN5	Wald ratio	1	-0.0105733	0.0133928	0.429835	0.989482	0.963847	1.0158	0.798623	NA	NA
		SMAD9	Wald ratio	1	0.00294236	0.0304044	0.922906	1.00295	0.944925	1.06453	0.972854	NA	NA
		SMARCB1	Wald ratio	1	-0.0480809	0.0240405	0.0455003	0.953057	0.909191	0.999039	0.335236	NA	NA
		SMARCE1	Wald ratio	1	0.0637587	0.0351135	0.0694027	1.06584	0.994949	1.14177	0.418263	NA	NA
		SMC2	Wald ratio	1	0.00453891	0.0137983	0.742195	1.00455	0.977746	1.03209	0.928368	NA	NA
		SMDT1	Wald ratio	1	-0.0119909	0.0211144	0.570102	0.988081	0.948024	1.02983	0.882997	NA	NA
		SMU1	Wald ratio	1	0.00824045	0.042301	0.845545	1.00827	0.92805	1.09543	0.954014	NA	NA
		SNAP29	Inverse variance weighted	2	0.00522006	0.0314045	0.867984	1.00523	0.945225	1.06905	0.960849	0.200733	0.65413
		SND1	Wald ratio	1	-0.0626292	0.0504682	0.214619	0.939292	0.850827	1.03695	0.614577	NA	NA
		SNPH	Wald ratio	1	-0.0082054	0.0211447	0.697972	0.991828	0.951563	1.0338	0.910217	NA	NA
		SNRPD1	Wald ratio	1	0.0722203	0.0489842	0.140385	1.07489	0.976492	1.18321	0.515819	NA	NA
		SNRPF	Wald ratio	1	-0.0335361	0.0430739	0.436232	0.96702	0.888731	1.05221	0.798623	NA	NA
		SNTB2	Wald ratio	1	0.101503	0.029001	0.000465258	1.10683	1.04567	1.17157	0.0324808	NA	NA
		SNX1	Wald ratio	1	0.00408273	0.0280466	0.884261	1.00409	0.950385	1.06083	0.96951	NA	NA
		SNX27	Wald ratio	1	-0.00475482	0.022935	0.835762	0.995256	0.951508	1.04102	0.949691	NA	NA
		SNX32	Wald ratio	1	-0.00399192	0.00822336	0.627366	0.996016	0.980091	1.0122	0.903052	NA	NA
		SOCS6	Wald ratio	1	0.0210867	0.0387407	0.586232	1.02131	0.946632	1.10188	0.88734	NA	NA
		SOX11	Wald ratio	1	-0.0200525	0.0169814	0.237662	0.980147	0.948061	1.01332	0.644247	NA	NA
		SP1	Wald ratio	1	0.0096062	0.0272608	0.724553	1.00965	0.957121	1.06507	0.92589	NA	NA
		SPATA2L	Wald ratio	1	0.0602488	0.0348104	0.0834929	1.0621	0.992052	1.1371	0.450539	NA	NA
		SPC25	Wald ratio	1	0.0113732	0.0101325	0.261672	1.01144	0.991549	1.03173	0.671925	NA	NA
		SPDL1	Wald ratio	1	-0.0298063	0.029088	0.305509	0.970634	0.916843	1.02758	0.704911	NA	NA
		SPEF2	Wald ratio	1	0.0145695	0.0456255	0.749478	1.01468	0.927877	1.1096	0.932327	NA	NA
		SPHKAP	Inverse variance weighted	2	-0.0391055	0.0229193	0.0879664	0.961649	0.919406	1.00583	0.339892	1.20694	0.27194
		SPINT1	Wald ratio	1	0.0388015	0.0243279	0.110726	1.03956	0.991158	1.09033	0.492754	NA	NA
		SPPL2B	Wald ratio	1	0.0515459	0.0344605	0.134706	1.0529	0.984131	1.12647	0.513539	NA	NA
		SPTBN5	Wald ratio	1	0.00570508	0.0141707	0.687244	1.00572	0.978172	1.03405	0.910217	NA	NA
		SRA1	Wald ratio	1	0.0391597	0.0211256	0.063788	1.03994	0.997756	1.0839	0.400288	NA	NA
		SRP68	Wald ratio	1	0.00140598	0.054833	0.979544	1.00141	0.899365	1.11503	0.986483	NA	NA
		SSBP3	Wald ratio	1	-0.0193335	0.0119094	0.104509	0.980852	0.958222	1.00402	0.485923	NA	NA
		SSTR5	Wald ratio	1	-0.0333897	0.021248	0.116083	0.967162	0.92771	1.00829	0.499074	NA	NA
		ST7L	Wald ratio	1	0.00505704	0.0126426	0.689157	1.00507	0.980471	1.03029	0.910217	NA	NA
		STAMBP	Wald ratio	1	0.0054567	0.0400158	0.891534	1.00547	0.929625	1.08751	0.972854	NA	NA
		STAMBPL1	Wald ratio	1	-0.00999117	0.0246294	0.684992	0.990059	0.9434	1.03902	0.910217	NA	NA
		STAP2	Wald ratio	1	-0.000532757	0.0111879	0.96202	0.999467	0.977789	1.02163	0.980892	NA	NA
		STARD10	Wald ratio	1	-0.00981495	0.0224342	0.661749	0.990233	0.947635	1.03475	0.90934	NA	NA
		STK33	Wald ratio	1	-0.0197159	0.0229198	0.389671	0.980477	0.937406	1.02553	0.786014	NA	NA
		STK38	Wald ratio	1	0.0626191	0.0371076	0.0915072	1.06462	0.989939	1.14494	0.466729	NA	NA
		STON1-GTF2A1L	Wald ratio	1	-0.0150878	0.0102382	0.140567	0.985025	0.965456	1.00499	0.515819	NA	NA
		STRN	Wald ratio	1	-0.0954241	0.0384694	0.0131191	0.908987	0.84297	0.980175	0.198028	NA	NA
		STRN3	Wald ratio	1	-0.0151865	0.0498429	0.760604	0.984928	0.893259	1.086	0.934648	NA	NA
		STX2	Wald ratio	1	0.0131732	0.0152733	0.388412	1.01326	0.983377	1.04405	0.785972	NA	NA
		STX3	Wald ratio	1	-0.000202886	0.0328675	0.995075	0.999797	0.937421	1.06632	0.997755	NA	NA
		STXBP4	Wald ratio	1	0.00202357	0.0242829	0.933586	1.00203	0.955452	1.05087	0.973931	NA	NA
		STYXL1	Wald ratio	1	0.038966	0.0134801	0.00384477	1.03974	1.01262	1.06757	0.110118	NA	NA
		SULT1A2	Wald ratio	1	0.0129983	0.013901	0.349755	1.01308	0.985853	1.04106	0.736663	NA	NA
		SULT1C2	Wald ratio	1	-0.0188107	0.0163234	0.249165	0.981365	0.950464	1.01327	0.66046	NA	NA
		SULT1C4	Inverse variance weighted	2	-0.0209928	0.0270361	0.43747	0.979226	0.928687	1.03252	0.8918	0.667313	0.41399
		SUOX	Wald ratio	1	-0.0149829	0.0325342	0.645138	0.985129	0.924271	1.04999	0.90934	NA	NA
		SURF6	Wald ratio	1	-0.0216676	0.0198832	0.275826	0.978565	0.941163	1.01745	0.684662	NA	NA
		SYK	Wald ratio	1	-0.107254	0.0463593	0.0206934	0.898298	0.820273	0.983744	0.24592	NA	NA
		SYN2	Wald ratio	1	0.0180898	0.0244457	0.4593	1.01825	0.970617	1.06823	0.815641	NA	NA
		TACC1	Wald ratio	1	0.00843854	0.0398487	0.832291	1.00847	0.932706	1.0904	0.948457	NA	NA
		TACC3	Wald ratio	1	-0.0723249	0.031663	0.0223592	0.930229	0.874254	0.989787	0.25702	NA	NA
		TAF1A	Wald ratio	1	-0.0277953	0.0262847	0.290297	0.972587	0.92375	1.02401	0.700348	NA	NA
		TAF1C	Inverse variance weighted	2	0.0081978	0.0130925	0.53122	1.00823	0.982688	1.03444	0.8918	0.374549	0.540535
		TAP1	Wald ratio	1	-0.0277275	0.0374565	0.459142	0.972653	0.903805	1.04675	0.815641	NA	NA
		TAP2	Wald ratio	1	-0.00546537	0.0259164	0.832978	0.99455	0.945292	1.04637	0.948457	NA	NA
		TBC1D22A	Wald ratio	1	-0.0286239	0.0335308	0.393294	0.971782	0.909969	1.03779	0.786014	NA	NA
		TBCB	Wald ratio	1	0.125498	0.037858	0.00091656	1.13371	1.05263	1.22104	0.0511899	NA	NA
		TBL2	Wald ratio	1	0.0140512	0.0309125	0.649436	1.01415	0.954529	1.0775	0.90934	NA	NA
		TBPL1	Wald ratio	1	0.00186623	0.0198108	0.924948	1.00187	0.963712	1.04153	0.972854	NA	NA
		TC2N	Wald ratio	1	0.00795944	0.0201639	0.693037	1.00799	0.968931	1.04863	0.910217	NA	NA
		TCEA3	Wald ratio	1	0.186306	0.0509891	0.000258341	1.20479	1.09021	1.33142	0.0284408	NA	NA
		TCF21	Wald ratio	1	0.133834	0.0332397	5.66576e-05	1.1432	1.0711	1.22016	0.0263756	NA	NA
		TCFL5	Wald ratio	1	-0.0314486	0.0214	0.14168	0.969041	0.929236	1.01055	0.515819	NA	NA
		TDP2	Wald ratio	1	-0.0159966	0.0308228	0.60377	0.984131	0.926437	1.04542	0.890753	NA	NA
		TDRD9	Wald ratio	1	0.0292608	0.0246709	0.235604	1.02969	0.981087	1.08071	0.643446	NA	NA
		TENM3	Wald ratio	1	0.012769	0.0315678	0.685849	1.01285	0.952082	1.0775	0.910217	NA	NA
		TEP1	Wald ratio	1	0.0277443	0.038842	0.475051	1.02813	0.952766	1.10946	0.827818	NA	NA
		TFAM	Wald ratio	1	-0.0309557	0.0403239	0.442679	0.969519	0.895843	1.04925	0.801414	NA	NA
		THAP5	Wald ratio	1	-0.0104468	0.0144094	0.468452	0.989608	0.96205	1.01795	0.822737	NA	NA
		THEM4	Wald ratio	1	0.0207125	0.0394112	0.599203	1.02093	0.945035	1.10292	0.890753	NA	NA
		THEM6	Wald ratio	1	-0.00403915	0.0306975	0.895317	0.995969	0.937812	1.05773	0.972854	NA	NA
		THSD7B	Wald ratio	1	0.035607	0.0178722	0.0463373	1.03625	1.00058	1.07319	0.335236	NA	NA
		THY1	Wald ratio	1	-0.0724165	0.0458273	0.11406	0.930143	0.850239	1.01756	0.499074	NA	NA
		TIMP3	Wald ratio	1	-0.0442643	0.0312079	0.156084	0.956701	0.899936	1.01705	0.536447	NA	NA
		TIRAP	Wald ratio	1	0.0117516	0.0338723	0.728637	1.01182	0.946828	1.08128	0.92589	NA	NA
		TLR4	Wald ratio	1	-0.0302369	0.0302369	0.317311	0.970216	0.914387	1.02945	0.716032	NA	NA
		TMBIM4	Wald ratio	1	-0.0161454	0.0375144	0.666919	0.983984	0.91423	1.05906	0.90934	NA	NA
		TMED4	Wald ratio	1	0.0438608	0.0411534	0.286519	1.04484	0.963869	1.13261	0.698006	NA	NA
		TMEM106B	Wald ratio	1	-0.020546	0.0395115	0.603064	0.979664	0.906659	1.05855	0.890753	NA	NA
		TMEM116	Wald ratio	1	-0.000625849	0.0115335	0.956725	0.999374	0.977036	1.02222	0.980424	NA	NA
		TMEM176B	Wald ratio	1	0.0544135	0.0178894	0.00235272	1.05592	1.01954	1.0936	0.0906204	NA	NA
		TMEM25	Wald ratio	1	0.0346409	0.0430133	0.420616	1.03525	0.951548	1.12631	0.798623	NA	NA
		TMEM63A	Wald ratio	1	-0.0318817	0.0222622	0.152116	0.968621	0.927265	1.01182	0.534579	NA	NA
		TMX1	Wald ratio	1	0.00118932	0.0301294	0.968513	1.00119	0.943778	1.06209	0.982773	NA	NA
		TMX4	Wald ratio	1	-0.0146566	0.0346428	0.672239	0.98545	0.920759	1.05469	0.90934	NA	NA
		TNFRSF10A	Wald ratio	1	0.0212373	0.0192385	0.269638	1.02146	0.983665	1.06072	0.680055	NA	NA
		TNFRSF10C	Wald ratio	1	-0.05002	0.0275679	0.0696111	0.95121	0.901177	1.00402	0.418263	NA	NA
		TNFRSF11B	Wald ratio	1	-0.0062145	0.026239	0.812779	0.993805	0.943987	1.04625	0.946549	NA	NA
		TNFRSF19	Wald ratio	1	-0.0283503	0.0209187	0.175334	0.972048	0.932999	1.01273	0.562781	NA	NA
		TNFSF4	Wald ratio	1	0.00828832	0.0201492	0.680818	1.00832	0.969278	1.04894	0.910217	NA	NA
		TNKS2	Wald ratio	1	-0.127416	0.0452121	0.00482965	0.880367	0.80571	0.961943	0.130372	NA	NA
		TOP1MT	Wald ratio	1	-0.0505439	0.035428	0.153676	0.950712	0.886936	1.01907	0.534579	NA	NA
		TOR3A	Wald ratio	1	-0.0018635	0.0245361	0.939459	0.998138	0.951273	1.04731	0.973931	NA	NA
		TOX4	Wald ratio	1	0.00800453	0.0457402	0.86108	1.00804	0.921598	1.10258	0.958699	NA	NA
		TPBG	Wald ratio	1	0.0178755	0.0308068	0.561748	1.01804	0.958385	1.0814	0.882801	NA	NA
		TPH1	Wald ratio	1	-0.0170525	0.0306171	0.577553	0.983092	0.925832	1.04389	0.886042	NA	NA
		TPRA1	Wald ratio	1	0.0323969	0.0476196	0.496297	1.03293	0.940882	1.13398	0.840846	NA	NA
		TRAF1	Wald ratio	1	-0.0402103	0.0313241	0.199251	0.960587	0.903386	1.02141	0.59509	NA	NA
		TRAF3IP1	Wald ratio	1	-0.0212562	0.0427315	0.618882	0.978968	0.900316	1.06449	0.902437	NA	NA
		TRAP1	Wald ratio	1	0.076343	0.0288962	0.00824241	1.07933	1.0199	1.14223	0.173713	NA	NA
		TRAPPC5	Wald ratio	1	0.0658151	0.0414921	0.112692	1.06803	0.98461	1.15852	0.499074	NA	NA
		TRAPPC6B	Wald ratio	1	-0.057081	0.0323743	0.0778739	0.944518	0.886446	1.00639	0.437111	NA	NA
		TRDMT1	Wald ratio	1	-0.0142108	0.016444	0.387479	0.98589	0.954621	1.01818	0.785972	NA	NA
		TREH	Wald ratio	1	0.023609	0.0276043	0.392405	1.02389	0.969965	1.08081	0.786014	NA	NA
		TREX1	Wald ratio	1	-0.00298531	0.0186582	0.872881	0.997019	0.961217	1.03416	0.964362	NA	NA
		TRIB2	Wald ratio	1	-0.0174016	0.0333827	0.602174	0.982749	0.920506	1.0492	0.890753	NA	NA
		TRIB3	Wald ratio	1	-0.0127145	0.0168832	0.451398	0.987366	0.955228	1.02059	0.807906	NA	NA
		TRIM13	Wald ratio	1	-0.0677403	0.0299878	0.0238878	0.934503	0.88116	0.991076	0.260441	NA	NA
		TRIM22	Wald ratio	1	0.03385	0.0298441	0.256699	1.03443	0.975657	1.09674	0.663958	NA	NA
		TRIM4	Wald ratio	1	0.0009036	0.0139154	0.948226	1.0009	0.973974	1.02858	0.975636	NA	NA
		TRIM6	Wald ratio	1	0.0135381	0.0238271	0.569912	1.01363	0.967381	1.06209	0.882997	NA	NA
		TRIM65	Wald ratio	1	0.016367	0.0375998	0.663349	1.0165	0.944284	1.09424	0.90934	NA	NA
		TRIM66	Wald ratio	1	-0.0132588	0.0110971	0.232163	0.986829	0.965597	1.00853	0.640312	NA	NA
		TRIM69	Wald ratio	1	0	0.0220942	1	1	0.95762	1.04426	1	NA	NA
		TRIM7	Wald ratio	1	-0.0028025	0.0242035	0.907819	0.997201	0.951	1.04565	0.972854	NA	NA
		TRIP10	Wald ratio	1	-0.0407816	0.030759	0.184892	0.960039	0.90387	1.0197	0.570509	NA	NA
		TRIP11	Wald ratio	1	-0.0708726	0.0369041	0.0548005	0.931581	0.866577	1.00146	0.36654	NA	NA
		TRIP4	Wald ratio	1	-0.0120362	0.0200039	0.547377	0.988036	0.950047	1.02754	0.877217	NA	NA
		TRIP6	Wald ratio	1	-0.0296124	0.0270845	0.274247	0.970822	0.920629	1.02375	0.684081	NA	NA
		TRPM4	Wald ratio	1	-0.017545	0.0400025	0.660954	0.982608	0.90851	1.06275	0.90934	NA	NA
		TRPT1	Inverse variance weighted	2	-0.0308632	0.0138787	0.0261626	0.969608	0.943588	0.996346	0.1495	0.803534	0.370039
		TRPV1	Wald ratio	1	0.0218703	0.0367108	0.551346	1.02211	0.951151	1.09837	0.881049	NA	NA
		TRPV2	Wald ratio	1	0.043571	0.0311758	0.162236	1.04453	0.982619	1.11035	0.550814	NA	NA
		TSC1	Wald ratio	1	-0.0424305	0.0402359	0.291633	0.958457	0.885775	1.0371	0.702057	NA	NA
		TSG101	Wald ratio	1	0.0369847	0.0348091	0.288009	1.03768	0.969242	1.11094	0.698006	NA	NA
		TTC1	Wald ratio	1	0.0105771	0.0420226	0.801272	1.01063	0.930729	1.0974	0.944888	NA	NA
		TTC4	Wald ratio	1	-0.031787	0.020648	0.123689	0.968713	0.930292	1.00872	0.502401	NA	NA
		TTL	Wald ratio	1	0.0297799	0.035652	0.403552	1.03023	0.960695	1.10479	0.788128	NA	NA
		TTLL7	Wald ratio	1	-0.0334278	0.0356353	0.348217	0.967125	0.901881	1.03709	0.736663	NA	NA
		TUBA3C	Wald ratio	1	0.0161763	0.0180683	0.370633	1.01631	0.980946	1.05294	0.763032	NA	NA
		TUBA3E	Wald ratio	1	-0.0311801	0.0402323	0.43834	0.969301	0.895802	1.04883	0.798736	NA	NA
		TUBG2	Wald ratio	1	0.0113585	0.0297672	0.702774	1.01142	0.954102	1.07219	0.910217	NA	NA
		TUSC1	Wald ratio	1	0.0277676	0.0339382	0.413253	1.02816	0.96199	1.09887	0.790418	NA	NA
		TXN2	Wald ratio	1	0.080131	0.0776578	0.302144	1.08343	0.930458	1.26155	0.704911	NA	NA
		TXNRD2	Wald ratio	1	0.0450918	0.0396808	0.255804	1.04612	0.967846	1.13073	0.663958	NA	NA
		TYMP	Wald ratio	1	0.02077	0.0240628	0.388051	1.02099	0.973952	1.07029	0.785972	NA	NA
		UBE2I	Wald ratio	1	0.0168466	0.023115	0.466116	1.01699	0.971942	1.06412	0.822514	NA	NA
		UBE3B	Wald ratio	1	0.0575401	0.037043	0.120344	1.05923	0.985049	1.13899	0.499074	NA	NA
		UBR4	Wald ratio	1	0.0525953	0.0501826	0.294603	1.054	0.955269	1.16294	0.703366	NA	NA
		UCP2	Wald ratio	1	-0.0599492	0.0326509	0.066348	0.941812	0.883429	1.00405	0.409451	NA	NA
		UFSP2	Wald ratio	1	-0.00301949	0.0144264	0.834212	0.996985	0.969189	1.02558	0.948895	NA	NA
		UGGT1	Wald ratio	1	0.00826593	0.0448722	0.853848	1.0083	0.923409	1.101	0.956169	NA	NA
		ULBP1	Wald ratio	1	-0.0273243	0.0186863	0.143669	0.973046	0.938052	1.00934	0.516007	NA	NA
		ULK2	Wald ratio	1	0.0713946	0.0293166	0.0148797	1.074	1.01403	1.13753	0.218692	NA	NA
		UMPS	Wald ratio	1	-0.0433306	0.0518897	0.403689	0.957595	0.864993	1.06011	0.788128	NA	NA
		USP24	Wald ratio	1	0.0117975	0.0311323	0.704727	1.01187	0.95197	1.07553	0.911088	NA	NA
		USP35	Wald ratio	1	0.031733	0.0177061	0.0730997	1.03224	0.997033	1.06869	0.431715	NA	NA
		USP36	Wald ratio	1	-0.17299	0.0476349	0.000281692	0.841146	0.766168	0.923462	0.0284408	NA	NA
		UTP14C	Wald ratio	1	-0.121652	0.0637595	0.0563944	0.885457	0.781437	1.00332	0.368446	NA	NA
		VAMP5	Wald ratio	1	0.00248115	0.0280016	0.929394	1.00248	0.948947	1.05904	0.972945	NA	NA
		VANGL1	Wald ratio	1	-0.00415681	0.0429537	0.922906	0.995852	0.915444	1.08332	0.972854	NA	NA
		VARS2	Wald ratio	1	-0.0159738	0.00992312	0.107451	0.984153	0.965197	1.00348	0.485923	NA	NA
		VASH1	Wald ratio	1	-0.0254834	0.0372138	0.493481	0.974839	0.906266	1.0486	0.840272	NA	NA
		VASH2	Wald ratio	1	0.00355279	0.0143981	0.805099	1.00356	0.975634	1.03228	0.944888	NA	NA
		VNN1	Wald ratio	1	0.00430048	0.0145141	0.767004	1.00431	0.976142	1.03329	0.939411	NA	NA
		VPS37A	Wald ratio	1	0.0184816	0.0606195	0.760459	1.01865	0.904536	1.14717	0.934648	NA	NA
		VPS8	Wald ratio	1	-0.0149507	0.0274096	0.585441	0.985161	0.933631	1.03953	0.88734	NA	NA
		VTCN1	Wald ratio	1	0.0395547	0.0209882	0.0594818	1.04035	0.998419	1.08404	0.382622	NA	NA
		VWDE	Wald ratio	1	-0.00175153	0.0131365	0.89393	0.99825	0.972876	1.02429	0.972854	NA	NA
		WASF1	Wald ratio	1	-0.0271546	0.0226288	0.230139	0.973211	0.93099	1.01735	0.636301	NA	NA
		WBP2	Wald ratio	1	0.063974	0.0537271	0.233763	1.06606	0.959511	1.18445	0.640896	NA	NA
		WBP2NL	Wald ratio	1	0.043078	0.02056	0.0361498	1.04402	1.00278	1.08695	0.32564	NA	NA
		WDR18	Inverse variance weighted	2	-0.0238425	0.00936822	0.0109267	0.97644	0.958674	0.994534	0.109267	0.0735343	0.786259
		WDR5	Wald ratio	1	-0.0229778	0.0465161	0.621323	0.977284	0.892125	1.07057	0.902437	NA	NA
		WDR62	Wald ratio	1	0.0750946	0.0226532	0.00091656	1.07799	1.03117	1.12693	0.0511899	NA	NA
		WDSUB1	Wald ratio	1	0.000379556	0.015372	0.980301	1.00038	0.970689	1.03098	0.986483	NA	NA
		WFS1	Wald ratio	1	0.0323563	0.0341292	0.343103	1.03289	0.966053	1.10434	0.734933	NA	NA
		WNT3	Wald ratio	1	0.0575044	0.0187469	0.00215918	1.05919	1.02098	1.09883	0.086136	NA	NA
		WWOX	Wald ratio	1	0.0327168	0.0208198	0.116083	1.03326	0.991943	1.07629	0.499074	NA	NA
		XAB2	Wald ratio	1	-0.026025	0.0360698	0.47059	0.974311	0.907809	1.04568	0.823902	NA	NA
		YBX3	Wald ratio	1	-0.00509629	0.0537942	0.924524	0.994917	0.895357	1.10555	0.972854	NA	NA
		YDJC	Wald ratio	1	0.0155682	0.038351	0.684786	1.01569	0.942142	1.09498	0.910217	NA	NA
		YEATS4	Wald ratio	1	-0.0166493	0.0158168	0.29251	0.983489	0.953467	1.01446	0.702629	NA	NA
		YTHDC2	Wald ratio	1	0.0244958	0.0244958	0.317311	1.0248	0.976758	1.0752	0.716032	NA	NA
		YWHAB	Wald ratio	1	-0.0440802	0.0702018	0.530065	0.956877	0.833872	1.09803	0.860825	NA	NA
		YWHAQ	Wald ratio	1	-0.0268441	0.0563199	0.633622	0.973513	0.871769	1.08713	0.906321	NA	NA
		YWHAZ	Wald ratio	1	0.0572392	0.0273905	0.0366408	1.05891	1.00356	1.11731	0.32573	NA	NA
		ZBTB1	Wald ratio	1	0.106818	0.0410009	0.00918037	1.11273	1.02681	1.20584	0.18074	NA	NA
		ZBTB7C	Wald ratio	1	-0.017334	0.0329972	0.599363	0.982815	0.921264	1.04848	0.890753	NA	NA
		ZFAND4	Wald ratio	1	-0.0264628	0.0281575	0.347313	0.973884	0.921593	1.02914	0.736663	NA	NA
		ZFAT	Wald ratio	1	0.055708	0.0459778	0.225655	1.05729	0.966177	1.15699	0.627006	NA	NA
		ZFP69	Inverse variance weighted	2	0.00707957	0.0168396	0.674184	1.0071	0.974407	1.0409	0.898912	0.113702	0.735968
		ZNF112	Wald ratio	1	0.0223456	0.0341508	0.512905	1.0226	0.956389	1.09339	0.848763	NA	NA
		ZNF124	Wald ratio	1	0.0100651	0.0134202	0.453255	1.01012	0.983893	1.03704	0.808763	NA	NA
		ZNF143	Wald ratio	1	-0.0554022	0.0355978	0.119628	0.946105	0.882343	1.01447	0.499074	NA	NA
		ZNF175	Wald ratio	1	-0.040945	0.0248595	0.099546	0.959882	0.914233	1.00781	0.483447	NA	NA
		ZNF177	Wald ratio	1	-0.0296287	0.023572	0.208774	0.970806	0.926974	1.01671	0.610472	NA	NA
		ZNF195	Wald ratio	1	0.0559945	0.0360245	0.120101	1.05759	0.985493	1.13497	0.499074	NA	NA
		ZNF215	Wald ratio	1	-0.0285159	0.0221483	0.19792	0.971887	0.930599	1.01501	0.594292	NA	NA
		ZNF217	Wald ratio	1	-0.0266357	0.0274813	0.33243	0.973716	0.922656	1.0276	0.732395	NA	NA
		ZNF23	Wald ratio	1	-0.0484172	0.0288443	0.0932356	0.952736	0.900368	1.00815	0.471241	NA	NA
		ZNF236	Wald ratio	1	0.0142279	0.0336297	0.672239	1.01433	0.949627	1.08344	0.90934	NA	NA
		ZNF268	Wald ratio	1	-0.0553723	0.0412535	0.179516	0.946133	0.872643	1.02581	0.567808	NA	NA
		ZNF276	Wald ratio	1	0.0117592	0.0303964	0.698859	1.01183	0.953307	1.07394	0.910217	NA	NA
		ZNF317	Wald ratio	1	0.0403732	0.0479907	0.400197	1.0412	0.947727	1.14389	0.788128	NA	NA
		ZNF333	Wald ratio	1	0.00535109	0.027385	0.845078	1.00537	0.952825	1.0608	0.954014	NA	NA
		ZNF34	Wald ratio	1	-0.0138363	0.0156949	0.378005	0.986259	0.956382	1.01707	0.774736	NA	NA
		ZNF396	Wald ratio	1	-0.0307705	0.0262759	0.241578	0.969698	0.921022	1.02095	0.648659	NA	NA
		ZNF415	Wald ratio	1	0.0237587	0.0250605	0.343103	1.02404	0.974959	1.0756	0.734933	NA	NA
		ZNF470	Wald ratio	1	-0.0182315	0.026187	0.486302	0.981934	0.932806	1.03365	0.836649	NA	NA
		ZNF550	Wald ratio	1	0.00531144	0.0194072	0.784327	1.00533	0.967803	1.0443	0.943935	NA	NA
		ZNF561	Wald ratio	1	0.0231431	0.0293839	0.430925	1.02341	0.966137	1.08408	0.798623	NA	NA
		ZNF592	Wald ratio	1	-0.00557068	0.0323796	0.863404	0.994445	0.933294	1.0596	0.959624	NA	NA
		ZNF600	Wald ratio	1	0.00601468	0.0175285	0.731495	1.00603	0.972057	1.0412	0.92589	NA	NA
		ZNF669	Wald ratio	1	-0.0471602	0.0209005	0.0240449	0.953935	0.915646	0.993824	0.260441	NA	NA
		ZNF71	Wald ratio	1	-0.00708598	0.0256867	0.782654	0.992939	0.944186	1.04421	0.943935	NA	NA
		ZYG11B	Wald ratio	1	0.0182708	0.0420782	0.664136	1.01844	0.937815	1.10599	0.90934	NA	NA

## Sheet: S8
TableS8:Results of two-sample MR analysis of data from the eQTLGen and AF GWAS datasets.
Outcome	eQTL dataset	Gene	Method	No.of SNPs	Beta	Se	Pval	OR	OR_lci95	OR_uci95	Pfdr	Q	Q-pval	Egger_intercept	Pleiotropy_pval
AF	eQTLGen	ENSG00000000419	Inverse variance weighted	2	-0.0559843	0.0853911	0.512067	0.945554	0.799834	1.11782	0.949171	0.122248	0.726609	NA	NA
		ENSG00000000938	Wald ratio	1	0.02054	0.0765115	0.788348	1.02075	0.878603	1.1859	0.961423	NA	NA	NA	NA
		ENSG00000000971	Inverse variance weighted	2	0.161505	0.0661694	0.0146555	1.17528	1.03232	1.33803	0.323362	0.000618836	0.980154	NA	NA
		ENSG00000001084	Inverse variance weighted	4	-0.00236781	0.0348272	0.945796	0.997635	0.931807	1.06811	0.993842	0.636016	0.88814	-0.00667927	0.701946
		ENSG00000001084	MR Egger	4	0.0493198	0.122122	0.725408	1.05056	0.826926	1.33466	0.998224	0.44102	0.802109	NA	NA
		ENSG00000001084	Weighted median	4	0.0105721	0.0407929	0.795508	1.01063	0.93297	1.09475	0.977805	NA	NA	NA	NA
		ENSG00000001084	Weighted mode	4	0.0123872	0.0459781	0.805078	1.01246	0.925214	1.10794	0.98815	NA	NA	NA	NA
		ENSG00000001167	Inverse variance weighted	2	-0.0260486	0.0391145	0.505439	0.974288	0.902386	1.05192	0.944986	1.54011	0.214602	NA	NA
		ENSG00000001630	Wald ratio	1	-0.0483314	0.100115	0.629267	0.952818	0.783052	1.15939	0.92012	NA	NA	NA	NA
		ENSG00000001631	Inverse variance weighted	2	0.0341637	0.0509597	0.502599	1.03475	0.936396	1.14344	0.944986	0.22504	0.635227	NA	NA
		ENSG00000002016	Inverse variance weighted	2	-0.0227198	0.0391565	0.561759	0.977536	0.90532	1.05551	0.970671	0.174213	0.676395	NA	NA
		ENSG00000002330	Wald ratio	1	-0.160812	0.113449	0.156344	0.851452	0.681695	1.06348	0.624069	NA	NA	NA	NA
		ENSG00000002549	Inverse variance weighted	22	-0.00351946	0.0129446	0.785709	0.996487	0.971523	1.02209	0.985213	13.8271	0.876912	0.0169413	0.203483
		ENSG00000002549	MR Egger	22	-0.0468721	0.0354247	0.200715	0.954209	0.890204	1.02282	0.998224	12.0986	0.912641	NA	NA
		ENSG00000002549	Weighted median	22	-0.0059025	0.0172004	0.731477	0.994115	0.961159	1.0282	0.962993	NA	NA	NA	NA
		ENSG00000002549	Weighted mode	22	-0.0136736	0.0181913	0.4606	0.986419	0.951868	1.02222	0.943577	NA	NA	NA	NA
		ENSG00000002822	Inverse variance weighted	14	0.000775626	0.0203128	0.969541	1.00078	0.961715	1.04142	0.995276	16.2515	0.235817	0.00340448	0.841337
		ENSG00000002822	MR Egger	14	-0.0130487	0.0707964	0.856846	0.987036	0.859152	1.13396	0.998224	16.195	0.182468	NA	NA
		ENSG00000002822	Weighted median	14	-0.00799818	0.0228509	0.726326	0.992034	0.948583	1.03747	0.962201	NA	NA	NA	NA
		ENSG00000002822	Weighted mode	14	-0.0196378	0.0232587	0.413758	0.980554	0.936857	1.02629	0.93982	NA	NA	NA	NA
		ENSG00000002834	Inverse variance weighted	2	-0.00748489	0.15116	0.960508	0.992543	0.73804	1.33481	0.993842	4.75754	0.0291703	NA	NA
		ENSG00000003137	Inverse variance weighted	15	0.0134134	0.0136027	0.324091	1.0135	0.98684	1.04089	0.879679	18.4864	0.185516	0.00153433	0.816056
		ENSG00000003137	MR Egger	15	0.0103825	0.0190109	0.594222	1.01044	0.973479	1.0488	0.998224	18.4066	0.142681	NA	NA
		ENSG00000003137	Weighted median	15	0.0131531	0.0132205	0.319786	1.01324	0.987322	1.03984	0.80735	NA	NA	NA	NA
		ENSG00000003137	Weighted mode	15	0.0116394	0.0127096	0.375277	1.01171	0.986816	1.03723	0.938302	NA	NA	NA	NA
		ENSG00000003400	Wald ratio	1	-0.0236933	0.0643103	0.712559	0.976585	0.860931	1.10778	0.933952	NA	NA	NA	NA
		ENSG00000003402	Inverse variance weighted	6	-0.0768122	0.0912091	0.399701	0.926064	0.774466	1.10734	0.905477	12.2808	0.0311365	-0.0334132	0.0639623
		ENSG00000003402	MR Egger	6	0.225004	0.13452	0.169714	1.25233	0.962082	1.63014	0.998224	4.69943	0.31955	NA	NA
		ENSG00000003402	Weighted median	6	-0.134389	0.0845373	0.111902	0.87425	0.740757	1.0318	0.604312	NA	NA	NA	NA
		ENSG00000003402	Weighted mode	6	-0.226536	0.0823746	0.0403068	0.797291	0.678419	0.936991	0.938302	NA	NA	NA	NA
		ENSG00000003436	Wald ratio	1	-0.136674	0.155086	0.378167	0.872255	0.643623	1.1821	0.810688	NA	NA	NA	NA
		ENSG00000003756	Wald ratio	1	-0.150527	0.141925	0.288869	0.860255	0.651355	1.13615	0.749908	NA	NA	NA	NA
		ENSG00000004139	Inverse variance weighted	3	0.0666402	0.0414227	0.107664	1.06891	0.985557	1.15931	0.64563	3.31356	0.190752	-0.0622426	0.671027
		ENSG00000004139	MR Egger	3	0.353634	0.507607	0.612625	1.42423	0.52662	3.85181	0.998224	2.50475	0.113504	NA	NA
		ENSG00000004139	Weighted median	3	0.0712263	0.0346709	0.0399415	1.07382	1.00328	1.14933	0.474965	NA	NA	NA	NA
		ENSG00000004139	Weighted mode	3	0.0832206	0.0330981	0.128407	1.08678	1.01852	1.15962	0.938302	NA	NA	NA	NA
		ENSG00000004468	Wald ratio	1	0.0209815	0.106906	0.844405	1.0212	0.828156	1.25925	0.962592	NA	NA	NA	NA
		ENSG00000004478	Wald ratio	1	-0.244176	0.116938	0.0367904	0.78335	0.622897	0.985134	0.377226	NA	NA	NA	NA
		ENSG00000004487	Wald ratio	1	-0.0292694	0.0520895	0.574181	0.971155	0.876898	1.07554	0.899278	NA	NA	NA	NA
		ENSG00000004534	Inverse variance weighted	26	-0.00141943	0.00946012	0.88073	0.998582	0.980237	1.01727	0.991099	28.3584	0.29162	0.00261485	0.792397
		ENSG00000004534	MR Egger	26	-0.00758789	0.0251019	0.76504	0.992441	0.944795	1.04249	0.998224	28.275	0.248613	NA	NA
		ENSG00000004534	Weighted median	26	-0.0138056	0.0114589	0.228282	0.986289	0.964385	1.00869	0.740058	NA	NA	NA	NA
		ENSG00000004534	Weighted mode	26	-0.00905077	0.0107916	0.409591	0.99099	0.970249	1.01217	0.93982	NA	NA	NA	NA
		ENSG00000004660	Wald ratio	1	-0.0824194	0.0546092	0.131233	0.920886	0.827411	1.02492	0.581974	NA	NA	NA	NA
		ENSG00000004700	Inverse variance weighted	3	-0.0455537	0.0513634	0.375138	0.955468	0.863962	1.05667	0.897753	6.89625	0.0318053	0.0321204	0.232508
		ENSG00000004700	MR Egger	3	-0.165138	0.0534415	0.19925	0.847777	0.763469	0.941395	0.998224	0.0568853	0.811488	NA	NA
		ENSG00000004700	Weighted median	3	-0.0582634	0.0282239	0.0389863	0.943401	0.892631	0.99706	0.465803	NA	NA	NA	NA
		ENSG00000004700	Weighted mode	3	-0.0589692	0.0295957	0.18453	0.942736	0.889606	0.999039	0.938302	NA	NA	NA	NA
		ENSG00000004779	Wald ratio	1	0.317874	0.15835	0.0447063	1.3742	1.00754	1.87431	0.400012	NA	NA	NA	NA
		ENSG00000004799	Inverse variance weighted	5	-0.0678182	0.0439637	0.122929	0.93443	0.857283	1.01852	0.667651	5.60226	0.230886	0.0272872	0.131319
		ENSG00000004799	MR Egger	5	-0.245864	0.0940209	0.0793431	0.782029	0.650415	0.940275	0.998224	1.35286	0.716622	NA	NA
		ENSG00000004799	Weighted median	5	-0.0722734	0.041895	0.0845082	0.930277	0.85694	1.00989	0.538842	NA	NA	NA	NA
		ENSG00000004799	Weighted mode	5	-0.0735174	0.0472061	0.194377	0.92912	0.847011	1.01919	0.938302	NA	NA	NA	NA
		ENSG00000004809	Inverse variance weighted	16	-0.0170564	0.0106845	0.110407	0.983088	0.962715	1.00389	0.65154	8.38122	0.907592	0.00466521	0.432168
		ENSG00000004809	MR Egger	16	-0.0274325	0.0166957	0.122627	0.97294	0.941617	1.00531	0.998224	7.72709	0.903054	NA	NA
		ENSG00000004809	Weighted median	16	-0.018231	0.0137873	0.186065	0.981934	0.955755	1.00883	0.695951	NA	NA	NA	NA
		ENSG00000004809	Weighted mode	16	-0.0198387	0.0142661	0.18463	0.980357	0.953324	1.00816	0.938302	NA	NA	NA	NA
		ENSG00000004838	Wald ratio	1	-0.315455	0.283658	0.266096	0.729457	0.418355	1.2719	0.727474	NA	NA	NA	NA
		ENSG00000004864	Inverse variance weighted	8	0.0181777	0.0391086	0.642074	1.01834	0.943202	1.09947	0.98056	17.2056	0.0161172	-0.00644748	0.616151
		ENSG00000004864	MR Egger	8	0.0503151	0.0735076	0.519217	1.0516	0.910501	1.21457	0.998224	16.4404	0.0115754	NA	NA
		ENSG00000004864	Weighted median	8	0.0235572	0.0279261	0.398918	1.02384	0.969303	1.08144	0.847953	NA	NA	NA	NA
		ENSG00000004864	Weighted mode	8	0.0266924	0.0280114	0.372373	1.02705	0.972184	1.08502	0.938302	NA	NA	NA	NA
		ENSG00000004866	Inverse variance weighted	2	-0.0775848	0.116144	0.50413	0.925349	0.736956	1.1619	0.944986	1.43416	0.231086	NA	NA
		ENSG00000004975	Wald ratio	1	0.0535974	0.0663587	0.419268	1.05506	0.926385	1.20161	0.825289	NA	NA	NA	NA
		ENSG00000005075	Inverse variance weighted	14	-0.0150664	0.0163287	0.356167	0.985047	0.95402	1.01708	0.890615	15.0528	0.304069	-0.00863186	0.501752
		ENSG00000005075	MR Egger	14	0.00700243	0.0359594	0.848861	1.00703	0.938495	1.08056	0.998224	14.4742	0.271456	NA	NA
		ENSG00000005075	Weighted median	14	-0.0019414	0.0192449	0.919647	0.99806	0.961115	1.03643	0.990359	NA	NA	NA	NA
		ENSG00000005075	Weighted mode	14	-0.00234237	0.019456	0.906013	0.99766	0.960332	1.03644	0.992713	NA	NA	NA	NA
		ENSG00000005102	Inverse variance weighted	7	0.0108459	0.0331133	0.74326	1.0109	0.947379	1.07869	0.985213	1.22054	0.975858	0.00666414	0.502881
		ENSG00000005102	MR Egger	7	-0.0215976	0.0558401	0.714835	0.978634	0.877179	1.09182	0.998224	0.699877	0.982975	NA	NA
		ENSG00000005102	Weighted median	7	0.0070528	0.0376889	0.851557	1.00708	0.935366	1.08429	0.97803	NA	NA	NA	NA
		ENSG00000005102	Weighted mode	7	0.00504295	0.0409534	0.906019	1.00506	0.927534	1.08906	0.992713	NA	NA	NA	NA
		ENSG00000005156	Inverse variance weighted	13	-0.0316837	0.0200262	0.113623	0.968813	0.931522	1.0076	0.65154	9.32893	0.674608	-0.00619416	0.45308
		ENSG00000005156	MR Egger	13	-0.00225741	0.0428052	0.958887	0.997745	0.917451	1.08507	0.998224	8.72393	0.647358	NA	NA
		ENSG00000005156	Weighted median	13	-0.0280074	0.0244737	0.252463	0.972381	0.926839	1.02016	0.770326	NA	NA	NA	NA
		ENSG00000005156	Weighted mode	13	-0.0197073	0.0242913	0.432996	0.980486	0.934898	1.0283	0.93982	NA	NA	NA	NA
		ENSG00000005175	Inverse variance weighted	7	-0.0136694	0.0296797	0.645112	0.986424	0.930678	1.04551	0.981419	13.4184	0.036853	-0.00975081	0.36373
		ENSG00000005175	MR Egger	7	0.0171891	0.0428451	0.704849	1.01734	0.935394	1.10646	0.998224	11.1863	0.0478085	NA	NA
		ENSG00000005175	Weighted median	7	-0.0149691	0.022247	0.501038	0.985142	0.943109	1.02905	0.886398	NA	NA	NA	NA
		ENSG00000005175	Weighted mode	7	-0.0163636	0.0234299	0.51107	0.98377	0.939614	1.03	0.946358	NA	NA	NA	NA
		ENSG00000005194	Inverse variance weighted	2	0.069602	0.0656643	0.28916	1.07208	0.942612	1.21933	0.858006	0.668581	0.413547	NA	NA
		ENSG00000005206	Inverse variance weighted	2	0.0669105	0.0860747	0.43695	1.0692	0.903214	1.26569	0.928906	0.440408	0.506926	NA	NA
		ENSG00000005249	Wald ratio	1	0.112905	0.0709154	0.111361	1.11953	0.974248	1.28647	0.554099	NA	NA	NA	NA
		ENSG00000005381	Inverse variance weighted	4	0.0435819	0.0286497	0.128211	1.04455	0.987507	1.10488	0.678611	5.02797	0.16976	-0.0266912	0.277743
		ENSG00000005381	MR Egger	4	0.117166	0.055421	0.168823	1.12431	1.00858	1.25331	0.998224	2.40511	0.300426	NA	NA
		ENSG00000005381	Weighted median	4	0.0446199	0.022543	0.0477791	1.04563	1.00044	1.09287	0.488131	NA	NA	NA	NA
		ENSG00000005381	Weighted mode	4	0.0443515	0.0225637	0.144061	1.04535	1.00013	1.09262	0.938302	NA	NA	NA	NA
		ENSG00000005471	Inverse variance weighted	4	-0.00661582	0.0372213	0.858925	0.993406	0.923514	1.06859	0.985213	1.70908	0.634917	0.00847136	0.660383
		ENSG00000005471	MR Egger	4	-0.0481349	0.0894225	0.644271	0.953005	0.799793	1.13557	0.998224	1.44832	0.48473	NA	NA
		ENSG00000005471	Weighted median	4	-0.0144225	0.0385387	0.708229	0.985681	0.913969	1.06302	0.956738	NA	NA	NA	NA
		ENSG00000005471	Weighted mode	4	-0.0215616	0.0422528	0.645017	0.978669	0.900886	1.06317	0.965114	NA	NA	NA	NA
		ENSG00000005513	Inverse variance weighted	2	-0.113523	0.0448819	0.0114267	0.892684	0.81751	0.974769	0.291779	0.111373	0.738587	NA	NA
		ENSG00000005801	Inverse variance weighted	3	0.0297385	0.0309869	0.337199	1.03019	0.96948	1.09469	0.885897	0.309579	0.856596	0.00690874	0.755127
		ENSG00000005801	MR Egger	3	0.00190158	0.0754247	0.983953	1.0019	0.864217	1.16153	0.998224	0.145708	0.702671	NA	NA
		ENSG00000005801	Weighted median	3	0.0281304	0.032747	0.390328	1.02853	0.964589	1.09671	0.841456	NA	NA	NA	NA
		ENSG00000005801	Weighted mode	3	0.0274411	0.0329246	0.492273	1.02782	0.963588	1.09634	0.946358	NA	NA	NA	NA
		ENSG00000005844	Inverse variance weighted	2	0.098252	0.105892	0.353485	1.10324	0.896464	1.35771	0.890615	0.357156	0.55009	NA	NA
		ENSG00000005882	Inverse variance weighted	2	-0.0632457	0.0405522	0.118851	0.938713	0.86699	1.01637	0.660412	0.171514	0.678769	NA	NA
		ENSG00000005884	Inverse variance weighted	2	0.0464739	0.0690784	0.501093	1.04757	0.914919	1.19946	0.944628	0.57293	0.449097	NA	NA
		ENSG00000005955	Inverse variance weighted	6	0.00904643	0.0162426	0.577557	1.00909	0.977469	1.04173	0.972994	1.54304	0.90805	0.00580795	0.624889
		ENSG00000005955	MR Egger	6	-0.00820814	0.0364456	0.832849	0.991825	0.923447	1.06527	0.998224	1.26335	0.867562	NA	NA
		ENSG00000005955	Weighted median	6	0.0101264	0.0170104	0.55164	1.01018	0.977053	1.04443	0.912361	NA	NA	NA	NA
		ENSG00000005955	Weighted mode	6	0.0104241	0.018827	0.603647	1.01048	0.973871	1.04846	0.959914	NA	NA	NA	NA
		ENSG00000006007	Inverse variance weighted	10	0.0192701	0.020271	0.341793	1.01946	0.979747	1.06078	0.885897	10.4924	0.312111	-0.0103849	0.114714
		ENSG00000006007	MR Egger	10	0.0529775	0.0267431	0.0829228	1.05441	1.00056	1.11115	0.998224	7.36006	0.498329	NA	NA
		ENSG00000006007	Weighted median	10	0.0244652	0.0226458	0.279991	1.02477	0.980276	1.07128	0.782599	NA	NA	NA	NA
		ENSG00000006007	Weighted mode	10	0.0259748	0.0211539	0.250629	1.02632	0.984633	1.06976	0.938302	NA	NA	NA	NA
		ENSG00000006047	Wald ratio	1	0.120273	0.0554683	0.0301346	1.1278	1.01162	1.25733	0.348249	NA	NA	NA	NA
		ENSG00000006062	Wald ratio	1	-0.177925	0.108732	0.101764	0.837005	0.676353	1.03582	0.532216	NA	NA	NA	NA
		ENSG00000006075	Wald ratio	1	0.0466515	0.0754365	0.536298	1.04776	0.903749	1.21471	0.876574	NA	NA	NA	NA
		ENSG00000006125	Inverse variance weighted	2	0.027545	0.0381502	0.470285	1.02793	0.953869	1.10774	0.943725	0.386407	0.534194	NA	NA
		ENSG00000006453	Wald ratio	1	-0.0809264	0.0476888	0.0897024	0.922262	0.839964	1.01262	0.518522	NA	NA	NA	NA
		ENSG00000006530	Inverse variance weighted	3	0.0146919	0.0659253	0.823647	1.0148	0.891793	1.15478	0.985213	3.85821	0.145278	-0.0216237	0.476476
		ENSG00000006530	MR Egger	3	0.172696	0.159867	0.475453	1.1885	0.868799	1.62586	0.998224	1.78667	0.181332	NA	NA
		ENSG00000006530	Weighted median	3	0.0357278	0.0490711	0.466563	1.03637	0.941339	1.141	0.870486	NA	NA	NA	NA
		ENSG00000006530	Weighted mode	3	0.0448302	0.0501895	0.465993	1.04585	0.947867	1.15396	0.943577	NA	NA	NA	NA
		ENSG00000006534	Wald ratio	1	-0.0458848	0.0421005	0.275763	0.955152	0.8795	1.03731	0.737253	NA	NA	NA	NA
		ENSG00000006625	Inverse variance weighted	5	-0.000952767	0.0246414	0.969157	0.999048	0.951943	1.04848	0.995179	3.70353	0.447613	-0.00935494	0.58941
		ENSG00000006625	MR Egger	5	0.0377578	0.0692708	0.623612	1.03848	0.906637	1.18949	0.998224	3.30391	0.347098	NA	NA
		ENSG00000006625	Weighted median	5	0.000582752	0.0243665	0.980919	1.00058	0.95392	1.04953	0.997957	NA	NA	NA	NA
		ENSG00000006625	Weighted mode	5	0.00280227	0.0265162	0.920923	1.00281	0.95202	1.0563	0.992713	NA	NA	NA	NA
		ENSG00000006638	Wald ratio	1	-0.00683193	0.0761273	0.928491	0.993191	0.855524	1.15301	0.980487	NA	NA	NA	NA
		ENSG00000006740	Inverse variance weighted	3	0.0387502	0.0443484	0.382245	1.03951	0.952969	1.13391	0.904712	1.43473	0.488037	-0.05076	0.568501
		ENSG00000006740	MR Egger	3	0.302788	0.330971	0.528292	1.35363	0.707572	2.58957	0.998224	0.786664	0.375111	NA	NA
		ENSG00000006740	Weighted median	3	0.0453652	0.0456969	0.320837	1.04641	0.956762	1.14446	0.80735	NA	NA	NA	NA
		ENSG00000006740	Weighted mode	3	0.0565616	0.0487383	0.365639	1.05819	0.961784	1.16426	0.938302	NA	NA	NA	NA
		ENSG00000007038	Inverse variance weighted	4	-0.0342518	0.0505466	0.498007	0.966328	0.875182	1.06697	0.944628	2.01189	0.569943	0.0101221	0.609038
		ENSG00000007038	MR Egger	4	-0.128564	0.164936	0.517291	0.879357	0.636456	1.21496	0.998224	1.65103	0.43801	NA	NA
		ENSG00000007038	Weighted median	4	-0.0110608	0.0575479	0.847584	0.989	0.883508	1.10709	0.97803	NA	NA	NA	NA
		ENSG00000007038	Weighted mode	4	-0.00147388	0.0647311	0.983264	0.998527	0.879548	1.1336	0.999489	NA	NA	NA	NA
		ENSG00000007168	Inverse variance weighted	4	0.0329747	0.0594375	0.579046	1.03352	0.91987	1.16122	0.972994	7.05217	0.0702532	-0.00812252	0.733509
		ENSG00000007168	MR Egger	4	0.087004	0.15497	0.631025	1.0909	0.805141	1.47808	0.998224	6.55135	0.0377914	NA	NA
		ENSG00000007168	Weighted median	4	0.0182369	0.051739	0.724479	1.0184	0.920193	1.1271	0.961145	NA	NA	NA	NA
		ENSG00000007168	Weighted mode	4	-0.0412667	0.0521387	0.48647	0.959573	0.866357	1.06282	0.946358	NA	NA	NA	NA
		ENSG00000007171	Wald ratio	1	0.0567653	0.0554896	0.306313	1.05841	0.949334	1.18001	0.76739	NA	NA	NA	NA
		ENSG00000007237	Inverse variance weighted	8	-0.0339836	0.021305	0.11069	0.966587	0.927056	1.0078	0.65154	6.94552	0.434574	-0.0032634	0.727208
		ENSG00000007237	MR Egger	8	-0.0175095	0.0504423	0.740353	0.982643	0.89014	1.08476	0.998224	6.79417	0.340303	NA	NA
		ENSG00000007237	Weighted median	8	-0.0326037	0.0287746	0.257183	0.967922	0.914844	1.02408	0.774002	NA	NA	NA	NA
		ENSG00000007237	Weighted mode	8	-0.0297766	0.0347675	0.420099	0.970662	0.906721	1.03911	0.93982	NA	NA	NA	NA
		ENSG00000007264	Inverse variance weighted	3	0.0274248	0.0438137	0.531353	1.0278	0.943225	1.11997	0.957155	0.893105	0.63983	-0.00329164	0.837855
		ENSG00000007264	MR Egger	3	0.0517783	0.103294	0.704185	1.05314	0.860125	1.28947	0.998224	0.825323	0.363628	NA	NA
		ENSG00000007264	Weighted median	3	0.0364652	0.0504663	0.469947	1.03714	0.939461	1.14497	0.870545	NA	NA	NA	NA
		ENSG00000007264	Weighted mode	3	0.0442792	0.060376	0.539636	1.04527	0.928618	1.17658	0.9526	NA	NA	NA	NA
		ENSG00000007312	Inverse variance weighted	2	-0.0371117	0.0630137	0.555897	0.963568	0.851617	1.09024	0.968986	0.374761	0.540421	NA	NA
		ENSG00000007341	Inverse variance weighted	10	0.00288093	0.0215373	0.893589	1.00289	0.961431	1.04613	0.991099	5.14972	0.821066	-0.0090972	0.423627
		ENSG00000007341	MR Egger	10	0.0441877	0.0535152	0.432904	1.04518	0.941103	1.16076	0.998224	4.43879	0.815525	NA	NA
		ENSG00000007341	Weighted median	10	-0.00299108	0.025432	0.906376	0.997013	0.948534	1.04797	0.989421	NA	NA	NA	NA
		ENSG00000007341	Weighted mode	10	-0.000621765	0.0261686	0.981563	0.999378	0.949412	1.05197	0.999489	NA	NA	NA	NA
		ENSG00000007968	Wald ratio	1	-0.161838	0.131933	0.219948	0.850579	0.656766	1.10159	0.696551	NA	NA	NA	NA
		ENSG00000008018	Inverse variance weighted	5	0.00887656	0.0254734	0.727492	1.00892	0.95978	1.06057	0.985213	4.22765	0.376072	0.0597035	0.610104
		ENSG00000008018	MR Egger	5	-0.230659	0.42306	0.623527	0.79401	0.346505	1.81946	0.998224	3.81788	0.281813	NA	NA
		ENSG00000008018	Weighted median	5	0.00265618	0.0258836	0.918264	1.00266	0.953062	1.05484	0.990099	NA	NA	NA	NA
		ENSG00000008018	Weighted mode	5	-0.000387886	0.026814	0.989151	0.999612	0.948434	1.05355	0.999489	NA	NA	NA	NA
		ENSG00000008083	Inverse variance weighted	11	-0.027624	0.0191404	0.148957	0.972754	0.936937	1.00994	0.70488	5.19105	0.878055	0.000193761	0.973142
		ENSG00000008083	MR Egger	11	-0.0282999	0.0273434	0.327685	0.972097	0.921371	1.02562	0.998224	5.18986	0.817454	NA	NA
		ENSG00000008083	Weighted median	11	-0.0265508	0.0243284	0.275118	0.973799	0.928454	1.02136	0.782599	NA	NA	NA	NA
		ENSG00000008083	Weighted mode	11	-0.0248524	0.0231037	0.307332	0.975454	0.932267	1.02064	0.938302	NA	NA	NA	NA
		ENSG00000008128	Inverse variance weighted	3	0.00872232	0.0351241	0.80388	1.00876	0.941651	1.08065	0.985213	2.19536	0.333645	0.0189856	0.390071
		ENSG00000008128	MR Egger	3	-0.0529916	0.0548275	0.510839	0.948388	0.851757	1.05598	0.998224	0.171798	0.678518	NA	NA
		ENSG00000008128	Weighted median	3	-0.0198567	0.0396471	0.616486	0.980339	0.907043	1.05956	0.931807	NA	NA	NA	NA
		ENSG00000008128	Weighted mode	3	-0.0249099	0.0475946	0.652923	0.975398	0.888523	1.07077	0.968646	NA	NA	NA	NA
		ENSG00000008277	Wald ratio	1	0.123229	0.12675	0.33094	1.13114	0.88232	1.45014	0.790051	NA	NA	NA	NA
		ENSG00000008294	Inverse variance weighted	4	0.0996323	0.0398737	0.0124651	1.10476	1.02171	1.19457	0.302148	0.684763	0.876782	-0.0129317	0.512553
		ENSG00000008294	MR Egger	4	0.177339	0.106195	0.236882	1.19404	0.969666	1.47032	0.998224	0.0614506	0.969742	NA	NA
		ENSG00000008294	Weighted median	4	0.111451	0.0473417	0.0185631	1.1179	1.01884	1.22659	0.349375	NA	NA	NA	NA
		ENSG00000008294	Weighted mode	4	0.117203	0.0537641	0.117355	1.12435	1.0119	1.2493	0.938302	NA	NA	NA	NA
		ENSG00000008394	Inverse variance weighted	4	0.046605	0.0339874	0.170299	1.04771	0.980189	1.11988	0.718345	2.41236	0.491338	0.0109781	0.305482
		ENSG00000008394	MR Egger	4	-0.0081345	0.0525639	0.891221	0.991898	0.894796	1.09954	0.998224	0.548712	0.760061	NA	NA
		ENSG00000008394	Weighted median	4	0.02643	0.0373311	0.478952	1.02678	0.954336	1.10473	0.874955	NA	NA	NA	NA
		ENSG00000008394	Weighted mode	4	0.0256862	0.0408191	0.57383	1.02602	0.94713	1.11148	0.958215	NA	NA	NA	NA
		ENSG00000008405	Wald ratio	1	-0.0924876	0.0611222	0.13024	0.911661	0.808732	1.02769	0.581974	NA	NA	NA	NA
		ENSG00000008441	Inverse variance weighted	2	-0.0112595	0.0931648	0.903805	0.988804	0.823771	1.1869	0.991099	0.888465	0.345894	NA	NA
		ENSG00000008513	Inverse variance weighted	11	-0.00946405	0.0239393	0.692595	0.990581	0.945175	1.03817	0.985213	10.8652	0.368115	0.00569159	0.557067
		ENSG00000008513	MR Egger	11	-0.03671	0.051066	0.490461	0.963956	0.872145	1.06543	0.998224	10.4341	0.316499	NA	NA
		ENSG00000008513	Weighted median	11	-0.0303346	0.0296574	0.306386	0.970121	0.915337	1.02818	0.806504	NA	NA	NA	NA
		ENSG00000008513	Weighted mode	11	-0.0363912	0.0302816	0.257144	0.964263	0.908697	1.02323	0.938302	NA	NA	NA	NA
		ENSG00000008517	Inverse variance weighted	14	0.00516618	0.0161426	0.748942	1.00518	0.973874	1.03749	0.985213	7.13854	0.894871	0.00865319	0.3392
		ENSG00000008517	MR Egger	14	-0.0217664	0.0315071	0.50281	0.978469	0.919872	1.0408	0.998224	6.14776	0.908451	NA	NA
		ENSG00000008517	Weighted median	14	-0.00191859	0.0185726	0.917724	0.998083	0.962404	1.03509	0.990099	NA	NA	NA	NA
		ENSG00000008517	Weighted mode	14	0.00194171	0.0191067	0.920605	1.00194	0.965116	1.04018	0.992713	NA	NA	NA	NA
		ENSG00000008735	Wald ratio	1	0.0928581	0.117214	0.42824	1.09731	0.872073	1.38071	0.830835	NA	NA	NA	NA
		ENSG00000008988	Inverse variance weighted	2	0.00257395	0.19565	0.989503	1.00258	0.683247	1.47115	0.998319	3.97704	0.0461246	NA	NA
		ENSG00000009335	Inverse variance weighted	7	-0.00812288	0.0262224	0.756737	0.99191	0.942218	1.04422	0.985213	6.80557	0.339203	0.0131208	0.338519
		ENSG00000009335	MR Egger	7	-0.0613554	0.0566246	0.328028	0.940489	0.841693	1.05088	0.998224	5.56092	0.351312	NA	NA
		ENSG00000009335	Weighted median	7	-0.0051451	0.0273145	0.850591	0.994868	0.943007	1.04958	0.97803	NA	NA	NA	NA
		ENSG00000009335	Weighted mode	7	-0.00496729	0.027653	0.863357	0.995045	0.942549	1.05046	0.992034	NA	NA	NA	NA
		ENSG00000009413	Wald ratio	1	-0.0528592	0.12369	0.669124	0.948514	0.744314	1.20873	0.929032	NA	NA	NA	NA
		ENSG00000009954	Wald ratio	1	0.0665938	0.0880392	0.449403	1.06886	0.899458	1.27017	0.832697	NA	NA	NA	NA
		ENSG00000010030	Inverse variance weighted	12	0.0132049	0.0294524	0.653903	1.01329	0.956455	1.07351	0.982319	32.7715	0.000572937	-0.00350358	0.828866
		ENSG00000010030	MR Egger	12	0.0270144	0.0694466	0.705434	1.02738	0.89664	1.17719	0.998224	32.6109	0.000316566	NA	NA
		ENSG00000010030	Weighted median	12	0.0196347	0.0206579	0.341872	1.01983	0.979361	1.06197	0.816075	NA	NA	NA	NA
		ENSG00000010030	Weighted mode	12	0.0198757	0.0191965	0.322716	1.02007	0.982407	1.05919	0.938302	NA	NA	NA	NA
		ENSG00000010072	Wald ratio	1	-0.0688304	0.045498	0.130325	0.933485	0.853844	1.02055	0.581974	NA	NA	NA	NA
		ENSG00000010278	Inverse variance weighted	14	-0.0267874	0.0152867	0.0797172	0.973568	0.944831	1.00318	0.570182	10.4572	0.656185	-0.00903589	0.209603
		ENSG00000010278	MR Egger	14	-0.000552936	0.0250051	0.982721	0.999447	0.951645	1.04965	0.998224	8.69959	0.728353	NA	NA
		ENSG00000010278	Weighted median	14	-0.0147712	0.0168059	0.379438	0.985337	0.953409	1.01833	0.840952	NA	NA	NA	NA
		ENSG00000010278	Weighted mode	14	-0.0161041	0.0161502	0.336892	0.984025	0.953364	1.01567	0.938302	NA	NA	NA	NA
		ENSG00000010292	Inverse variance weighted	11	0.0107293	0.0150435	0.475711	1.01079	0.981419	1.04103	0.944568	8.83501	0.54783	0.000575624	0.943869
		ENSG00000010292	MR Egger	11	0.00917695	0.0261924	0.734124	1.00922	0.958716	1.06238	0.998224	8.82977	0.453134	NA	NA
		ENSG00000010292	Weighted median	11	-1.97599e-05	0.0160104	0.999015	0.99998	0.969088	1.03186	0.999412	NA	NA	NA	NA
		ENSG00000010292	Weighted mode	11	0.00124313	0.017405	0.944469	1.00124	0.967664	1.03599	0.994988	NA	NA	NA	NA
		ENSG00000010295	Inverse variance weighted	5	0.0475629	0.0446303	0.286555	1.04871	0.960874	1.14458	0.857365	10.9506	0.0271247	0.0166067	0.37598
		ENSG00000010295	MR Egger	5	-0.0215002	0.0799397	0.8054	0.978729	0.83679	1.14474	0.998224	8.06104	0.044767	NA	NA
		ENSG00000010295	Weighted median	5	0.039286	0.0286783	0.170723	1.04007	0.983219	1.1002	0.684248	NA	NA	NA	NA
		ENSG00000010295	Weighted mode	5	0.0363366	0.0298334	0.29016	1.037	0.978106	1.09945	0.938302	NA	NA	NA	NA
		ENSG00000010310	Wald ratio	1	-0.216129	0.128548	0.092701	0.805631	0.626202	1.03647	0.518522	NA	NA	NA	NA
		ENSG00000010327	Inverse variance weighted	5	-0.00828916	0.0313219	0.791283	0.991745	0.932692	1.05454	0.985213	7.00393	0.135681	-0.0247962	0.0785034
		ENSG00000010327	MR Egger	5	0.0509786	0.0326979	0.216872	1.0523	0.986976	1.12195	0.998224	0.100941	0.991724	NA	NA
		ENSG00000010327	Weighted median	5	0.00951454	0.0253518	0.707438	1.00956	0.960621	1.06099	0.956738	NA	NA	NA	NA
		ENSG00000010327	Weighted mode	5	0.0144054	0.028369	0.638323	1.01451	0.959639	1.07252	0.96481	NA	NA	NA	NA
		ENSG00000010361	Inverse variance weighted	3	-0.0310294	0.0592092	0.600234	0.969447	0.863225	1.08874	0.972994	0.628957	0.730169	-0.0119932	0.573186
		ENSG00000010361	MR Egger	3	0.0458324	0.113583	0.755835	1.0469	0.837956	1.30794	0.998224	0.000159612	0.98992	NA	NA
		ENSG00000010361	Weighted median	3	-0.0320536	0.0624575	0.607807	0.968455	0.856869	1.09457	0.930258	NA	NA	NA	NA
		ENSG00000010361	Weighted mode	3	-0.001853	0.0644184	0.979664	0.998149	0.879754	1.13248	0.999489	NA	NA	NA	NA
		ENSG00000010438	Wald ratio	1	-0.0580066	0.0768587	0.450419	0.943644	0.811679	1.09706	0.83271	NA	NA	NA	NA
		ENSG00000010610	Inverse variance weighted	4	0.0190978	0.0288158	0.507488	1.01928	0.963309	1.07851	0.947801	1.53428	0.674382	-0.00335772	0.819865
		ENSG00000010610	MR Egger	4	0.0345864	0.0663852	0.654312	1.03519	0.908892	1.17904	0.998224	1.4672	0.480177	NA	NA
		ENSG00000010610	Weighted median	4	0.00777912	0.0319505	0.807638	1.00781	0.946633	1.07294	0.977805	NA	NA	NA	NA
		ENSG00000010610	Weighted mode	4	0.00022349	0.0335909	0.995109	1.00022	0.936492	1.06829	0.999806	NA	NA	NA	NA
		ENSG00000010704	Wald ratio	1	0.0102323	0.163716	0.950165	1.01028	0.73297	1.39252	0.985229	NA	NA	NA	NA
		ENSG00000010810	Inverse variance weighted	2	0.0573726	0.0671506	0.392891	1.05905	0.928446	1.20803	0.905477	0.57708	0.447459	NA	NA
		ENSG00000011021	Inverse variance weighted	6	0.0389589	0.043253	0.367737	1.03973	0.955217	1.13172	0.895634	20.6191	0.000955835	0.00322161	0.840139
		ENSG00000011021	MR Egger	6	0.0293647	0.0655697	0.677454	1.0298	0.905605	1.17103	0.998224	20.3831	0.000419515	NA	NA
		ENSG00000011021	Weighted median	6	0.00758745	0.0361677	0.833835	1.00762	0.938661	1.08164	0.977805	NA	NA	NA	NA
		ENSG00000011021	Weighted mode	6	-0.00997989	0.0347559	0.785523	0.99007	0.924871	1.05987	0.98815	NA	NA	NA	NA
		ENSG00000011114	Inverse variance weighted	2	0.105441	0.0386861	0.00641941	1.1112	1.03006	1.19873	0.249504	0.383868	0.53554	NA	NA
		ENSG00000011405	Inverse variance weighted	9	0.00414741	0.0225085	0.85381	1.00416	0.960819	1.04945	0.985213	10.8515	0.210256	0.022362	0.0289695
		ENSG00000011405	MR Egger	9	-0.0920828	0.0401006	0.0552921	0.91203	0.843091	0.986605	0.998224	3.35063	0.850784	NA	NA
		ENSG00000011405	Weighted median	9	-0.00225176	0.0228018	0.921334	0.997751	0.954142	1.04335	0.991328	NA	NA	NA	NA
		ENSG00000011405	Weighted mode	9	-0.00568178	0.0242185	0.820409	0.994334	0.948238	1.04267	0.98815	NA	NA	NA	NA
		ENSG00000011422	Inverse variance weighted	5	-0.0242363	0.0504167	0.630716	0.976055	0.884217	1.07743	0.978366	1.79539	0.773326	-0.0154255	0.491353
		ENSG00000011422	MR Egger	5	0.13103	0.204897	0.567987	1.14	0.762945	1.70341	0.998224	1.18416	0.756807	NA	NA
		ENSG00000011422	Weighted median	5	0.00456998	0.058598	0.937837	1.00458	0.895581	1.12685	0.994482	NA	NA	NA	NA
		ENSG00000011422	Weighted mode	5	0.0161629	0.0789483	0.84778	1.01629	0.870597	1.18637	0.989908	NA	NA	NA	NA
		ENSG00000011485	Inverse variance weighted	7	-0.0642382	0.0179324	0.000340656	0.937782	0.905393	0.971328	0.0685599	2.98084	0.811248	0.0123361	0.217668
		ENSG00000011485	MR Egger	7	-0.0978968	0.0298595	0.021989	0.906742	0.855199	0.961393	0.998224	0.99336	0.9631	NA	NA
		ENSG00000011485	Weighted median	7	-0.0681101	0.0188337	0.000298728	0.934158	0.900303	0.969285	0.105485	NA	NA	NA	NA
		ENSG00000011485	Weighted mode	7	-0.0689155	0.018751	0.0103886	0.933406	0.899724	0.968348	0.938302	NA	NA	NA	NA
		ENSG00000012061	Inverse variance weighted	3	-0.0220614	0.0303498	0.467284	0.97818	0.921689	1.03813	0.943725	3.04364	0.218314	-0.0130657	0.462887
		ENSG00000012061	MR Egger	3	0.0309141	0.0550951	0.674478	1.0314	0.925823	1.14901	0.998224	1.34479	0.246192	NA	NA
		ENSG00000012061	Weighted median	3	-0.021485	0.0260955	0.410325	0.978744	0.929943	1.03011	0.85408	NA	NA	NA	NA
		ENSG00000012061	Weighted mode	3	-0.00017367	0.0301964	0.995933	0.999826	0.942369	1.06079	0.999806	NA	NA	NA	NA
		ENSG00000012124	Inverse variance weighted	2	-0.0133491	0.112446	0.905501	0.98674	0.791565	1.23004	0.991099	5.40502	0.0200789	NA	NA
		ENSG00000012223	Wald ratio	1	-0.0524982	0.113118	0.642574	0.948856	0.760173	1.18437	0.924826	NA	NA	NA	NA
		ENSG00000012660	Inverse variance weighted	6	0.069934	0.0361076	0.0527671	1.07244	0.999163	1.15108	0.512248	2.56737	0.766317	-0.00284612	0.798834
		ENSG00000012660	MR Egger	6	0.0870058	0.0723391	0.295397	1.0909	0.946694	1.25708	0.998224	2.49319	0.645855	NA	NA
		ENSG00000012660	Weighted median	6	0.0725571	0.0442863	0.101346	1.07525	0.985857	1.17276	0.57458	NA	NA	NA	NA
		ENSG00000012660	Weighted mode	6	0.0703545	0.0455438	0.183061	1.07289	0.981266	1.17307	0.938302	NA	NA	NA	NA
		ENSG00000012779	Inverse variance weighted	8	-0.0541028	0.0249946	0.0304201	0.947335	0.902044	0.9949	0.410611	5.96692	0.543617	0.00438311	0.836806
		ENSG00000012779	MR Egger	8	-0.0730583	0.0915959	0.455492	0.929547	0.776789	1.11234	0.998224	5.92065	0.432138	NA	NA
		ENSG00000012779	Weighted median	8	-0.027713	0.0320161	0.386712	0.972667	0.913507	1.03566	0.840952	NA	NA	NA	NA
		ENSG00000012779	Weighted mode	8	-0.0277788	0.0349844	0.453248	0.972603	0.908148	1.04163	0.94277	NA	NA	NA	NA
		ENSG00000012983	Inverse variance weighted	4	-0.0283585	0.118571	0.810974	0.97204	0.770468	1.22635	0.985213	12.9931	0.00465145	-0.0692003	0.0764412
		ENSG00000012983	MR Egger	4	0.897215	0.277645	0.0838868	2.45276	1.42338	4.22661	0.998224	1.39132	0.498745	NA	NA
		ENSG00000012983	Weighted median	4	0.0731986	0.0746893	0.327065	1.07594	0.929422	1.24557	0.807573	NA	NA	NA	NA
		ENSG00000012983	Weighted mode	4	0.0877663	0.0711036	0.304948	1.09173	0.949712	1.25499	0.938302	NA	NA	NA	NA
		ENSG00000013364	Inverse variance weighted	3	-0.0202026	0.0340386	0.552833	0.98	0.916752	1.04761	0.967246	0.609114	0.73745	-0.00755228	0.580047
		ENSG00000013364	MR Egger	3	0.0148579	0.0565885	0.836539	1.01497	0.908413	1.13402	0.998224	0.00761787	0.930449	NA	NA
		ENSG00000013364	Weighted median	3	-0.0198478	0.0346254	0.5665	0.980348	0.916023	1.04919	0.914235	NA	NA	NA	NA
		ENSG00000013364	Weighted mode	3	-0.0102699	0.0383416	0.813908	0.989783	0.918127	1.06703	0.98815	NA	NA	NA	NA
		ENSG00000013573	Inverse variance weighted	30	0.0104467	0.00924263	0.25836	1.0105	0.99236	1.02897	0.822599	27.2344	0.559061	-0.00217513	0.582332
		ENSG00000013573	MR Egger	30	0.0168537	0.0147649	0.263345	1.017	0.987987	1.04686	0.998224	26.9248	0.522347	NA	NA
		ENSG00000013573	Weighted median	30	0.0200431	0.0131654	0.127909	1.02025	0.994255	1.04691	0.626004	NA	NA	NA	NA
		ENSG00000013573	Weighted mode	30	0.0164508	0.0129203	0.21304	1.01659	0.991166	1.04266	0.938302	NA	NA	NA	NA
		ENSG00000013725	Inverse variance weighted	7	0.0330153	0.0254474	0.194494	1.03357	0.98328	1.08642	0.74549	1.13253	0.980086	-0.004473	0.607189
		ENSG00000013725	MR Egger	7	0.0593167	0.0543156	0.324605	1.06111	0.953952	1.18031	0.998224	0.83211	0.97494	NA	NA
		ENSG00000013725	Weighted median	7	0.0393874	0.0285617	0.167886	1.04017	0.983543	1.10006	0.682429	NA	NA	NA	NA
		ENSG00000013725	Weighted mode	7	0.040414	0.0300087	0.226705	1.04124	0.981765	1.10432	0.938302	NA	NA	NA	NA
		ENSG00000013810	Inverse variance weighted	7	0.00488491	0.0229076	0.831137	1.0049	0.960776	1.05104	0.985213	11.6476	0.0703091	-0.0121922	0.530156
		ENSG00000013810	MR Egger	7	0.0463035	0.0659742	0.514093	1.04739	0.920346	1.19198	0.998224	10.6772	0.0581688	NA	NA
		ENSG00000013810	Weighted median	7	0.0252496	0.0198571	0.203527	1.02557	0.986423	1.06627	0.725604	NA	NA	NA	NA
		ENSG00000013810	Weighted mode	7	0.0269898	0.0197915	0.221604	1.02736	0.988268	1.06799	0.938302	NA	NA	NA	NA
		ENSG00000014123	Wald ratio	1	-0.0121369	0.0452376	0.788474	0.987936	0.904111	1.07953	0.961423	NA	NA	NA	NA
		ENSG00000014138	Inverse variance weighted	4	-0.00170776	0.0338653	0.959781	0.998294	0.934182	1.06681	0.993842	4.69782	0.19531	0.00621312	0.559515
		ENSG00000014138	MR Egger	4	-0.0276588	0.0527754	0.65251	0.97272	0.877131	1.07873	0.998224	3.78631	0.150596	NA	NA
		ENSG00000014138	Weighted median	4	-0.00698737	0.028351	0.805327	0.993037	0.939361	1.04978	0.977805	NA	NA	NA	NA
		ENSG00000014138	Weighted mode	4	-0.010574	0.0286665	0.736725	0.989482	0.935419	1.04667	0.981897	NA	NA	NA	NA
		ENSG00000014216	Inverse variance weighted	14	-0.0340677	0.019468	0.0801302	0.966506	0.930322	1.0041	0.571031	17.3559	0.183543	0.0104041	0.366716
		ENSG00000014216	MR Egger	14	-0.0717097	0.0446407	0.13417	0.930801	0.852821	1.01591	0.998224	16.1701	0.183567	NA	NA
		ENSG00000014216	Weighted median	14	-0.0346102	0.0229525	0.131579	0.965982	0.923488	1.01043	0.633142	NA	NA	NA	NA
		ENSG00000014216	Weighted mode	14	-0.0396294	0.0242159	0.125701	0.961146	0.916592	1.00786	0.938302	NA	NA	NA	NA
		ENSG00000014914	Inverse variance weighted	3	0.112347	0.041872	0.00729404	1.1189	1.03074	1.2146	0.25933	0.853863	0.652508	-0.0185494	0.606965
		ENSG00000014914	MR Egger	3	0.196674	0.125941	0.362597	1.21735	0.951067	1.55818	0.998224	0.349821	0.554214	NA	NA
		ENSG00000014914	Weighted median	3	0.109788	0.0448219	0.0143085	1.11604	1.02218	1.21852	0.31144	NA	NA	NA	NA
		ENSG00000014914	Weighted mode	3	0.141023	0.0503423	0.107309	1.15145	1.04326	1.27086	0.938302	NA	NA	NA	NA
		ENSG00000015133	Inverse variance weighted	3	-0.0821158	0.0598736	0.170224	0.921165	0.819166	1.03586	0.718345	2.01005	0.366036	0.0193667	0.546904
		ENSG00000015133	MR Egger	3	-0.315225	0.277765	0.459837	0.729625	0.423313	1.25759	0.998224	1.15258	0.283009	NA	NA
		ENSG00000015133	Weighted median	3	-0.0870995	0.0692053	0.208187	0.916586	0.800321	1.04974	0.727932	NA	NA	NA	NA
		ENSG00000015133	Weighted mode	3	-0.0886973	0.080817	0.386907	0.915123	0.781064	1.07219	0.938302	NA	NA	NA	NA
		ENSG00000015475	Inverse variance weighted	2	0.0466343	0.0567339	0.411086	1.04774	0.937476	1.17097	0.910245	0.449468	0.502588	NA	NA
		ENSG00000015532	Wald ratio	1	0.0112635	0.0690831	0.870484	1.01133	0.883257	1.15797	0.97172	NA	NA	NA	NA
		ENSG00000015676	Inverse variance weighted	7	0.0236725	0.0301968	0.433075	1.02395	0.96511	1.08639	0.925291	8.06465	0.233405	-0.0187145	0.128788
		ENSG00000015676	MR Egger	7	0.0958525	0.0474893	0.0995729	1.1006	1.00278	1.20796	0.998224	4.76058	0.445792	NA	NA
		ENSG00000015676	Weighted median	7	0.0390648	0.0287757	0.174602	1.03984	0.982814	1.10017	0.687342	NA	NA	NA	NA
		ENSG00000015676	Weighted mode	7	0.0400332	0.0297929	0.227625	1.04085	0.981807	1.10343	0.938302	NA	NA	NA	NA
		ENSG00000016391	Wald ratio	1	0.107416	0.149615	0.472789	1.1134	0.830415	1.49281	0.839462	NA	NA	NA	NA
		ENSG00000017260	Inverse variance weighted	2	0.0182142	0.124664	0.883838	1.01838	0.797616	1.30025	0.991099	5.05615	0.0245386	NA	NA
		ENSG00000017797	Inverse variance weighted	12	-0.0122359	0.0155948	0.432681	0.987839	0.958101	1.0185	0.925291	12.564	0.322777	-0.000360049	0.963349
		ENSG00000017797	MR Egger	12	-0.0113423	0.0250432	0.660282	0.988722	0.941363	1.03846	0.998224	12.5612	0.249252	NA	NA
		ENSG00000017797	Weighted median	12	-0.0114643	0.0174976	0.512343	0.988601	0.955272	1.02309	0.891668	NA	NA	NA	NA
		ENSG00000017797	Weighted mode	12	-0.0125262	0.0168005	0.471549	0.987552	0.955563	1.02061	0.944973	NA	NA	NA	NA
		ENSG00000019169	Inverse variance weighted	17	0.00264688	0.0114891	0.817795	1.00265	0.980324	1.02548	0.985213	12.3621	0.718698	0.00565373	0.26441
		ENSG00000019169	MR Egger	17	-0.0158016	0.0196262	0.433322	0.984323	0.947177	1.02292	0.998224	11.0179	0.751326	NA	NA
		ENSG00000019169	Weighted median	17	0.000845936	0.0149509	0.954879	1.00085	0.971943	1.03061	0.995702	NA	NA	NA	NA
		ENSG00000019169	Weighted mode	17	-0.0018749	0.0128751	0.886039	0.998127	0.973254	1.02364	0.992713	NA	NA	NA	NA
		ENSG00000019186	Inverse variance weighted	2	0.0373586	0.0514879	0.468096	1.03807	0.93842	1.14829	0.943725	0.00178293	0.96632	NA	NA
		ENSG00000019991	Wald ratio	1	0.0394558	0.130058	0.761607	1.04024	0.806172	1.34228	0.950381	NA	NA	NA	NA
		ENSG00000020426	Wald ratio	1	0.161874	0.0836433	0.0529542	1.17571	0.997936	1.38516	0.433117	NA	NA	NA	NA
		ENSG00000020633	Inverse variance weighted	2	0.0141738	0.0641186	0.825049	1.01427	0.894493	1.1501	0.985213	0.663086	0.415472	NA	NA
		ENSG00000021355	Inverse variance weighted	9	0.0059714	0.021133	0.777512	1.00599	0.965172	1.04853	0.985213	5.87961	0.660715	-0.00388986	0.631965
		ENSG00000021355	MR Egger	9	0.0221293	0.0385768	0.58416	1.02238	0.947924	1.10268	0.998224	5.62895	0.583679	NA	NA
		ENSG00000021355	Weighted median	9	0.00287607	0.0236074	0.903034	1.00288	0.957534	1.05037	0.988886	NA	NA	NA	NA
		ENSG00000021355	Weighted mode	9	0.00463014	0.0238601	0.850971	1.00464	0.95874	1.05274	0.989908	NA	NA	NA	NA
		ENSG00000021488	Inverse variance weighted	6	-0.00324929	0.0223025	0.884164	0.996756	0.954124	1.04129	0.991099	1.53041	0.909534	-0.00283006	0.834087
		ENSG00000021488	MR Egger	6	0.00725328	0.0520126	0.895832	1.00728	0.909654	1.11538	0.998224	1.48045	0.830099	NA	NA
		ENSG00000021488	Weighted median	6	0.0130003	0.025942	0.616282	1.01309	0.962861	1.06593	0.931807	NA	NA	NA	NA
		ENSG00000021488	Weighted mode	6	0.0160755	0.0267001	0.573382	1.01621	0.964393	1.0708	0.958215	NA	NA	NA	NA
		ENSG00000021574	Wald ratio	1	-0.268953	0.123319	0.0291869	0.764179	0.600101	0.97312	0.347751	NA	NA	NA	NA
		ENSG00000021762	Inverse variance weighted	11	-0.00978439	0.0198915	0.622799	0.990263	0.952398	1.02963	0.976104	4.54749	0.919289	0.00417045	0.572173
		ENSG00000021762	MR Egger	11	-0.0275065	0.0361909	0.466674	0.972868	0.906249	1.04438	0.998224	4.20391	0.897486	NA	NA
		ENSG00000021762	Weighted median	11	-0.00038596	0.0245839	0.987474	0.999614	0.95259	1.04896	0.998387	NA	NA	NA	NA
		ENSG00000021762	Weighted mode	11	0.00457257	0.0272951	0.870298	1.00458	0.952252	1.05979	0.992713	NA	NA	NA	NA
		ENSG00000021776	Wald ratio	1	-0.0140983	0.0806736	0.86127	0.986001	0.841795	1.15491	0.97172	NA	NA	NA	NA
		ENSG00000023191	Inverse variance weighted	3	-0.00584623	0.0292192	0.841417	0.994171	0.938835	1.05277	0.985213	2.01587	0.364972	0.0223308	0.403031
		ENSG00000023191	MR Egger	3	-0.0967723	0.0727965	0.410579	0.907763	0.787058	1.04698	0.998224	0.158949	0.690126	NA	NA
		ENSG00000023191	Weighted median	3	-0.0136147	0.0304343	0.654625	0.986478	0.929354	1.04711	0.937868	NA	NA	NA	NA
		ENSG00000023191	Weighted mode	3	-0.0229973	0.0322962	0.550279	0.977265	0.917321	1.04113	0.955493	NA	NA	NA	NA
		ENSG00000023445	Wald ratio	1	0.032051	0.0369443	0.385641	1.03257	0.960444	1.11011	0.811488	NA	NA	NA	NA
		ENSG00000023572	Inverse variance weighted	2	0.00422576	0.129736	0.974016	1.00423	0.778756	1.295	0.996897	2.86985	0.0902533	NA	NA
		ENSG00000023839	Inverse variance weighted	3	0.0861975	0.0479064	0.0719727	1.09002	0.992331	1.19733	0.558209	1.45166	0.483923	0.00287606	0.886632
		ENSG00000023839	MR Egger	3	0.0635883	0.137865	0.72488	1.06565	0.813323	1.39627	0.998224	1.40611	0.235703	NA	NA
		ENSG00000023839	Weighted median	3	0.100173	0.0510154	0.0495786	1.10536	1.00018	1.2216	0.488233	NA	NA	NA	NA
		ENSG00000023839	Weighted mode	3	0.10416	0.0543134	0.195169	1.10978	0.997709	1.23444	0.938302	NA	NA	NA	NA
		ENSG00000023909	Wald ratio	1	-0.0174356	0.0658676	0.791236	0.982716	0.863695	1.11814	0.961423	NA	NA	NA	NA
		ENSG00000025156	Inverse variance weighted	9	0.0147025	0.042551	0.729698	1.01481	0.933609	1.10308	0.985213	31.0021	0.000140382	-0.0277169	0.0801764
		ENSG00000025156	MR Egger	9	0.150269	0.0754468	0.0866715	1.16215	1.0024	1.34736	0.998224	19.4109	0.00699313	NA	NA
		ENSG00000025156	Weighted median	9	0.0760538	0.0276249	0.00590365	1.07902	1.02215	1.13905	0.270602	NA	NA	NA	NA
		ENSG00000025156	Weighted mode	9	0.062605	0.0246134	0.0345207	1.06461	1.01447	1.11722	0.938302	NA	NA	NA	NA
		ENSG00000025293	Wald ratio	1	-0.304563	0.117354	0.00945254	0.737446	0.585917	0.928163	0.203758	NA	NA	NA	NA
		ENSG00000025434	Inverse variance weighted	14	-0.00680897	0.0146513	0.642121	0.993214	0.965098	1.02215	0.98056	15.5288	0.275513	-0.000116029	0.989584
		ENSG00000025434	MR Egger	14	-0.00652542	0.0261728	0.807329	0.993496	0.943816	1.04579	0.998224	15.5286	0.213795	NA	NA
		ENSG00000025434	Weighted median	14	0.0103441	0.0191523	0.589131	1.0104	0.973172	1.04905	0.925089	NA	NA	NA	NA
		ENSG00000025434	Weighted mode	14	0.00577401	0.0175132	0.746883	1.00579	0.971852	1.04091	0.981897	NA	NA	NA	NA
		ENSG00000025708	Inverse variance weighted	15	0.00854691	0.013624	0.530436	1.00858	0.982008	1.03588	0.957155	15.8335	0.323645	-0.000881212	0.935378
		ENSG00000025708	MR Egger	15	0.0115331	0.0387907	0.770923	1.0116	0.937539	1.09151	0.998224	15.8252	0.258697	NA	NA
		ENSG00000025708	Weighted median	15	0.0145454	0.0159321	0.361264	1.01465	0.983457	1.04684	0.83028	NA	NA	NA	NA
		ENSG00000025708	Weighted mode	15	0.0141661	0.0165964	0.407715	1.01427	0.981805	1.0478	0.93982	NA	NA	NA	NA
		ENSG00000025772	Inverse variance weighted	23	0.00430367	0.0149259	0.77309	1.00431	0.975358	1.03413	0.985213	22.2824	0.443147	-0.00618065	0.412793
		ENSG00000025772	MR Egger	23	0.0295688	0.0337657	0.391096	1.03001	0.96405	1.10048	0.998224	21.5654	0.424916	NA	NA
		ENSG00000025772	Weighted median	23	0.00227047	0.0187121	0.903424	1.00227	0.96618	1.03971	0.988886	NA	NA	NA	NA
		ENSG00000025772	Weighted mode	23	0.00176192	0.0164941	0.915899	1.00176	0.969896	1.03468	0.992713	NA	NA	NA	NA
		ENSG00000026025	Inverse variance weighted	4	0.0125709	0.0473032	0.790431	1.01265	0.922984	1.11103	0.985213	9.35345	0.0249426	0.0229761	0.677457
		ENSG00000026025	MR Egger	4	-0.100379	0.240714	0.717173	0.904495	0.564296	1.44979	0.998224	8.38037	0.0151435	NA	NA
		ENSG00000026025	Weighted median	4	-0.00120773	0.0312105	0.969133	0.998793	0.939526	1.0618	0.995702	NA	NA	NA	NA
		ENSG00000026025	Weighted mode	4	-0.013947	0.0340243	0.709385	0.98615	0.922531	1.05416	0.976943	NA	NA	NA	NA
		ENSG00000026103	Inverse variance weighted	5	0.0325637	0.0222663	0.143615	1.0331	0.988983	1.07918	0.703021	3.71555	0.445868	-0.00185597	0.86946
		ENSG00000026103	MR Egger	5	0.040525	0.0508851	0.483999	1.04136	0.942509	1.15057	0.998224	3.67636	0.298599	NA	NA
		ENSG00000026103	Weighted median	5	0.0364454	0.0231421	0.115291	1.03712	0.991126	1.08524	0.605517	NA	NA	NA	NA
		ENSG00000026103	Weighted mode	5	0.0376839	0.0242099	0.194565	1.0384	0.99028	1.08886	0.938302	NA	NA	NA	NA
		ENSG00000026297	Inverse variance weighted	20	-0.0194928	0.0106386	0.0669121	0.980696	0.960458	1.00136	0.55455	9.19888	0.970028	-0.000281891	0.956415
		ENSG00000026297	MR Egger	20	-0.01864	0.0187082	0.332284	0.981533	0.946194	1.01819	0.998224	9.19581	0.955033	NA	NA
		ENSG00000026297	Weighted median	20	-0.0225284	0.013611	0.097893	0.977723	0.951985	1.00416	0.560882	NA	NA	NA	NA
		ENSG00000026297	Weighted mode	20	-0.0197887	0.0127965	0.138498	0.980406	0.956122	1.00531	0.938302	NA	NA	NA	NA
		ENSG00000026508	Inverse variance weighted	5	0.0552238	0.0412654	0.180813	1.05678	0.97467	1.1458	0.72688	4.32123	0.364275	0.0234236	0.134956
		ENSG00000026508	MR Egger	5	-0.145909	0.106604	0.264575	0.864237	0.701277	1.06506	0.998224	0.188235	0.979466	NA	NA
		ENSG00000026508	Weighted median	5	0.0418394	0.0468592	0.371924	1.04273	0.951225	1.14303	0.837909	NA	NA	NA	NA
		ENSG00000026508	Weighted mode	5	0.0345766	0.0508918	0.534158	1.03518	0.936907	1.14376	0.951481	NA	NA	NA	NA
		ENSG00000026751	Wald ratio	1	0.0168752	0.0446378	0.705394	1.01702	0.931821	1.11001	0.9325	NA	NA	NA	NA
		ENSG00000027075	Inverse variance weighted	4	0.0289203	0.0587272	0.6224	1.02934	0.917424	1.15491	0.976005	1.01409	0.797843	-0.0855856	0.492189
		ENSG00000027075	MR Egger	4	1.04375	1.21877	0.482008	2.83986	0.26053	30.9554	0.998224	0.319136	0.852512	NA	NA
		ENSG00000027075	Weighted median	4	0.0226218	0.0668381	0.735019	1.02288	0.897286	1.16605	0.963	NA	NA	NA	NA
		ENSG00000027075	Weighted mode	4	-0.0183461	0.0890336	0.849937	0.981821	0.824604	1.16901	0.989908	NA	NA	NA	NA
		ENSG00000027697	Inverse variance weighted	4	0.00858698	0.0646088	0.894267	1.00862	0.888655	1.14479	0.991099	8.43604	0.0378094	0.0606027	0.364168
		ENSG00000027697	MR Egger	4	-0.372622	0.33286	0.379342	0.688926	0.358787	1.32284	0.998224	5.02549	0.0810453	NA	NA
		ENSG00000027697	Weighted median	4	-0.0171227	0.0502337	0.733209	0.983023	0.890849	1.08473	0.962993	NA	NA	NA	NA
		ENSG00000027697	Weighted mode	4	-0.0533626	0.05172	0.378077	0.948036	0.856643	1.04918	0.938302	NA	NA	NA	NA
		ENSG00000028116	Inverse variance weighted	4	0.0115751	0.0266063	0.663526	1.01164	0.960239	1.0658	0.983327	1.38126	0.709933	-0.00326238	0.681127
		ENSG00000028116	MR Egger	4	0.0277528	0.0431741	0.586204	1.02814	0.944718	1.11893	0.998224	1.15488	0.561332	NA	NA
		ENSG00000028116	Weighted median	4	0.0124609	0.0275178	0.650669	1.01254	0.959374	1.06865	0.936826	NA	NA	NA	NA
		ENSG00000028116	Weighted mode	4	0.0184625	0.028204	0.559431	1.01863	0.963852	1.07653	0.955493	NA	NA	NA	NA
		ENSG00000028137	Inverse variance weighted	3	0.0525878	0.0462891	0.255926	1.054	0.962579	1.15409	0.822599	2.12729	0.345195	0.00252413	0.92315
		ENSG00000028137	MR Egger	3	0.0354538	0.155478	0.857271	1.03609	0.763927	1.40522	0.998224	2.09644	0.147643	NA	NA
		ENSG00000028137	Weighted median	3	0.0389374	0.0492876	0.429526	1.03971	0.943965	1.14516	0.862029	NA	NA	NA	NA
		ENSG00000028137	Weighted mode	3	0.0326687	0.0519319	0.593577	1.03321	0.933217	1.14391	0.958219	NA	NA	NA	NA
		ENSG00000028310	Wald ratio	1	-0.140574	0.05611	0.0122341	0.86886	0.778373	0.969866	0.230677	NA	NA	NA	NA
		ENSG00000028528	Inverse variance weighted	3	0.0458599	0.0680558	0.500402	1.04693	0.916192	1.19632	0.944628	9.98437	0.00679083	-0.0249571	0.372598
		ENSG00000028528	MR Egger	3	0.16139	0.0932158	0.333444	1.17514	0.978912	1.41071	0.998224	3.047	0.0808863	NA	NA
		ENSG00000028528	Weighted median	3	0.0598412	0.0300413	0.0463748	1.06167	1.00096	1.12606	0.483103	NA	NA	NA	NA
		ENSG00000028528	Weighted mode	3	0.0590745	0.0291266	0.179719	1.06085	1.00199	1.12318	0.938302	NA	NA	NA	NA
		ENSG00000028839	Wald ratio	1	-0.0350322	0.0354814	0.323475	0.965574	0.900707	1.03511	0.784331	NA	NA	NA	NA
		ENSG00000029534	Inverse variance weighted	3	0.0529355	0.0400531	0.18629	1.05436	0.974756	1.14047	0.734258	0.512668	0.773884	-0.0068092	0.616701
		ENSG00000029534	MR Egger	3	0.107264	0.0886252	0.439607	1.11323	0.935718	1.32441	0.998224	0.0404217	0.840658	NA	NA
		ENSG00000029534	Weighted median	3	0.0579294	0.0425994	0.173873	1.05964	0.974759	1.15191	0.685967	NA	NA	NA	NA
		ENSG00000029534	Weighted mode	3	0.0614816	0.0447355	0.303077	1.06341	0.97414	1.16086	0.938302	NA	NA	NA	NA
		ENSG00000030066	Inverse variance weighted	2	-0.0276026	0.0552183	0.617158	0.972775	0.872991	1.08396	0.975325	0.0135847	0.907214	NA	NA
		ENSG00000030110	Inverse variance weighted	11	-0.000254304	0.0180247	0.988743	0.999746	0.965043	1.0357	0.998319	16.3355	0.0904219	-0.00459214	0.849016
		ENSG00000030110	MR Egger	11	0.0136525	0.0734661	0.856696	1.01375	0.877796	1.17075	0.998224	16.2661	0.0615275	NA	NA
		ENSG00000030110	Weighted median	11	-0.0157684	0.017012	0.353978	0.984355	0.952074	1.01773	0.826121	NA	NA	NA	NA
		ENSG00000030110	Weighted mode	11	-0.0191241	0.016888	0.283887	0.981058	0.949116	1.01407	0.938302	NA	NA	NA	NA
		ENSG00000030582	Inverse variance weighted	6	0.0585639	0.0340698	0.0856257	1.06031	0.991821	1.13353	0.580478	6.48648	0.261716	-0.00724657	0.590412
		ENSG00000030582	MR Egger	6	0.0895267	0.0643845	0.236744	1.09366	0.963997	1.24076	0.998224	5.97646	0.200913	NA	NA
		ENSG00000030582	Weighted median	6	0.0586746	0.0325406	0.0713695	1.06043	0.994908	1.13027	0.525516	NA	NA	NA	NA
		ENSG00000030582	Weighted mode	6	0.058879	0.0344443	0.148072	1.06065	0.991405	1.13472	0.938302	NA	NA	NA	NA
		ENSG00000031691	Inverse variance weighted	13	-0.0238819	0.0260244	0.35879	0.976401	0.927846	1.0275	0.890615	16.3738	0.174709	-0.0160763	0.395932
		ENSG00000031691	MR Egger	13	0.045691	0.0830229	0.593084	1.04675	0.889555	1.23173	0.998224	15.2892	0.169637	NA	NA
		ENSG00000031691	Weighted median	13	-0.00815139	0.0271635	0.764112	0.991882	0.940455	1.04612	0.972588	NA	NA	NA	NA
		ENSG00000031691	Weighted mode	13	0.000139519	0.028081	0.996117	1.00014	0.94658	1.05673	0.999806	NA	NA	NA	NA
		ENSG00000032219	Inverse variance weighted	2	-0.0428449	0.0590684	0.468241	0.95806	0.853322	1.07565	0.943725	0.0224152	0.880988	NA	NA
		ENSG00000032444	Inverse variance weighted	2	0.0425444	0.0532357	0.424192	1.04346	0.940073	1.15822	0.92101	0.0429587	0.835803	NA	NA
		ENSG00000032742	Inverse variance weighted	8	0.0166759	0.0285297	0.558877	1.01682	0.961518	1.07529	0.970562	9.4776	0.22016	0.0150831	0.221055
		ENSG00000032742	MR Egger	8	-0.0556749	0.0594274	0.384992	0.945847	0.841851	1.06269	0.998224	7.23044	0.300061	NA	NA
		ENSG00000032742	Weighted median	8	-0.0197519	0.0298506	0.508168	0.980442	0.924725	1.03952	0.891668	NA	NA	NA	NA
		ENSG00000032742	Weighted mode	8	-0.0193957	0.0281459	0.512939	0.980791	0.92815	1.03642	0.946358	NA	NA	NA	NA
		ENSG00000033030	Wald ratio	1	0.03988	0.0991303	0.687464	1.04069	0.856916	1.26387	0.929032	NA	NA	NA	NA
		ENSG00000033050	Inverse variance weighted	2	-0.0126644	0.0308428	0.681358	0.987415	0.929493	1.04895	0.985213	0.000688023	0.979074	NA	NA
		ENSG00000033170	Inverse variance weighted	5	0.0557211	0.0243243	0.0219772	1.0573	1.00808	1.10893	0.370811	3.50919	0.476482	0.00523889	0.756249
		ENSG00000033170	MR Egger	5	0.0331943	0.0711014	0.672415	1.03375	0.899277	1.18833	0.998224	3.37896	0.336803	NA	NA
		ENSG00000033170	Weighted median	5	0.061457	0.0261351	0.0186973	1.06338	1.01028	1.11928	0.349375	NA	NA	NA	NA
		ENSG00000033170	Weighted mode	5	0.0642051	0.027225	0.077806	1.06631	1.0109	1.12476	0.938302	NA	NA	NA	NA
		ENSG00000033327	Wald ratio	1	0.148053	0.056139	0.008358	1.15957	1.03875	1.29445	0.187141	NA	NA	NA	NA
		ENSG00000033800	Inverse variance weighted	3	0.0388767	0.0271187	0.151693	1.03964	0.985826	1.0964	0.70488	1.20922	0.546288	0.00707358	0.596384
		ENSG00000033800	MR Egger	3	0.0092822	0.0485337	0.879698	1.00933	0.917737	1.11005	0.998224	0.668615	0.413535	NA	NA
		ENSG00000033800	Weighted median	3	0.0387064	0.0273421	0.156883	1.03947	0.985226	1.09669	0.663813	NA	NA	NA	NA
		ENSG00000033800	Weighted mode	3	0.0447433	0.0295481	0.269164	1.04576	0.986915	1.10811	0.938302	NA	NA	NA	NA
		ENSG00000033867	Inverse variance weighted	4	0.0303635	0.0574091	0.596878	1.03083	0.921126	1.1536	0.972994	6.60729	0.085526	0.0068568	0.917506
		ENSG00000033867	MR Egger	4	-0.00883	0.342061	0.98175	0.991209	0.506987	1.93791	0.998224	6.56232	0.0375846	NA	NA
		ENSG00000033867	Weighted median	4	0.0534405	0.0415837	0.198747	1.05489	0.972327	1.14447	0.716544	NA	NA	NA	NA
		ENSG00000033867	Weighted mode	4	0.06063	0.0409481	0.235279	1.06251	0.980563	1.1513	0.938302	NA	NA	NA	NA
		ENSG00000034152	Wald ratio	1	-0.037065	0.126639	0.769765	0.963614	0.751806	1.23509	0.954509	NA	NA	NA	NA
		ENSG00000034510	Wald ratio	1	0.0179438	0.0569076	0.752522	1.01811	0.910651	1.13824	0.946358	NA	NA	NA	NA
		ENSG00000035403	Inverse variance weighted	10	-0.0461333	0.0199096	0.020496	0.954915	0.918369	0.992915	0.360107	5.22682	0.814104	-0.0011413	0.879234
		ENSG00000035403	MR Egger	10	-0.0426313	0.0299124	0.191923	0.958265	0.903698	1.01613	0.998224	5.20222	0.735761	NA	NA
		ENSG00000035403	Weighted median	10	-0.0511311	0.0220256	0.0202629	0.950154	0.910009	0.992071	0.354742	NA	NA	NA	NA
		ENSG00000035403	Weighted mode	10	-0.0521178	0.0206112	0.0323086	0.949217	0.911635	0.988349	0.938302	NA	NA	NA	NA
		ENSG00000035664	Inverse variance weighted	4	0.110332	0.0667859	0.0985293	1.11665	0.979642	1.27282	0.633069	8.62626	0.0346957	0.0280785	0.349294
		ENSG00000035664	MR Egger	4	-0.0434879	0.141306	0.787359	0.957444	0.725824	1.26298	0.998224	4.97374	0.0831697	NA	NA
		ENSG00000035664	Weighted median	4	0.108611	0.0420413	0.00978216	1.11473	1.02656	1.21047	0.293383	NA	NA	NA	NA
		ENSG00000035664	Weighted mode	4	0.105229	0.0464779	0.108519	1.11096	1.01423	1.21692	0.938302	NA	NA	NA	NA
		ENSG00000035862	Inverse variance weighted	6	0.0261555	0.0290516	0.367954	1.0265	0.969683	1.08665	0.895634	8.96281	0.110557	0.00857132	0.434962
		ENSG00000035862	MR Egger	6	-0.00493207	0.0466316	0.920859	0.99508	0.908164	1.09031	0.998224	7.54555	0.109717	NA	NA
		ENSG00000035862	Weighted median	6	0.0244927	0.0262125	0.350103	1.0248	0.973474	1.07882	0.821796	NA	NA	NA	NA
		ENSG00000035862	Weighted mode	6	0.0244923	0.0301594	0.453648	1.02479	0.965972	1.0872	0.942825	NA	NA	NA	NA
		ENSG00000035928	Wald ratio	1	0.00059688	0.0453628	0.989502	1.0006	0.915473	1.09364	0.994022	NA	NA	NA	NA
		ENSG00000036257	Wald ratio	1	0.0193253	0.0676386	0.775097	1.01951	0.892931	1.16404	0.956238	NA	NA	NA	NA
		ENSG00000037042	Inverse variance weighted	2	0.150829	0.10837	0.163982	1.1628	0.940282	1.43797	0.707438	3.49172	0.0616764	NA	NA
		ENSG00000037280	Inverse variance weighted	2	-0.0510468	0.0354563	0.14995	0.950234	0.886441	1.01862	0.70488	0.130467	0.717949	NA	NA
		ENSG00000037474	Inverse variance weighted	21	-0.0102757	0.0136418	0.451298	0.989777	0.963663	1.0166	0.936183	20.9983	0.397235	-0.0135275	0.0665752
		ENSG00000037474	MR Egger	21	0.032215	0.025572	0.223004	1.03274	0.982253	1.08582	0.998224	17.2106	0.5756	NA	NA
		ENSG00000037474	Weighted median	21	-0.00268349	0.0181966	0.88276	0.99732	0.962377	1.03353	0.984506	NA	NA	NA	NA
		ENSG00000037474	Weighted mode	21	0.00146409	0.0186164	0.938096	1.00147	0.965582	1.03868	0.994135	NA	NA	NA	NA
		ENSG00000037897	Wald ratio	1	0.0425402	0.0680643	0.531971	1.04346	0.91314	1.19237	0.875218	NA	NA	NA	NA
		ENSG00000038219	Wald ratio	1	-0.0287336	0.0676436	0.670998	0.971675	0.851024	1.10943	0.929032	NA	NA	NA	NA
		ENSG00000038274	Inverse variance weighted	2	0.0158444	0.0521997	0.761482	1.01597	0.917166	1.12542	0.985213	0.843054	0.358525	NA	NA
		ENSG00000038358	Wald ratio	1	0.0652025	0.08279	0.430951	1.06738	0.907496	1.25542	0.830835	NA	NA	NA	NA
		ENSG00000038382	Inverse variance weighted	3	-0.0733319	0.0577226	0.203936	0.929292	0.829885	1.04061	0.756408	0.594617	0.742815	-0.00526279	0.700334
		ENSG00000038382	MR Egger	3	-0.0339531	0.0965422	0.784707	0.966617	0.799974	1.16797	0.998224	0.335673	0.562337	NA	NA
		ENSG00000038382	Weighted median	3	-0.0630212	0.063389	0.320126	0.938924	0.829225	1.06313	0.80735	NA	NA	NA	NA
		ENSG00000038382	Weighted mode	3	-0.058374	0.0692811	0.488169	0.943297	0.823522	1.08049	0.946358	NA	NA	NA	NA
		ENSG00000038427	Inverse variance weighted	2	0.286889	0.118877	0.0158075	1.33228	1.05537	1.68184	0.325804	0.000851772	0.976717	NA	NA
		ENSG00000039068	Inverse variance weighted	8	-0.00764403	0.0258626	0.767564	0.992385	0.943334	1.04399	0.985213	3.0141	0.883695	0.00428607	0.667874
		ENSG00000039068	MR Egger	8	-0.0318808	0.0596463	0.612214	0.968622	0.861752	1.08875	0.998224	2.81075	0.832197	NA	NA
		ENSG00000039068	Weighted median	8	-0.010095	0.0286077	0.724181	0.989956	0.935975	1.04705	0.961145	NA	NA	NA	NA
		ENSG00000039068	Weighted mode	8	-0.0103367	0.0307821	0.746861	0.989717	0.93177	1.05127	0.981897	NA	NA	NA	NA
		ENSG00000039560	Inverse variance weighted	6	0.0604793	0.0359595	0.092593	1.06235	0.990049	1.13992	0.610755	6.21341	0.286004	0.0110923	0.346342
		ENSG00000039560	MR Egger	6	-0.00641798	0.0720698	0.933321	0.993603	0.862712	1.14435	0.998224	4.83802	0.304325	NA	NA
		ENSG00000039560	Weighted median	6	0.0118444	0.0417899	0.77685	1.01191	0.932334	1.09829	0.975804	NA	NA	NA	NA
		ENSG00000039560	Weighted mode	6	0.0147505	0.050252	0.78091	1.01486	0.919667	1.11991	0.98815	NA	NA	NA	NA
		ENSG00000039650	Inverse variance weighted	10	-0.0316895	0.0216607	0.143467	0.968807	0.928538	1.01082	0.703021	12.5156	0.185779	-0.0122839	0.187939
		ENSG00000039650	MR Egger	10	0.011061	0.0360707	0.76694	1.01112	0.942106	1.08519	0.998224	9.94044	0.269231	NA	NA
		ENSG00000039650	Weighted median	10	-0.0231193	0.0218979	0.291069	0.977146	0.936094	1.02	0.791384	NA	NA	NA	NA
		ENSG00000039650	Weighted mode	10	-0.0244652	0.0214536	0.283566	0.975832	0.93565	1.01774	0.938302	NA	NA	NA	NA
		ENSG00000040199	Inverse variance weighted	8	0.0104358	0.0257377	0.685133	1.01049	0.96078	1.06277	0.985213	7.46315	0.382298	0.00663443	0.565711
		ENSG00000040199	MR Egger	8	-0.017855	0.0538133	0.751328	0.982303	0.883973	1.09157	0.998224	7.03054	0.318033	NA	NA
		ENSG00000040199	Weighted median	8	0.0160877	0.0285237	0.572746	1.01622	0.960964	1.07465	0.916176	NA	NA	NA	NA
		ENSG00000040199	Weighted mode	8	0.0173151	0.0288837	0.567744	1.01747	0.961465	1.07673	0.956007	NA	NA	NA	NA
		ENSG00000040275	Inverse variance weighted	7	-0.0334771	0.0211747	0.113879	0.967077	0.927762	1.00806	0.65154	4.82304	0.566702	0.00132411	0.845182
		ENSG00000040275	MR Egger	7	-0.037977	0.03045	0.26756	0.962735	0.906958	1.02194	0.998224	4.78075	0.443219	NA	NA
		ENSG00000040275	Weighted median	7	-0.033481	0.0236743	0.157294	0.967073	0.923225	1.013	0.663813	NA	NA	NA	NA
		ENSG00000040275	Weighted mode	7	-0.0308332	0.0246802	0.258079	0.969637	0.923849	1.01769	0.938302	NA	NA	NA	NA
		ENSG00000040341	Inverse variance weighted	4	0.00610111	0.087592	0.944469	1.00612	0.847403	1.19456	0.993842	4.71942	0.193534	-0.0921976	0.443203
		ENSG00000040341	MR Egger	4	0.761734	0.802071	0.442499	2.14199	0.444713	10.317	0.998224	3.25629	0.196293	NA	NA
		ENSG00000040341	Weighted median	4	0.0494235	0.093495	0.597068	1.05067	0.874742	1.26197	0.927664	NA	NA	NA	NA
		ENSG00000040341	Weighted mode	4	0.0917923	0.16219	0.610992	1.09614	0.797639	1.50634	0.96479	NA	NA	NA	NA
		ENSG00000040633	Inverse variance weighted	5	0.0420602	0.032904	0.201154	1.04296	0.977818	1.11244	0.754217	2.77271	0.596553	-0.00273441	0.778856
		ENSG00000040633	MR Egger	5	0.0590377	0.0643357	0.426473	1.06082	0.935139	1.20338	0.998224	2.6784	0.44391	NA	NA
		ENSG00000040633	Weighted median	5	0.0322974	0.0380392	0.395851	1.03282	0.958621	1.11277	0.845711	NA	NA	NA	NA
		ENSG00000040633	Weighted mode	5	0.0290044	0.0389807	0.498168	1.02943	0.953708	1.11116	0.946358	NA	NA	NA	NA
		ENSG00000041353	Wald ratio	1	0.0906165	0.0613624	0.139744	1.09485	0.970782	1.23477	0.591346	NA	NA	NA	NA
		ENSG00000041357	Inverse variance weighted	3	-0.00717497	0.0827954	0.930943	0.992851	0.844126	1.16778	0.992659	8.43955	0.014702	0.0407868	0.211464
		ENSG00000041357	MR Egger	3	-0.263662	0.0972228	0.224899	0.768233	0.634944	0.929503	0.998224	0.0353952	0.85077	NA	NA
		ENSG00000041357	Weighted median	3	-0.0375361	0.0442776	0.39658	0.96316	0.883097	1.05048	0.846553	NA	NA	NA	NA
		ENSG00000041357	Weighted mode	3	-0.0411264	0.0416569	0.427582	0.959708	0.884464	1.04135	0.93982	NA	NA	NA	NA
		ENSG00000041802	Inverse variance weighted	11	-0.0197038	0.0153057	0.197971	0.980489	0.951512	1.01035	0.75055	10.7806	0.374866	-0.00859976	0.172805
		ENSG00000041802	MR Egger	11	0.00370805	0.0216166	0.867596	1.00371	0.962077	1.04715	0.998224	8.58791	0.476149	NA	NA
		ENSG00000041802	Weighted median	11	-0.0148068	0.016548	0.370908	0.985302	0.953858	1.01778	0.83657	NA	NA	NA	NA
		ENSG00000041802	Weighted mode	11	-0.0148759	0.0158913	0.371275	0.985234	0.95502	1.0164	0.938302	NA	NA	NA	NA
		ENSG00000041880	Wald ratio	1	-0.143018	0.152833	0.349387	0.866738	0.642383	1.16945	0.802334	NA	NA	NA	NA
		ENSG00000042088	Inverse variance weighted	3	0.069148	0.0437924	0.114337	1.07159	0.983453	1.16764	0.652235	0.159252	0.923462	-0.00664552	0.777134
		ENSG00000042088	MR Egger	3	0.108307	0.115848	0.521408	1.11439	0.888025	1.39846	0.998224	0.0259429	0.87204	NA	NA
		ENSG00000042088	Weighted median	3	0.0689629	0.0460043	0.13386	1.0714	0.979018	1.17249	0.639222	NA	NA	NA	NA
		ENSG00000042088	Weighted mode	3	0.0651322	0.0555376	0.361665	1.0673	0.957221	1.19004	0.938302	NA	NA	NA	NA
		ENSG00000042286	Inverse variance weighted	6	0.0193691	0.031103	0.533455	1.01956	0.95926	1.08365	0.957155	4.82319	0.437838	0.0020711	0.8784
		ENSG00000042286	MR Egger	6	0.00792588	0.0780102	0.923963	1.00796	0.865045	1.17448	0.998224	4.79135	0.309384	NA	NA
		ENSG00000042286	Weighted median	6	0.0336338	0.0338934	0.321031	1.03421	0.967735	1.10524	0.80735	NA	NA	NA	NA
		ENSG00000042286	Weighted mode	6	0.035641	0.0353443	0.359545	1.03628	0.966926	1.11062	0.938302	NA	NA	NA	NA
		ENSG00000042445	Inverse variance weighted	12	0.00225727	0.0171442	0.89525	1.00226	0.969141	1.03651	0.991099	15.9018	0.144814	0.000158728	0.984716
		ENSG00000042445	MR Egger	12	0.00164928	0.0357983	0.96416	1.00165	0.933779	1.07446	0.998224	15.9012	0.102495	NA	NA
		ENSG00000042445	Weighted median	12	0.00647284	0.0181907	0.721966	1.00649	0.971241	1.04303	0.961145	NA	NA	NA	NA
		ENSG00000042445	Weighted mode	12	0.00649597	0.0176763	0.720222	1.00652	0.972243	1.042	0.980155	NA	NA	NA	NA
		ENSG00000042493	Inverse variance weighted	10	-0.0109	0.0112659	0.333285	0.989159	0.967557	1.01124	0.884478	3.53013	0.939537	0.0044758	0.420236
		ENSG00000042493	MR Egger	10	-0.021542	0.0168468	0.236847	0.978688	0.9469	1.01154	0.998224	2.80828	0.945807	NA	NA
		ENSG00000042493	Weighted median	10	-0.0134972	0.013333	0.311389	0.986594	0.961145	1.01272	0.806504	NA	NA	NA	NA
		ENSG00000042493	Weighted mode	10	-0.0124457	0.0140685	0.39936	0.987631	0.96077	1.01524	0.939313	NA	NA	NA	NA
		ENSG00000042832	Inverse variance weighted	7	0.0279417	0.030771	0.363849	1.02834	0.968149	1.09226	0.893858	8.34578	0.213849	-0.00604172	0.604459
		ENSG00000042832	MR Egger	7	0.060229	0.0669865	0.409796	1.06208	0.931402	1.21109	0.998224	7.86574	0.163792	NA	NA
		ENSG00000042832	Weighted median	7	0.0419959	0.0304832	0.168303	1.04289	0.982406	1.1071	0.682429	NA	NA	NA	NA
		ENSG00000042832	Weighted mode	7	0.0426222	0.0305598	0.212551	1.04354	0.982873	1.10796	0.938302	NA	NA	NA	NA
		ENSG00000042980	Inverse variance weighted	3	0.0146285	0.073365	0.841955	1.01474	0.878827	1.17166	0.985213	10.918	0.00425781	0.053901	0.821251
		ENSG00000042980	MR Egger	3	-0.264476	0.972898	0.831022	0.767608	0.114023	5.16758	0.998224	10.0796	0.00149916	NA	NA
		ENSG00000042980	Weighted median	3	0.0164592	0.0399718	0.680507	1.0166	0.939991	1.09944	0.94703	NA	NA	NA	NA
		ENSG00000042980	Weighted mode	3	-0.0600618	0.0422128	0.290748	0.941706	0.866928	1.02293	0.938302	NA	NA	NA	NA
		ENSG00000043093	Wald ratio	1	0.0395814	0.076689	0.605764	1.04038	0.895181	1.20912	0.910527	NA	NA	NA	NA
		ENSG00000043462	Inverse variance weighted	4	0.00495566	0.0513944	0.923184	1.00497	0.908666	1.11148	0.991099	5.17053	0.159728	0.0307727	0.183588
		ENSG00000043462	MR Egger	4	-0.182924	0.101797	0.214178	0.832832	0.68219	1.01674	0.998224	1.17303	0.556263	NA	NA
		ENSG00000043462	Weighted median	4	-0.0250758	0.047053	0.594085	0.975236	0.889319	1.06945	0.927664	NA	NA	NA	NA
		ENSG00000043462	Weighted mode	4	-0.0394917	0.0517741	0.501093	0.961278	0.868516	1.06395	0.946358	NA	NA	NA	NA
		ENSG00000043591	Inverse variance weighted	3	0.00250164	0.0314381	0.936576	1.0025	0.942596	1.06622	0.993842	1.54301	0.462316	-0.00569321	0.894953
		ENSG00000043591	MR Egger	3	0.0247075	0.138803	0.887854	1.02502	0.78087	1.34549	0.998224	1.50138	0.220459	NA	NA
		ENSG00000043591	Weighted median	3	0.00554762	0.0328067	0.865718	1.00556	0.942939	1.07235	0.979882	NA	NA	NA	NA
		ENSG00000043591	Weighted mode	3	0.0152859	0.0318955	0.679047	1.0154	0.953869	1.08091	0.974141	NA	NA	NA	NA
		ENSG00000044115	Inverse variance weighted	26	0.0109936	0.0226626	0.627606	1.01105	0.967127	1.05698	0.978366	79.8524	1.20344e-07	0.0240673	0.16037
		ENSG00000044115	MR Egger	26	-0.0658289	0.0574814	0.263411	0.936291	0.83653	1.04795	0.998224	73.4314	6.53056e-07	NA	NA
		ENSG00000044115	Weighted median	26	-0.00862653	0.0209625	0.680689	0.991411	0.951502	1.03299	0.94703	NA	NA	NA	NA
		ENSG00000044115	Weighted mode	26	0.00197844	0.0200595	0.92222	1.00198	0.96335	1.04216	0.992713	NA	NA	NA	NA
		ENSG00000044574	Inverse variance weighted	2	-0.0588383	0.153161	0.700859	0.942859	0.698351	1.27297	0.985213	7.59477	0.00585379	NA	NA
		ENSG00000046604	Wald ratio	1	0.220719	0.147146	0.133614	1.24697	0.934553	1.66384	0.581974	NA	NA	NA	NA
		ENSG00000047056	Inverse variance weighted	5	0.0702225	0.0557121	0.207506	1.07275	0.961776	1.19652	0.765525	7.23533	0.123962	-0.00802331	0.54621
		ENSG00000047056	MR Egger	5	0.118808	0.0933731	0.292897	1.12615	0.937814	1.35232	0.998224	6.27322	0.0990485	NA	NA
		ENSG00000047056	Weighted median	5	0.0758101	0.0459834	0.0992212	1.07876	0.985785	1.1805	0.567203	NA	NA	NA	NA
		ENSG00000047056	Weighted mode	5	0.0727104	0.046595	0.193666	1.07542	0.981556	1.17826	0.938302	NA	NA	NA	NA
		ENSG00000047188	Inverse variance weighted	3	0.0432245	0.0305567	0.157196	1.04417	0.983471	1.10862	0.70488	2.47002	0.290832	-0.000875277	0.969076
		ENSG00000047188	MR Egger	3	0.0471995	0.0924602	0.699516	1.04833	0.87457	1.25661	0.998224	2.46419	0.116467	NA	NA
		ENSG00000047188	Weighted median	3	0.0420238	0.0293938	0.152808	1.04292	0.984533	1.10477	0.663813	NA	NA	NA	NA
		ENSG00000047188	Weighted mode	3	0.0369171	0.0308868	0.354499	1.03761	0.976656	1.10236	0.938302	NA	NA	NA	NA
		ENSG00000047315	Wald ratio	1	0.0880599	0.0464761	0.0581273	1.09205	0.996971	1.1962	0.447739	NA	NA	NA	NA
		ENSG00000047365	Inverse variance weighted	4	0.0144094	0.0310001	0.642062	1.01451	0.954707	1.07807	0.98056	1.15058	0.764881	0.00664648	0.472754
		ENSG00000047365	MR Egger	4	-0.00753107	0.0398265	0.867468	0.992497	0.91797	1.07308	0.998224	0.38054	0.826736	NA	NA
		ENSG00000047365	Weighted median	4	0.0101846	0.0323984	0.753252	1.01024	0.94808	1.07647	0.97026	NA	NA	NA	NA
		ENSG00000047365	Weighted mode	4	0.00634142	0.0352111	0.868555	1.00636	0.939251	1.07827	0.992527	NA	NA	NA	NA
		ENSG00000047410	Inverse variance weighted	3	-0.0184754	0.0350407	0.598017	0.981694	0.916535	1.05149	0.972994	1.81746	0.403036	0.00126379	0.941996
		ENSG00000047410	MR Egger	3	-0.0249165	0.0847541	0.817971	0.975391	0.826104	1.15166	0.998224	1.80241	0.179421	NA	NA
		ENSG00000047410	Weighted median	3	-0.010674	0.036391	0.769283	0.989383	0.921272	1.06253	0.973457	NA	NA	NA	NA
		ENSG00000047410	Weighted mode	3	-0.00902247	0.0344114	0.817707	0.991018	0.926382	1.06016	0.98815	NA	NA	NA	NA
		ENSG00000047579	Inverse variance weighted	8	-0.0172834	0.0252292	0.493309	0.982865	0.935445	1.03269	0.944628	8.23062	0.312698	-0.00217884	0.803798
		ENSG00000047579	MR Egger	8	-0.00824612	0.0441089	0.857862	0.991788	0.909646	1.08135	0.998224	8.13915	0.228085	NA	NA
		ENSG00000047579	Weighted median	8	-0.0169291	0.0267094	0.526194	0.983213	0.933066	1.03606	0.897562	NA	NA	NA	NA
		ENSG00000047579	Weighted mode	8	-0.0173138	0.0267252	0.537746	0.982835	0.932678	1.03569	0.952007	NA	NA	NA	NA
		ENSG00000047849	Inverse variance weighted	2	-0.0245705	0.0409421	0.548421	0.975729	0.900489	1.05726	0.964378	0.391162	0.531689	NA	NA
		ENSG00000048028	Inverse variance weighted	2	-0.00331995	0.113375	0.976639	0.996686	0.79809	1.2447	0.998066	2.05375	0.151832	NA	NA
		ENSG00000048162	Inverse variance weighted	4	0.0191446	0.0548886	0.727247	1.01933	0.915361	1.13511	0.985213	10.9838	0.0118141	-0.0147273	0.449772
		ENSG00000048162	MR Egger	4	0.0705627	0.0787107	0.464602	1.07311	0.919698	1.25212	0.998224	7.65841	0.0217269	NA	NA
		ENSG00000048162	Weighted median	4	0.0344024	0.0311165	0.268899	1.035	0.973764	1.10009	0.777741	NA	NA	NA	NA
		ENSG00000048162	Weighted mode	4	0.036746	0.0316839	0.33006	1.03743	0.974964	1.1039	0.938302	NA	NA	NA	NA
		ENSG00000048392	Inverse variance weighted	2	-0.0665105	0.0588801	0.258648	0.935653	0.833672	1.05011	0.822599	1.64458	0.199698	NA	NA
		ENSG00000048462	Wald ratio	1	0	0.102703	1	1	0.817669	1.22299	1	NA	NA	NA	NA
		ENSG00000048649	Wald ratio	1	-0.147173	0.0596516	0.0136169	0.863145	0.767904	0.970197	0.239419	NA	NA	NA	NA
		ENSG00000048828	Wald ratio	1	-0.0773446	0.088554	0.382435	0.925571	0.778092	1.101	0.811488	NA	NA	NA	NA
		ENSG00000049167	Inverse variance weighted	3	-0.000241937	0.0280357	0.993115	0.999758	0.946304	1.05623	0.998319	1.49674	0.473136	0.0131263	0.450275
		ENSG00000049167	MR Egger	3	-0.0580631	0.0568247	0.493138	0.94359	0.844138	1.05476	0.998224	0.128254	0.72025	NA	NA
		ENSG00000049167	Weighted median	3	-0.00358214	0.0283085	0.899305	0.996424	0.942644	1.05327	0.988886	NA	NA	NA	NA
		ENSG00000049167	Weighted mode	3	-0.00752993	0.0314281	0.832963	0.992498	0.933206	1.05556	0.989908	NA	NA	NA	NA
		ENSG00000049239	Inverse variance weighted	8	0.00552723	0.01567	0.724293	1.00554	0.975129	1.03691	0.985213	0.695172	0.998373	-0.000743423	0.945935
		ENSG00000049239	MR Egger	8	0.00836612	0.0431039	0.852508	1.0084	0.926707	1.0973	0.998224	0.690174	0.994701	NA	NA
		ENSG00000049239	Weighted median	8	0.00547157	0.0175585	0.75533	1.00549	0.971472	1.04069	0.97058	NA	NA	NA	NA
		ENSG00000049239	Weighted mode	8	0.00478291	0.017635	0.794048	1.00479	0.970657	1.04013	0.98815	NA	NA	NA	NA
		ENSG00000049246	Inverse variance weighted	7	0.0256103	0.0294851	0.385076	1.02594	0.968332	1.08698	0.905477	10.7226	0.0973365	0.00508032	0.722858
		ENSG00000049246	MR Egger	7	0.00879694	0.0549735	0.879128	1.00884	0.905787	1.12361	0.998224	10.4289	0.0639554	NA	NA
		ENSG00000049246	Weighted median	7	0.0358805	0.028547	0.208793	1.03653	0.980128	1.09618	0.72803	NA	NA	NA	NA
		ENSG00000049246	Weighted mode	7	0.01139	0.0287191	0.705383	1.01146	0.956094	1.07002	0.974929	NA	NA	NA	NA
		ENSG00000049247	Inverse variance weighted	7	0.0400312	0.0284407	0.159271	1.04084	0.98441	1.10051	0.70488	8.31889	0.215659	-0.00695961	0.432683
		ENSG00000049247	MR Egger	7	0.0673678	0.0432987	0.18046	1.06969	0.982655	1.16443	0.998224	7.26241	0.201845	NA	NA
		ENSG00000049247	Weighted median	7	0.0410121	0.0281633	0.145331	1.04186	0.985912	1.10099	0.652932	NA	NA	NA	NA
		ENSG00000049247	Weighted mode	7	0.034941	0.0305387	0.296143	1.03556	0.975393	1.09944	0.938302	NA	NA	NA	NA
		ENSG00000049249	Inverse variance weighted	5	-0.0103458	0.0605475	0.864325	0.989707	0.878957	1.11441	0.985213	9.19845	0.0563262	0.0231492	0.305385
		ENSG00000049249	MR Egger	5	-0.149977	0.126762	0.321973	0.860728	0.671374	1.10349	0.998224	6.1048	0.106621	NA	NA
		ENSG00000049249	Weighted median	5	0.0142097	0.0568657	0.802679	1.01431	0.907332	1.1339	0.977805	NA	NA	NA	NA
		ENSG00000049249	Weighted mode	5	0.079048	0.0821031	0.390175	1.08226	0.921388	1.27121	0.938302	NA	NA	NA	NA
		ENSG00000049449	Wald ratio	1	0.0239256	0.0937086	0.798477	1.02421	0.852363	1.23071	0.961423	NA	NA	NA	NA
		ENSG00000049541	Inverse variance weighted	3	-0.055431	0.0468502	0.236748	0.946077	0.863072	1.03707	0.810682	2.04573	0.359564	0.00823969	0.680217
		ENSG00000049541	MR Egger	3	-0.0995998	0.0991852	0.498672	0.9052	0.745274	1.09944	0.998224	1.57153	0.209985	NA	NA
		ENSG00000049541	Weighted median	3	-0.0417172	0.0486378	0.391052	0.959141	0.871929	1.05508	0.841456	NA	NA	NA	NA
		ENSG00000049541	Weighted mode	3	-0.102239	0.0584246	0.222234	0.902814	0.80513	1.01235	0.938302	NA	NA	NA	NA
		ENSG00000049656	Inverse variance weighted	2	0.120006	0.0957204	0.209947	1.1275	0.934628	1.36018	0.767805	0.594682	0.440614	NA	NA
		ENSG00000049759	Inverse variance weighted	3	0.0619917	0.05279	0.240272	1.06395	0.959372	1.17994	0.815598	4.63911	0.0983173	0.0233438	0.637127
		ENSG00000049759	MR Egger	3	-0.110983	0.277087	0.757469	0.894954	0.519923	1.5405	0.998224	3.28819	0.0697799	NA	NA
		ENSG00000049759	Weighted median	3	0.0725685	0.0442403	0.100937	1.07527	0.985957	1.17267	0.574409	NA	NA	NA	NA
		ENSG00000049759	Weighted mode	3	0.12977	0.0810994	0.250705	1.13857	0.971236	1.33472	0.938302	NA	NA	NA	NA
		ENSG00000049860	Inverse variance weighted	7	-0.0145635	0.0172651	0.398935	0.985542	0.95275	1.01946	0.905477	7.79502	0.253509	0.00308026	0.833021
		ENSG00000049860	MR Egger	7	-0.0234482	0.0442087	0.618538	0.976825	0.895747	1.06524	0.998224	7.71886	0.172425	NA	NA
		ENSG00000049860	Weighted median	7	-0.00194442	0.0184262	0.915959	0.998057	0.962655	1.03476	0.990099	NA	NA	NA	NA
		ENSG00000049860	Weighted mode	7	0.000214326	0.018376	0.991072	1.00021	0.964831	1.0369	0.999489	NA	NA	NA	NA
		ENSG00000050165	Inverse variance weighted	12	-0.0232939	0.0149168	0.118386	0.976975	0.948825	1.00596	0.660412	11.464	0.405245	-0.00658901	0.29371
		ENSG00000050165	MR Egger	12	-0.00131849	0.0247224	0.958518	0.998682	0.951444	1.04827	0.998224	10.2101	0.422259	NA	NA
		ENSG00000050165	Weighted median	12	-0.0249982	0.0193709	0.196877	0.975312	0.938976	1.01305	0.714252	NA	NA	NA	NA
		ENSG00000050165	Weighted mode	12	-0.0225041	0.017056	0.213831	0.977747	0.945602	1.01099	0.938302	NA	NA	NA	NA
		ENSG00000050405	Inverse variance weighted	11	-0.0564453	0.0236653	0.0170722	0.945118	0.902281	0.989989	0.339668	9.04042	0.528272	0.00349782	0.865918
		ENSG00000050405	MR Egger	11	-0.0728791	0.0975098	0.473894	0.929713	0.767975	1.12551	0.998224	9.0102	0.436333	NA	NA
		ENSG00000050405	Weighted median	11	-0.0572972	0.0282787	0.0427488	0.944313	0.893398	0.998131	0.481516	NA	NA	NA	NA
		ENSG00000050405	Weighted mode	11	-0.0577317	0.0277226	0.0639314	0.943903	0.893984	0.99661	0.938302	NA	NA	NA	NA
		ENSG00000050748	Inverse variance weighted	6	0.0317927	0.0321894	0.323311	1.0323	0.969186	1.09953	0.879679	7.69517	0.173855	0.00745265	0.442467
		ENSG00000050748	MR Egger	6	-0.00786917	0.0571493	0.897135	0.992162	0.887025	1.10976	0.998224	6.51436	0.163888	NA	NA
		ENSG00000050748	Weighted median	6	0.023746	0.0285826	0.406095	1.02403	0.968239	1.08304	0.85408	NA	NA	NA	NA
		ENSG00000050748	Weighted mode	6	0.0212285	0.0292895	0.501071	1.02146	0.964468	1.08181	0.946358	NA	NA	NA	NA
		ENSG00000050820	Wald ratio	1	-0.0307527	0.0472542	0.51518	0.969715	0.883936	1.06382	0.860232	NA	NA	NA	NA
		ENSG00000051180	Wald ratio	1	0.0275727	0.134555	0.837636	1.02796	0.789659	1.33817	0.962592	NA	NA	NA	NA
		ENSG00000051382	Wald ratio	1	-0.329219	0.161424	0.0414028	0.719485	0.524343	0.987253	0.39006	NA	NA	NA	NA
		ENSG00000051523	Inverse variance weighted	3	0.0497361	0.0375195	0.18497	1.05099	0.976479	1.13119	0.732824	0.690206	0.708147	-0.00611204	0.872227
		ENSG00000051523	MR Egger	3	0.0872426	0.188137	0.723577	1.09116	0.754647	1.57773	0.998224	0.648816	0.420536	NA	NA
		ENSG00000051523	Weighted median	3	0.0461393	0.0399434	0.248043	1.04722	0.968362	1.1325	0.764671	NA	NA	NA	NA
		ENSG00000051523	Weighted mode	3	0.0425664	0.0479433	0.468294	1.04349	0.949896	1.1463	0.943824	NA	NA	NA	NA
		ENSG00000051620	Inverse variance weighted	8	-0.0306086	0.0216735	0.157874	0.969855	0.929518	1.01194	0.70488	10.0164	0.187646	-0.0118446	0.152498
		ENSG00000051620	MR Egger	8	-0.00423128	0.0252572	0.872459	0.995778	0.947683	1.04631	0.998224	6.92089	0.328225	NA	NA
		ENSG00000051620	Weighted median	8	-0.033694	0.027039	0.212718	0.966867	0.916961	1.01949	0.729	NA	NA	NA	NA
		ENSG00000051620	Weighted mode	8	-0.0414263	0.0277955	0.179739	0.95942	0.90855	1.01314	0.938302	NA	NA	NA	NA
		ENSG00000052126	Inverse variance weighted	6	0.00627793	0.0245942	0.798522	1.0063	0.95894	1.05599	0.985213	2.42357	0.787959	0.017672	0.295317
		ENSG00000052126	MR Egger	6	-0.0514267	0.0539056	0.3941	0.949873	0.854634	1.05573	0.998224	0.976408	0.913352	NA	NA
		ENSG00000052126	Weighted median	6	-0.00723197	0.0276109	0.793379	0.992794	0.940495	1.048	0.977805	NA	NA	NA	NA
		ENSG00000052126	Weighted mode	6	-0.00702649	0.0268757	0.804178	0.992998	0.942044	1.04671	0.98815	NA	NA	NA	NA
		ENSG00000052749	Inverse variance weighted	20	0.0120008	0.0157278	0.445444	1.01207	0.98135	1.04376	0.935044	24.6594	0.17206	0.00134255	0.883363
		ENSG00000052749	MR Egger	20	0.00753151	0.0341009	0.827687	1.00756	0.942418	1.0772	0.998224	24.6291	0.135477	NA	NA
		ENSG00000052749	Weighted median	20	0.0186323	0.0197301	0.344985	1.01881	0.980161	1.05898	0.817977	NA	NA	NA	NA
		ENSG00000052749	Weighted mode	20	0.00109348	0.0175533	0.950979	1.00109	0.967238	1.03614	0.995498	NA	NA	NA	NA
		ENSG00000053371	Inverse variance weighted	9	-0.0300663	0.0318338	0.344926	0.970381	0.911685	1.03286	0.887983	12.6822	0.123262	0.0118199	0.491477
		ENSG00000053371	MR Egger	9	-0.0866492	0.0845803	0.339711	0.916999	0.776913	1.08234	0.998224	11.7945	0.107524	NA	NA
		ENSG00000053371	Weighted median	9	-0.0222135	0.0324899	0.494161	0.978031	0.917692	1.04234	0.882906	NA	NA	NA	NA
		ENSG00000053371	Weighted mode	9	-0.0304222	0.0339935	0.396945	0.970036	0.907511	1.03687	0.938302	NA	NA	NA	NA
		ENSG00000053372	Inverse variance weighted	2	-0.0136147	0.0511794	0.790224	0.986478	0.892324	1.09057	0.985213	1.80503	0.179106	NA	NA
		ENSG00000053900	Inverse variance weighted	15	0.0256627	0.019122	0.17958	1.02599	0.988253	1.06518	0.72688	18.655	0.178555	0.00163103	0.855907
		ENSG00000053900	MR Egger	15	0.0193141	0.0395913	0.63379	1.0195	0.943381	1.10176	0.998224	18.6059	0.135839	NA	NA
		ENSG00000053900	Weighted median	15	0.04296	0.0226018	0.0573369	1.0439	0.998661	1.09118	0.525516	NA	NA	NA	NA
		ENSG00000053900	Weighted mode	15	0.0439735	0.0219873	0.0652937	1.04495	1.00088	1.09097	0.938302	NA	NA	NA	NA
		ENSG00000053918	Wald ratio	1	0.0712243	0.0997141	0.475051	1.07382	0.88319	1.3056	0.839462	NA	NA	NA	NA
		ENSG00000054118	Inverse variance weighted	2	-0.137282	0.0687408	0.0458151	0.871725	0.761844	0.997453	0.482645	0.323397	0.569573	NA	NA
		ENSG00000054148	Inverse variance weighted	5	0.00201469	0.0260992	0.938469	1.00202	0.952048	1.05461	0.993842	3.08836	0.543149	0.00340056	0.768503
		ENSG00000054148	MR Egger	5	-0.0106009	0.047064	0.83626	0.989455	0.902266	1.08507	0.998224	2.9846	0.394006	NA	NA
		ENSG00000054148	Weighted median	5	-0.00613655	0.028565	0.829902	0.993882	0.939766	1.05111	0.977805	NA	NA	NA	NA
		ENSG00000054148	Weighted mode	5	-0.0201647	0.0278654	0.509339	0.980037	0.927947	1.03505	0.946358	NA	NA	NA	NA
		ENSG00000054219	Inverse variance weighted	14	0.0270103	0.0185637	0.145667	1.02738	0.990669	1.06545	0.70488	8.25999	0.82626	0.00943532	0.381234
		ENSG00000054219	MR Egger	14	-0.0107382	0.045487	0.817359	0.989319	0.904934	1.08157	0.998224	7.43367	0.827676	NA	NA
		ENSG00000054219	Weighted median	14	0.0177064	0.0230956	0.443286	1.01786	0.972815	1.065	0.86527	NA	NA	NA	NA
		ENSG00000054219	Weighted mode	14	0.0158727	0.0235313	0.511789	1.016	0.970204	1.06396	0.946358	NA	NA	NA	NA
		ENSG00000054282	Inverse variance weighted	9	-0.00942285	0.0269806	0.726905	0.990621	0.939596	1.04442	0.985213	24.4678	0.00191223	0.00540436	0.791659
		ENSG00000054282	MR Egger	9	-0.0253834	0.0648456	0.707112	0.974936	0.858575	1.10707	0.998224	24.2073	0.00104757	NA	NA
		ENSG00000054282	Weighted median	9	-0.0148464	0.0193713	0.44343	0.985263	0.948556	1.02339	0.86527	NA	NA	NA	NA
		ENSG00000054282	Weighted mode	9	-0.0185017	0.0202808	0.388287	0.981668	0.943412	1.02148	0.938302	NA	NA	NA	NA
		ENSG00000054356	Inverse variance weighted	4	-0.0563991	0.0399606	0.158136	0.945162	0.873959	1.02217	0.70488	6.08143	0.107715	-0.0486722	0.438766
		ENSG00000054356	MR Egger	4	0.108539	0.1767	0.60161	1.11465	0.788367	1.57597	0.998224	4.16588	0.124564	NA	NA
		ENSG00000054356	Weighted median	4	-0.0468047	0.0295336	0.113013	0.954274	0.900603	1.01114	0.604677	NA	NA	NA	NA
		ENSG00000054356	Weighted mode	4	-0.0388606	0.0297607	0.282738	0.961885	0.907382	1.01966	0.938302	NA	NA	NA	NA
		ENSG00000054392	Inverse variance weighted	3	0.0467028	0.0569447	0.412135	1.04781	0.937153	1.17153	0.910245	0.103983	0.949337	-0.00380287	0.932492
		ENSG00000054392	MR Egger	3	0.0750298	0.272155	0.828746	1.07792	0.632298	1.83759	0.998224	0.0926534	0.760831	NA	NA
		ENSG00000054392	Weighted median	3	0.0410714	0.060037	0.493911	1.04193	0.926259	1.17204	0.882906	NA	NA	NA	NA
		ENSG00000054392	Weighted mode	3	0.0393196	0.066874	0.616102	1.0401	0.91233	1.18577	0.96479	NA	NA	NA	NA
		ENSG00000054611	Inverse variance weighted	5	0.0414604	0.0343472	0.227395	1.04233	0.974471	1.11492	0.793808	2.53953	0.637572	0.0177491	0.375246
		ENSG00000054611	MR Egger	5	-0.0908663	0.131927	0.540459	0.91314	0.70508	1.18259	0.998224	1.46031	0.691461	NA	NA
		ENSG00000054611	Weighted median	5	0.0326843	0.0409536	0.424824	1.03322	0.95353	1.11958	0.859535	NA	NA	NA	NA
		ENSG00000054611	Weighted mode	5	0.0375064	0.0449561	0.451044	1.03822	0.950652	1.13385	0.941341	NA	NA	NA	NA
		ENSG00000054965	Inverse variance weighted	2	-0.0931581	0.0513857	0.0698443	0.911049	0.823762	1.00759	0.556646	0.340901	0.559309	NA	NA
		ENSG00000054983	Inverse variance weighted	7	-0.00484177	0.0262469	0.853645	0.99517	0.945269	1.04771	0.985213	4.61044	0.594655	-0.00788237	0.591157
		ENSG00000054983	MR Egger	7	0.0235439	0.0560266	0.691768	1.02382	0.917348	1.14266	0.998224	4.28158	0.509628	NA	NA
		ENSG00000054983	Weighted median	7	0.00491581	0.0276492	0.858886	1.00493	0.951918	1.06089	0.978873	NA	NA	NA	NA
		ENSG00000054983	Weighted mode	7	0.00874962	0.0284573	0.768882	1.00879	0.954062	1.06665	0.98815	NA	NA	NA	NA
		ENSG00000055044	Inverse variance weighted	2	0.0262654	0.0310812	0.398078	1.02661	0.96594	1.0911	0.905477	0.0619589	0.803426	NA	NA
		ENSG00000055118	Inverse variance weighted	2	0.340335	0.0841913	5.29071e-05	1.40542	1.19163	1.65757	0.0455265	0.00214066	0.963097	NA	NA
		ENSG00000055130	Inverse variance weighted	2	-0.0298132	0.0625453	0.6336	0.970627	0.858643	1.09722	0.978366	0.208245	0.648146	NA	NA
		ENSG00000055208	Inverse variance weighted	2	-0.13178	0.0580035	0.0230903	0.876533	0.782339	0.982069	0.37489	0.953249	0.328894	NA	NA
		ENSG00000055332	Inverse variance weighted	4	-0.0258233	0.0400188	0.518745	0.974507	0.900991	1.05402	0.952767	3.48081	0.32326	0.00244151	0.862073
		ENSG00000055332	MR Egger	4	-0.0419841	0.0953428	0.702705	0.958885	0.795443	1.15591	0.998224	3.41459	0.181356	NA	NA
		ENSG00000055332	Weighted median	4	-0.0264456	0.0404432	0.51318	0.973901	0.899682	1.05424	0.892224	NA	NA	NA	NA
		ENSG00000055332	Weighted mode	4	-0.029575	0.0414101	0.526659	0.970858	0.895172	1.05294	0.951348	NA	NA	NA	NA
		ENSG00000055483	Inverse variance weighted	17	-0.0401066	0.0130677	0.00214679	0.960687	0.936394	0.985611	0.175935	10.1101	0.860816	0.0102567	0.114555
		ENSG00000055483	MR Egger	17	-0.0689425	0.0216095	0.00608241	0.93338	0.894673	0.973762	0.998224	7.30286	0.948694	NA	NA
		ENSG00000055483	Weighted median	17	-0.0482958	0.0179095	0.00700398	0.952852	0.919985	0.986894	0.271897	NA	NA	NA	NA
		ENSG00000055483	Weighted mode	17	-0.0518256	0.0176198	0.00958184	0.949494	0.917264	0.982858	0.938302	NA	NA	NA	NA
		ENSG00000055917	Wald ratio	1	-0.0900494	0.0621991	0.147684	0.913886	0.808997	1.03237	0.606844	NA	NA	NA	NA
		ENSG00000055950	Inverse variance weighted	8	-0.0199689	0.0252136	0.428368	0.980229	0.932965	1.02989	0.923257	5.13372	0.643649	-0.0115442	0.183603
		ENSG00000055950	MR Egger	8	0.0353136	0.0445997	0.458634	1.03594	0.949232	1.13058	0.998224	2.87561	0.82429	NA	NA
		ENSG00000055950	Weighted median	8	-0.00783103	0.0277857	0.778069	0.9922	0.939609	1.04773	0.976143	NA	NA	NA	NA
		ENSG00000055950	Weighted mode	8	-0.000520928	0.0291876	0.986258	0.999479	0.943906	1.05832	0.999489	NA	NA	NA	NA
		ENSG00000055955	Inverse variance weighted	17	0.0133765	0.0136039	0.325466	1.01347	0.986801	1.04085	0.879679	11.6582	0.767153	0.00892978	0.386148
		ENSG00000055955	MR Egger	17	-0.0124575	0.031979	0.702343	0.98762	0.927617	1.0515	0.998224	10.8614	0.762354	NA	NA
		ENSG00000055955	Weighted median	17	-0.00218977	0.0200963	0.913231	0.997813	0.959274	1.0379	0.990099	NA	NA	NA	NA
		ENSG00000055955	Weighted mode	17	-0.0070074	0.0209354	0.742187	0.993017	0.953095	1.03461	0.981897	NA	NA	NA	NA
		ENSG00000056097	Wald ratio	1	0.292127	0.163528	0.0740333	1.33927	0.972012	1.8453	0.492301	NA	NA	NA	NA
		ENSG00000056558	Inverse variance weighted	5	-0.0210198	0.0434121	0.628249	0.9792	0.899328	1.06616	0.978366	5.83809	0.21157	0.0287805	0.415634
		ENSG00000056558	MR Egger	5	-0.160158	0.154112	0.375095	0.852009	0.629886	1.15246	0.998224	4.50517	0.211829	NA	NA
		ENSG00000056558	Weighted median	5	-0.0290736	0.0387964	0.453622	0.971345	0.900221	1.04809	0.866732	NA	NA	NA	NA
		ENSG00000056558	Weighted mode	5	-0.0295183	0.04045	0.505982	0.970913	0.896909	1.05102	0.946358	NA	NA	NA	NA
		ENSG00000056661	Inverse variance weighted	5	-0.0216523	0.0314903	0.491714	0.97858	0.920008	1.04088	0.944628	1.82004	0.768814	0.00667304	0.456994
		ENSG00000056661	MR Egger	5	-0.0534354	0.0488302	0.353814	0.947967	0.861446	1.04318	0.998224	1.09474	0.778345	NA	NA
		ENSG00000056661	Weighted median	5	-0.0250742	0.0341222	0.46244	0.975238	0.912147	1.04269	0.866732	NA	NA	NA	NA
		ENSG00000056661	Weighted mode	5	-0.0332448	0.0341943	0.385988	0.967302	0.904597	1.03435	0.938302	NA	NA	NA	NA
		ENSG00000056736	Inverse variance weighted	3	-0.0512327	0.0697415	0.462578	0.950058	0.828676	1.08922	0.941304	6.84312	0.0326614	0.0387339	0.464534
		ENSG00000056736	MR Egger	3	-0.288972	0.222557	0.417804	0.749033	0.484235	1.15863	0.998224	3.04112	0.0811799	NA	NA
		ENSG00000056736	Weighted median	3	-0.0572	0.0385821	0.138194	0.944405	0.875622	1.01859	0.64321	NA	NA	NA	NA
		ENSG00000056736	Weighted mode	3	-0.0846165	0.0428245	0.186824	0.918865	0.844887	0.99932	0.938302	NA	NA	NA	NA
		ENSG00000057252	Inverse variance weighted	13	-0.0122359	0.0164659	0.45742	0.987839	0.956467	1.02024	0.940129	12.2218	0.428037	0.00537119	0.403126
		ENSG00000057252	MR Egger	13	-0.0336817	0.0297495	0.281637	0.966879	0.912114	1.02493	0.998224	11.4357	0.407514	NA	NA
		ENSG00000057252	Weighted median	13	0.0122455	0.0246219	0.618947	1.01232	0.964627	1.06237	0.931807	NA	NA	NA	NA
		ENSG00000057252	Weighted mode	13	0.0195322	0.0281271	0.50064	1.01972	0.965029	1.07752	0.946358	NA	NA	NA	NA
		ENSG00000057294	Inverse variance weighted	4	-0.0579363	0.0385242	0.132609	0.94371	0.875077	1.01773	0.685347	2.70287	0.43974	-0.0241371	0.412845
		ENSG00000057294	MR Egger	4	0.0926797	0.151797	0.603637	1.09711	0.814776	1.47728	0.998224	1.65059	0.438105	NA	NA
		ENSG00000057294	Weighted median	4	-0.0468082	0.041762	0.262359	0.95427	0.879271	1.03567	0.775913	NA	NA	NA	NA
		ENSG00000057294	Weighted mode	4	-0.0436768	0.0420881	0.375687	0.957263	0.881465	1.03958	0.938302	NA	NA	NA	NA
		ENSG00000057468	Inverse variance weighted	3	0.0593956	0.0482933	0.218737	1.06119	0.965355	1.16655	0.780478	0.590786	0.744239	-0.0033169	0.732706
		ENSG00000057468	MR Egger	3	0.0788629	0.0650687	0.439173	1.08206	0.952494	1.22924	0.998224	0.391504	0.53151	NA	NA
		ENSG00000057468	Weighted median	3	0.0660363	0.0507958	0.193589	1.06827	0.967032	1.1801	0.711425	NA	NA	NA	NA
		ENSG00000057468	Weighted mode	3	0.0754472	0.0564808	0.313334	1.07837	0.965359	1.2046	0.938302	NA	NA	NA	NA
		ENSG00000057608	Inverse variance weighted	12	0.0259492	0.0186181	0.163389	1.02629	0.989513	1.06443	0.707061	21.2179	0.0311824	0.0115617	0.389111
		ENSG00000057608	MR Egger	12	-0.0121752	0.0463226	0.798014	0.987899	0.902156	1.08179	0.998224	19.627	0.0329852	NA	NA
		ENSG00000057608	Weighted median	12	0.0186966	0.0174369	0.283612	1.01887	0.984639	1.0543	0.782599	NA	NA	NA	NA
		ENSG00000057608	Weighted mode	12	0.019007	0.0164598	0.272661	1.01919	0.986833	1.05261	0.938302	NA	NA	NA	NA
		ENSG00000057663	Wald ratio	1	-0.114487	0.155897	0.46272	0.891824	0.657017	1.21055	0.839462	NA	NA	NA	NA
		ENSG00000057704	Inverse variance weighted	7	0.0214874	0.0257073	0.403242	1.02172	0.971515	1.07452	0.907756	2.81702	0.831437	0.0166336	0.406537
		ENSG00000057704	MR Egger	7	-0.0483603	0.081278	0.577748	0.95279	0.812479	1.11733	0.998224	1.99642	0.849641	NA	NA
		ENSG00000057704	Weighted median	7	0.0100444	0.0292242	0.731071	1.01009	0.953863	1.06964	0.962993	NA	NA	NA	NA
		ENSG00000057704	Weighted mode	7	0.00301847	0.0317527	0.927361	1.00302	0.942502	1.06743	0.992713	NA	NA	NA	NA
		ENSG00000058056	Inverse variance weighted	2	-0.0514784	0.0432091	0.233504	0.949824	0.872696	1.03377	0.803721	1.47058	0.225254	NA	NA
		ENSG00000058063	Inverse variance weighted	2	-0.0191977	0.0400865	0.632004	0.980985	0.90686	1.06117	0.978366	1.25105	0.263353	NA	NA
		ENSG00000058091	Wald ratio	1	0.00900784	0.118389	0.93935	1.00905	0.800088	1.27258	0.982661	NA	NA	NA	NA
		ENSG00000058272	Wald ratio	1	-0.119807	0.122802	0.329258	0.887092	0.697328	1.1285	0.790051	NA	NA	NA	NA
		ENSG00000058453	Inverse variance weighted	4	-0.0211113	0.0271393	0.436636	0.97911	0.928389	1.0326	0.928906	3.17103	0.366	0.00733596	0.556196
		ENSG00000058453	MR Egger	4	-0.0538611	0.0554407	0.433773	0.947564	0.849995	1.05633	0.998224	2.54646	0.279926	NA	NA
		ENSG00000058453	Weighted median	4	-0.0300001	0.0271809	0.269715	0.970445	0.920098	1.02355	0.777976	NA	NA	NA	NA
		ENSG00000058453	Weighted mode	4	-0.0334144	0.0272503	0.307593	0.967138	0.916837	1.0202	0.938302	NA	NA	NA	NA
		ENSG00000058668	Inverse variance weighted	2	-0.105491	0.0925719	0.254469	0.899882	0.750562	1.07891	0.822599	0.101123	0.750486	NA	NA
		ENSG00000058673	Wald ratio	1	0.194799	0.0878669	0.0266244	1.21507	1.02284	1.44342	0.334673	NA	NA	NA	NA
		ENSG00000058866	Wald ratio	1	-0.133877	0.148962	0.368794	0.874698	0.65322	1.17127	0.804387	NA	NA	NA	NA
		ENSG00000059122	Inverse variance weighted	11	-0.00821707	0.0163715	0.615728	0.991817	0.960496	1.02416	0.975325	12.688	0.241645	-0.0139224	0.285853
		ENSG00000059122	MR Egger	11	0.0349008	0.0412882	0.419849	1.03552	0.955019	1.1228	0.998224	11.1002	0.268902	NA	NA
		ENSG00000059122	Weighted median	11	-0.0110545	0.0184553	0.54918	0.989006	0.953871	1.02544	0.910246	NA	NA	NA	NA
		ENSG00000059122	Weighted mode	11	-0.00636427	0.0185522	0.738665	0.993656	0.958173	1.03045	0.981897	NA	NA	NA	NA
		ENSG00000059377	Inverse variance weighted	12	-0.00396104	0.0212373	0.852042	0.996047	0.955437	1.03838	0.985213	12.1728	0.350798	-0.0217656	0.0651123
		ENSG00000059377	MR Egger	12	0.0858582	0.0478278	0.102861	1.08965	0.992147	1.19674	0.998224	7.88138	0.640423	NA	NA
		ENSG00000059377	Weighted median	12	0.00783771	0.0253139	0.756849	1.00787	0.959083	1.05914	0.971323	NA	NA	NA	NA
		ENSG00000059377	Weighted mode	12	0.00949485	0.0230144	0.687855	1.00954	0.965013	1.05612	0.974141	NA	NA	NA	NA
		ENSG00000059573	Inverse variance weighted	3	-0.0220486	0.0406817	0.587835	0.978193	0.903224	1.05938	0.972994	0.181014	0.913468	0.00616895	0.746266
		ENSG00000059573	MR Egger	3	-0.0739648	0.129825	0.670319	0.928704	0.720059	1.19781	0.998224	0.00368736	0.951579	NA	NA
		ENSG00000059573	Weighted median	3	-0.0245212	0.041586	0.555425	0.975777	0.899398	1.05864	0.912361	NA	NA	NA	NA
		ENSG00000059573	Weighted mode	3	-0.0269607	0.0501163	0.644458	0.973399	0.88233	1.07387	0.965114	NA	NA	NA	NA
		ENSG00000060140	Inverse variance weighted	4	0.0873952	0.06514	0.179709	1.09133	0.960521	1.23995	0.72688	4.48532	0.213604	0.00945535	0.657367
		ENSG00000060140	MR Egger	4	-0.0255848	0.231516	0.922095	0.97474	0.619181	1.53447	0.998224	3.95875	0.138155	NA	NA
		ENSG00000060140	Weighted median	4	0.0616533	0.0640702	0.33591	1.06359	0.938076	1.20591	0.816075	NA	NA	NA	NA
		ENSG00000060140	Weighted mode	4	0.0487056	0.0665581	0.517287	1.04991	0.921504	1.19621	0.946358	NA	NA	NA	NA
		ENSG00000060237	Wald ratio	1	-0.256071	0.13245	0.0531951	0.774087	0.597098	1.00354	0.433117	NA	NA	NA	NA
		ENSG00000060491	Inverse variance weighted	3	0.0377777	0.0426337	0.375565	1.0385	0.955248	1.12901	0.897753	1.74444	0.418023	0.0277675	0.414327
		ENSG00000060491	MR Egger	3	-0.187256	0.176588	0.481339	0.829232	0.586626	1.17217	0.998224	0.0199668	0.88763	NA	NA
		ENSG00000060491	Weighted median	3	0.0401277	0.0461166	0.384226	1.04094	0.950981	1.13942	0.840952	NA	NA	NA	NA
		ENSG00000060491	Weighted mode	3	-0.00210906	0.0553489	0.973066	0.997893	0.895303	1.11224	0.999412	NA	NA	NA	NA
		ENSG00000060688	Inverse variance weighted	3	-0.00629225	0.0423066	0.881767	0.993728	0.91465	1.07964	0.991099	0.845074	0.655382	0.00989223	0.836089
		ENSG00000060688	MR Egger	3	-0.0680926	0.238484	0.822942	0.934174	0.585364	1.49083	0.998224	0.775739	0.378448	NA	NA
		ENSG00000060688	Weighted median	3	-0.0139854	0.0442751	0.752096	0.986112	0.904146	1.07551	0.97026	NA	NA	NA	NA
		ENSG00000060688	Weighted mode	3	-0.0176458	0.0456188	0.736175	0.982509	0.898473	1.0744	0.981897	NA	NA	NA	NA
		ENSG00000060709	Inverse variance weighted	7	0.0124591	0.0335337	0.710236	1.01254	0.948127	1.08132	0.985213	3.16707	0.787604	-0.00340359	0.652561
		ENSG00000060709	MR Egger	7	0.0344175	0.0568454	0.571303	1.03502	0.92589	1.157	0.998224	2.93822	0.70951	NA	NA
		ENSG00000060709	Weighted median	7	0.0127364	0.0375638	0.734564	1.01282	0.940928	1.0902	0.962993	NA	NA	NA	NA
		ENSG00000060709	Weighted mode	7	0.010543	0.0406297	0.803931	1.0106	0.933242	1.09437	0.98815	NA	NA	NA	NA
		ENSG00000060971	Inverse variance weighted	2	-0.00673515	0.0466331	0.885162	0.993287	0.906526	1.08835	0.991099	1.56844	0.210434	NA	NA
		ENSG00000060982	Inverse variance weighted	20	-0.0117715	0.0209765	0.574676	0.988297	0.948489	1.02978	0.972994	56.074	1.58934e-05	0.0106673	0.221487
		ENSG00000060982	MR Egger	20	-0.0432194	0.032296	0.197483	0.957701	0.898957	1.02028	0.998224	51.4861	4.48552e-05	NA	NA
		ENSG00000060982	Weighted median	20	-0.0121927	0.0177145	0.491269	0.987881	0.95417	1.02278	0.879609	NA	NA	NA	NA
		ENSG00000060982	Weighted mode	20	-0.0131894	0.0152264	0.397177	0.986897	0.95788	1.01679	0.938302	NA	NA	NA	NA
		ENSG00000061273	Inverse variance weighted	3	0.0909381	0.0629833	0.148783	1.0952	0.968014	1.2391	0.70488	0.21026	0.900207	0.00105758	0.971771
		ENSG00000061273	MR Egger	3	0.0813265	0.225589	0.779727	1.08473	0.697099	1.68789	0.998224	0.208292	0.64811	NA	NA
		ENSG00000061273	Weighted median	3	0.0892267	0.071458	0.21179	1.09333	0.950439	1.2577	0.729	NA	NA	NA	NA
		ENSG00000061273	Weighted mode	3	0.0845489	0.0836156	0.418378	1.08823	0.923728	1.28202	0.93982	NA	NA	NA	NA
		ENSG00000061337	Inverse variance weighted	6	0.0162609	0.0367639	0.658267	1.01639	0.945732	1.09234	0.983327	8.3995	0.13555	-0.00937508	0.862986
		ENSG00000061337	MR Egger	6	0.05222	0.1997	0.806626	1.05361	0.712345	1.55836	0.998224	8.32902	0.0802425	NA	NA
		ENSG00000061337	Weighted median	6	0.0232535	0.0330938	0.482271	1.02353	0.959243	1.09212	0.876252	NA	NA	NA	NA
		ENSG00000061337	Weighted mode	6	0.023915	0.033837	0.511275	1.0242	0.958481	1.09443	0.946358	NA	NA	NA	NA
		ENSG00000061794	Inverse variance weighted	2	0.0164145	0.0392975	0.676167	1.01655	0.941192	1.09794	0.985213	0.201712	0.653343	NA	NA
		ENSG00000061936	Inverse variance weighted	3	-0.0975963	0.0540727	0.071089	0.907015	0.815806	1.00842	0.557972	1.203	0.547989	-0.0890308	0.482059
		ENSG00000061936	MR Egger	3	0.776713	0.828136	0.520392	2.17431	0.428942	11.0216	0.998224	0.0836094	0.772464	NA	NA
		ENSG00000061936	Weighted median	3	-0.114613	0.0623695	0.0661144	0.891711	0.789104	1.00766	0.525516	NA	NA	NA	NA
		ENSG00000061936	Weighted mode	3	-0.121454	0.0722152	0.234624	0.885631	0.768745	1.02029	0.938302	NA	NA	NA	NA
		ENSG00000061938	Inverse variance weighted	3	0.0353185	0.0779626	0.650536	1.03595	0.889151	1.20698	0.981419	3.89922	0.14233	0.039	0.330366
		ENSG00000061938	MR Egger	3	-0.247861	0.171105	0.384649	0.780469	0.558095	1.09145	0.998224	0.833748	0.361191	NA	NA
		ENSG00000061938	Weighted median	3	0.0401791	0.0636463	0.527853	1.041	0.918909	1.17931	0.898506	NA	NA	NA	NA
		ENSG00000061938	Weighted mode	3	0.0933415	0.0730223	0.329452	1.09784	0.951437	1.26676	0.938302	NA	NA	NA	NA
		ENSG00000062716	Wald ratio	1	-0.109143	0.0739359	0.139893	0.896602	0.775647	1.03642	0.591346	NA	NA	NA	NA
		ENSG00000062822	Wald ratio	1	0.110358	0.116701	0.344326	1.11668	0.888363	1.40367	0.802334	NA	NA	NA	NA
		ENSG00000063046	Inverse variance weighted	4	0.0175551	0.0207759	0.398124	1.01771	0.977101	1.06001	0.905477	1.76085	0.623492	0.00963316	0.351192
		ENSG00000063046	MR Egger	4	-0.0154909	0.0343908	0.696514	0.984628	0.920446	1.05329	0.998224	0.306902	0.857743	NA	NA
		ENSG00000063046	Weighted median	4	0.0132653	0.0209061	0.525743	1.01335	0.97267	1.05574	0.897562	NA	NA	NA	NA
		ENSG00000063046	Weighted mode	4	0.00691129	0.0230912	0.784245	1.00694	0.962379	1.05355	0.98815	NA	NA	NA	NA
		ENSG00000063176	Wald ratio	1	0.0319872	0.0523426	0.541126	1.0325	0.93183	1.14405	0.878181	NA	NA	NA	NA
		ENSG00000063244	Wald ratio	1	0.0235642	0.0993517	0.812518	1.02384	0.842682	1.24395	0.962505	NA	NA	NA	NA
		ENSG00000063660	Inverse variance weighted	2	0.0321413	0.070907	0.650341	1.03266	0.898673	1.18663	0.981419	0.223362	0.63649	NA	NA
		ENSG00000063761	Inverse variance weighted	14	-0.0171923	0.0126028	0.172516	0.982955	0.958972	1.00754	0.71904	5.68825	0.956767	0.00438512	0.196196
		ENSG00000063761	MR Egger	14	-0.0305121	0.0159232	0.0794624	0.969949	0.940145	1.0007	0.998224	3.81514	0.986546	NA	NA
		ENSG00000063761	Weighted median	14	-0.0270105	0.0153536	0.0785374	0.973351	0.944496	1.00309	0.531277	NA	NA	NA	NA
		ENSG00000063761	Weighted mode	14	-0.0244268	0.0152393	0.13297	0.975869	0.947152	1.00546	0.938302	NA	NA	NA	NA
		ENSG00000063854	Inverse variance weighted	4	0.00465414	0.0487545	0.923949	1.00466	0.913105	1.10541	0.991099	11.4646	0.00946125	0.0420609	0.299942
		ENSG00000063854	MR Egger	4	-0.146622	0.117148	0.337258	0.86362	0.686443	1.08653	0.998224	5.84605	0.0537709	NA	NA
		ENSG00000063854	Weighted median	4	-0.0123861	0.0260958	0.635044	0.98769	0.938442	1.03952	0.931807	NA	NA	NA	NA
		ENSG00000063854	Weighted mode	4	-0.0118325	0.027748	0.698544	0.988237	0.935926	1.04347	0.974141	NA	NA	NA	NA
		ENSG00000063978	Inverse variance weighted	3	0.0299344	0.103911	0.773288	1.03039	0.840523	1.26314	0.985213	8.08106	0.0175881	0.00685104	0.912732
		ENSG00000063978	MR Egger	3	-0.0284561	0.447621	0.959583	0.971945	0.404221	2.33703	0.998224	7.93016	0.00486174	NA	NA
		ENSG00000063978	Weighted median	3	0.0357756	0.0562886	0.525053	1.03642	0.928161	1.15731	0.897562	NA	NA	NA	NA
		ENSG00000063978	Weighted mode	3	-0.0784819	0.0647012	0.348959	0.924519	0.814406	1.04952	0.938302	NA	NA	NA	NA
		ENSG00000064012	Inverse variance weighted	6	-0.0227881	0.0419126	0.586645	0.97747	0.900381	1.06116	0.972994	9.85277	0.0795161	0.0150164	0.265077
		ENSG00000064012	MR Egger	6	-0.11368	0.0804683	0.230604	0.892544	0.762313	1.04502	0.998224	6.94289	0.138937	NA	NA
		ENSG00000064012	Weighted median	6	-0.0111638	0.0328026	0.733606	0.988898	0.92732	1.05457	0.962993	NA	NA	NA	NA
		ENSG00000064012	Weighted mode	6	-0.00686056	0.0346279	0.850753	0.993163	0.927993	1.06291	0.989908	NA	NA	NA	NA
		ENSG00000064199	Wald ratio	1	0.0489959	0.0465721	0.292779	1.05022	0.958596	1.15059	0.750264	NA	NA	NA	NA
		ENSG00000064300	Wald ratio	1	0	0.124446	1	1	0.783555	1.27623	1	NA	NA	NA	NA
		ENSG00000064393	Inverse variance weighted	2	-0.0649077	0.0933534	0.486874	0.937154	0.780453	1.12532	0.944628	0.507253	0.47633	NA	NA
		ENSG00000064490	Inverse variance weighted	4	-0.000685101	0.0270942	0.979827	0.999315	0.947631	1.05382	0.998066	2.60069	0.457369	-0.00807589	0.579367
		ENSG00000064490	MR Egger	4	0.0207652	0.04308	0.677388	1.02098	0.938313	1.11093	0.998224	2.14054	0.342916	NA	NA
		ENSG00000064490	Weighted median	4	0.0017133	0.0293764	0.953492	1.00171	0.945667	1.06108	0.994931	NA	NA	NA	NA
		ENSG00000064490	Weighted mode	4	0.00853068	0.0314322	0.803688	1.00857	0.948307	1.07266	0.98815	NA	NA	NA	NA
		ENSG00000064547	Inverse variance weighted	15	0.0202426	0.0173701	0.24387	1.02045	0.986292	1.05579	0.818937	18.6856	0.177315	-0.0273507	0.214491
		ENSG00000064547	MR Egger	15	0.0951634	0.0598567	0.135882	1.09984	0.978088	1.23674	0.998224	16.521	0.222136	NA	NA
		ENSG00000064547	Weighted median	15	-0.00394956	0.0213199	0.853031	0.996058	0.955294	1.03856	0.978184	NA	NA	NA	NA
		ENSG00000064547	Weighted mode	15	-0.0120151	0.0237395	0.620646	0.988057	0.943136	1.03512	0.96481	NA	NA	NA	NA
		ENSG00000064601	Inverse variance weighted	4	-0.0100614	0.0903376	0.911319	0.989989	0.829342	1.18175	0.991099	10.5306	0.014555	-0.0202202	0.326978
		ENSG00000064601	MR Egger	4	0.145161	0.145759	0.424233	1.15623	0.8689	1.53856	0.998224	5.76066	0.0561162	NA	NA
		ENSG00000064601	Weighted median	4	0.0431839	0.0526292	0.411913	1.04413	0.941793	1.15759	0.85408	NA	NA	NA	NA
		ENSG00000064601	Weighted mode	4	0.043639	0.0569385	0.499213	1.04461	0.934297	1.16794	0.946358	NA	NA	NA	NA
		ENSG00000064607	Inverse variance weighted	6	-0.0214781	0.0184732	0.244966	0.978751	0.943947	1.01484	0.818953	3.68509	0.595584	-0.00645232	0.494204
		ENSG00000064607	MR Egger	6	-0.00331308	0.030425	0.918531	0.996692	0.938994	1.05794	0.998224	3.12049	0.537868	NA	NA
		ENSG00000064607	Weighted median	6	-0.0164545	0.0196072	0.401353	0.98368	0.946594	1.02222	0.849222	NA	NA	NA	NA
		ENSG00000064607	Weighted mode	6	-0.0159042	0.0200993	0.464642	0.984222	0.946202	1.02377	0.943577	NA	NA	NA	NA
		ENSG00000064651	Inverse variance weighted	3	0.0516168	0.0448867	0.250171	1.05297	0.964292	1.14981	0.820083	2.08841	0.351972	-0.00450148	0.774246
		ENSG00000064651	MR Egger	3	0.0854524	0.109062	0.576894	1.08921	0.879582	1.3488	0.998224	1.83662	0.175348	NA	NA
		ENSG00000064651	Weighted median	3	0.0618048	0.0460891	0.179925	1.06375	0.971873	1.16432	0.692885	NA	NA	NA	NA
		ENSG00000064651	Weighted mode	3	0.0651187	0.0453319	0.28739	1.06729	0.976548	1.16646	0.938302	NA	NA	NA	NA
		ENSG00000064655	Wald ratio	1	-0.382819	0.151214	0.0113529	0.681936	0.507024	0.91719	0.22364	NA	NA	NA	NA
		ENSG00000064687	Inverse variance weighted	7	0.0570823	0.020206	0.00472772	1.05874	1.01763	1.10151	0.214394	3.32098	0.767614	0.00665931	0.348221
		ENSG00000064687	MR Egger	7	0.0365044	0.028351	0.254263	1.03718	0.981117	1.09644	0.998224	2.25031	0.813537	NA	NA
		ENSG00000064687	Weighted median	7	0.0484439	0.0238164	0.0419459	1.04964	1.00177	1.0998	0.481516	NA	NA	NA	NA
		ENSG00000064687	Weighted mode	7	0.0453215	0.0254813	0.125616	1.04636	0.995389	1.09995	0.938302	NA	NA	NA	NA
		ENSG00000064703	Inverse variance weighted	3	-0.0515194	0.0581241	0.375419	0.949785	0.847518	1.06439	0.897753	3.64606	0.161536	0.0664131	0.309838
		ENSG00000064703	MR Egger	3	-0.367144	0.17247	0.279582	0.69271	0.494017	0.971317	0.998224	0.0745721	0.784793	NA	NA
		ENSG00000064703	Weighted median	3	-0.0626781	0.0458819	0.171916	0.939246	0.858467	1.02763	0.685641	NA	NA	NA	NA
		ENSG00000064703	Weighted mode	3	-0.0654985	0.0532519	0.343753	0.9366	0.843773	1.03964	0.938302	NA	NA	NA	NA
		ENSG00000064886	Inverse variance weighted	14	-0.023574	0.0128965	0.0675583	0.976702	0.952323	1.0017	0.55455	12.8216	0.461688	0.00766312	0.213867
		ENSG00000064886	MR Egger	14	-0.0459222	0.0213588	0.0526398	0.955116	0.915957	0.995949	0.998224	11.0986	0.520486	NA	NA
		ENSG00000064886	Weighted median	14	-0.0246243	0.0158858	0.12112	0.975676	0.945766	1.00653	0.616858	NA	NA	NA	NA
		ENSG00000064886	Weighted mode	14	-0.0253674	0.0153852	0.123127	0.974952	0.945991	1.0048	0.938302	NA	NA	NA	NA
		ENSG00000064933	Inverse variance weighted	4	-0.00211379	0.0263784	0.936131	0.997888	0.947607	1.05084	0.993842	5.47013	0.140436	-0.0144938	0.154746
		ENSG00000064933	MR Egger	4	0.0416094	0.027634	0.271089	1.04249	0.987525	1.10051	0.998224	0.465995	0.792156	NA	NA
		ENSG00000064933	Weighted median	4	0.00738912	0.019984	0.711567	1.00742	0.96872	1.04766	0.956952	NA	NA	NA	NA
		ENSG00000064933	Weighted mode	4	0.0110261	0.0212634	0.639897	1.01109	0.969815	1.05412	0.96481	NA	NA	NA	NA
		ENSG00000064989	Inverse variance weighted	4	0.0695688	0.0348275	0.0457681	1.07205	1.00131	1.14778	0.482645	1.62181	0.654454	0.00165413	0.910387
		ENSG00000064989	MR Egger	4	0.060316	0.0806266	0.53241	1.06217	0.90691	1.24401	0.998224	1.60562	0.448068	NA	NA
		ENSG00000064989	Weighted median	4	0.0613877	0.035322	0.0822211	1.06331	0.992187	1.13953	0.534225	NA	NA	NA	NA
		ENSG00000064989	Weighted mode	4	0.0595712	0.0403504	0.236339	1.06138	0.980674	1.14873	0.938302	NA	NA	NA	NA
		ENSG00000065057	Inverse variance weighted	2	-0.231744	0.0685217	0.00071945	0.793149	0.69347	0.907155	0.0990538	0.226609	0.63405	NA	NA
		ENSG00000065150	Wald ratio	1	0.102625	0.134474	0.445369	1.10808	0.85134	1.44223	0.831008	NA	NA	NA	NA
		ENSG00000065183	Inverse variance weighted	2	-0.0488548	0.0712609	0.492981	0.952319	0.828179	1.09507	0.944628	0.314416	0.574983	NA	NA
		ENSG00000065268	Inverse variance weighted	9	-0.0587501	0.0295679	0.0469274	0.942942	0.889849	0.999203	0.482645	10.2092	0.250652	-0.0111185	0.283636
		ENSG00000065268	MR Egger	9	-0.0059631	0.0538928	0.915001	0.994055	0.894408	1.1048	0.998224	8.56032	0.285783	NA	NA
		ENSG00000065268	Weighted median	9	-0.0765171	0.0333434	0.0217434	0.926337	0.867734	0.988898	0.35842	NA	NA	NA	NA
		ENSG00000065268	Weighted mode	9	-0.0747689	0.0351718	0.0662223	0.927958	0.866143	0.994185	0.938302	NA	NA	NA	NA
		ENSG00000065308	Inverse variance weighted	8	-0.0629645	0.0362087	0.0820464	0.938977	0.874648	1.00804	0.574105	16.5966	0.0201909	-0.00606219	0.693913
		ENSG00000065308	MR Egger	8	-0.0322862	0.0836855	0.712951	0.968229	0.821758	1.14081	0.998224	16.1377	0.0130337	NA	NA
		ENSG00000065308	Weighted median	8	-0.0289369	0.039058	0.458772	0.971478	0.899883	1.04877	0.866732	NA	NA	NA	NA
		ENSG00000065308	Weighted mode	8	0.0163952	0.040579	0.698249	1.01653	0.938812	1.10068	0.974141	NA	NA	NA	NA
		ENSG00000065320	Wald ratio	1	0.0495674	0.0766042	0.517594	1.05082	0.904316	1.22105	0.861454	NA	NA	NA	NA
		ENSG00000065361	Wald ratio	1	-0.00655047	0.0452578	0.884919	0.993471	0.90914	1.08562	0.975588	NA	NA	NA	NA
		ENSG00000065457	Inverse variance weighted	18	-0.005358	0.0144757	0.71128	0.994656	0.966832	1.02328	0.985213	18.5501	0.354956	-0.00307751	0.694069
		ENSG00000065457	MR Egger	18	0.00402067	0.0277263	0.886512	1.00403	0.950922	1.0601	0.998224	18.366	0.302905	NA	NA
		ENSG00000065457	Weighted median	18	0.00021043	0.0171592	0.990215	1.00021	0.967131	1.03442	0.998933	NA	NA	NA	NA
		ENSG00000065457	Weighted mode	18	0.0011706	0.0165322	0.944378	1.00117	0.96925	1.03414	0.994988	NA	NA	NA	NA
		ENSG00000065526	Wald ratio	1	0.142235	0.0652793	0.0293419	1.15285	1.01439	1.3102	0.347751	NA	NA	NA	NA
		ENSG00000065534	Wald ratio	1	-0.0886719	0.0839427	0.290814	0.915146	0.776313	1.07881	0.750264	NA	NA	NA	NA
		ENSG00000065548	Inverse variance weighted	2	0.0605481	0.0760707	0.426064	1.06242	0.915257	1.23324	0.921756	0.704628	0.401233	NA	NA
		ENSG00000065559	Inverse variance weighted	2	-0.0673817	0.0473895	0.155064	0.934838	0.851918	1.02583	0.70488	0.816059	0.366335	NA	NA
		ENSG00000065615	Inverse variance weighted	2	-0.0676357	0.12297	0.582307	0.934601	0.734433	1.18932	0.972994	1.7793	0.182235	NA	NA
		ENSG00000065618	Wald ratio	1	0.0603874	0.0513823	0.239892	1.06225	0.96048	1.1748	0.703651	NA	NA	NA	NA
		ENSG00000065621	Inverse variance weighted	6	0.0296338	0.0354172	0.402758	1.03008	0.960997	1.10412	0.90726	5.80086	0.326081	0.00303954	0.826433
		ENSG00000065621	MR Egger	6	0.0124487	0.0832929	0.888426	1.01253	0.860015	1.19208	0.998224	5.72249	0.220854	NA	NA
		ENSG00000065621	Weighted median	6	0.0121081	0.0386055	0.753796	1.01218	0.938419	1.09174	0.97026	NA	NA	NA	NA
		ENSG00000065621	Weighted mode	6	0.0102555	0.0370267	0.792884	1.01031	0.939585	1.08635	0.98815	NA	NA	NA	NA
		ENSG00000065675	Inverse variance weighted	3	0.00341335	0.0464335	0.9414	1.00342	0.916131	1.09902	0.993842	0.876607	0.64513	0.00779914	0.630404
		ENSG00000065675	MR Egger	3	-0.0626954	0.110963	0.672589	0.93923	0.755646	1.16741	0.998224	0.44631	0.504092	NA	NA
		ENSG00000065675	Weighted median	3	-0.00783562	0.0486554	0.872059	0.992195	0.901946	1.09147	0.981877	NA	NA	NA	NA
		ENSG00000065675	Weighted mode	3	-0.011763	0.0537893	0.847181	0.988306	0.889416	1.09819	0.989908	NA	NA	NA	NA
		ENSG00000065802	Inverse variance weighted	8	-0.0264729	0.0197556	0.180238	0.973874	0.936886	1.01232	0.72688	6.54571	0.477659	-0.0128738	0.24307
		ENSG00000065802	MR Egger	8	0.0193129	0.0405122	0.650429	1.0195	0.941679	1.10375	0.998224	4.86993	0.560601	NA	NA
		ENSG00000065802	Weighted median	8	-0.0200826	0.0209258	0.337205	0.980118	0.940732	1.02115	0.816075	NA	NA	NA	NA
		ENSG00000065802	Weighted mode	8	-0.0199799	0.0216767	0.387337	0.980218	0.939445	1.02276	0.938302	NA	NA	NA	NA
		ENSG00000065833	Inverse variance weighted	2	-0.0371328	0.0699821	0.595693	0.963548	0.840047	1.10521	0.972994	0.0172402	0.895537	NA	NA
		ENSG00000065882	Inverse variance weighted	5	-0.0422481	0.0308483	0.170829	0.958632	0.902388	1.01838	0.718379	1.69987	0.790741	0.0027406	0.760472
		ENSG00000065882	MR Egger	5	-0.0572946	0.0546165	0.37122	0.944316	0.848451	1.05101	0.998224	1.58842	0.662019	NA	NA
		ENSG00000065882	Weighted median	5	-0.0377582	0.0349267	0.279666	0.962946	0.899232	1.03117	0.782599	NA	NA	NA	NA
		ENSG00000065882	Weighted mode	5	-0.039823	0.0421064	0.397818	0.96096	0.884837	1.04363	0.938302	NA	NA	NA	NA
		ENSG00000065883	Inverse variance weighted	4	0.0637003	0.0356827	0.0742308	1.06577	0.993782	1.14298	0.56422	0.768085	0.857085	-0.0105308	0.567591
		ENSG00000065883	MR Egger	4	0.128801	0.102408	0.335445	1.13746	0.930607	1.3903	0.998224	0.308128	0.857217	NA	NA
		ENSG00000065883	Weighted median	4	0.0739139	0.0368186	0.0446945	1.07671	1.00175	1.15729	0.481516	NA	NA	NA	NA
		ENSG00000065883	Weighted mode	4	0.0740884	0.0398373	0.159866	1.0769	0.996015	1.16436	0.938302	NA	NA	NA	NA
		ENSG00000065989	Inverse variance weighted	4	-0.107159	0.0369182	0.00370059	0.898383	0.835672	0.965799	0.195269	1.50506	0.681104	0.00203467	0.854655
		ENSG00000065989	MR Egger	4	-0.115467	0.0544227	0.167908	0.89095	0.800807	0.99124	0.998224	1.46189	0.481453	NA	NA
		ENSG00000065989	Weighted median	4	-0.111847	0.0413512	0.00683447	0.894181	0.824568	0.969671	0.271897	NA	NA	NA	NA
		ENSG00000065989	Weighted mode	4	-0.113823	0.0468476	0.0933599	0.892416	0.814123	0.978239	0.938302	NA	NA	NA	NA
		ENSG00000066027	Inverse variance weighted	22	-0.0154414	0.0132615	0.244271	0.984677	0.959413	1.01061	0.818937	22.4766	0.372507	0.00537198	0.326026
		ENSG00000066027	MR Egger	22	-0.0345668	0.0231638	0.151233	0.966024	0.923146	1.01089	0.998224	21.3922	0.374378	NA	NA
		ENSG00000066027	Weighted median	22	-0.0119357	0.0171696	0.48695	0.988135	0.955435	1.02195	0.876854	NA	NA	NA	NA
		ENSG00000066027	Weighted mode	22	-0.023719	0.0162835	0.160011	0.97656	0.945885	1.00823	0.938302	NA	NA	NA	NA
		ENSG00000066032	Inverse variance weighted	2	0.00233355	0.0417971	0.955477	1.00234	0.923496	1.08791	0.993842	0.00917627	0.923685	NA	NA
		ENSG00000066056	Wald ratio	1	0.0660743	0.16018	0.679973	1.06831	0.780455	1.46232	0.929032	NA	NA	NA	NA
		ENSG00000066117	Wald ratio	1	-0.114758	0.0637547	0.0718606	0.891582	0.78685	1.01025	0.485737	NA	NA	NA	NA
		ENSG00000066135	Wald ratio	1	0.0427358	0.161653	0.791497	1.04366	0.760253	1.43272	0.961423	NA	NA	NA	NA
		ENSG00000066136	Inverse variance weighted	3	-0.0712891	0.0374259	0.0568054	0.931193	0.86533	1.00207	0.519176	1.16692	0.557965	0.0099397	0.642745
		ENSG00000066136	MR Egger	3	-0.134742	0.10766	0.429167	0.873941	0.707686	1.07925	0.998224	0.771793	0.379663	NA	NA
		ENSG00000066136	Weighted median	3	-0.0750973	0.0381399	0.0489534	0.927653	0.860836	0.999657	0.488233	NA	NA	NA	NA
		ENSG00000066136	Weighted mode	3	-0.0831808	0.0401917	0.174353	0.920185	0.850478	0.995605	0.938302	NA	NA	NA	NA
		ENSG00000066294	Inverse variance weighted	4	-0.0490035	0.0259214	0.0586953	0.952178	0.90501	1.0018	0.519356	2.02033	0.568198	0.00549247	0.677347
[truncated: 11,519 more rows]

## Sheet: S9
TableS9:Colocalization analysis of positive MR results
[truncated: 51 more rows]

[truncated: 8 more sheets: S10, S11, S12, S13, S14, S15, S16, S17]
